# Supplementary material for: Gut-specific histamine 3 receptor signaling orchestrates microglia-dependent resolution of peripheral inflammation
Source: J Clin Invest. 2025 Jul 10;135(18):e184697. doi: 10.1172/JCI184697 (PMC12435854; doi:10.1172/JCI184697)
Supplement: Supporting data values [file jci-135-184697-s083.xlsx]

## Sheet: Figure 1a
	Fig. 1a	Mean paw thickness (mm)
	dpi	CIA				CIA + C3
	21	2.1	2.125	2.175	2.1375	2.2	2.1625	2.0625	2.175
	23	2.325	2.275	2.25	2.2875	2.275	2.25	2.125	2.25
	25	2.3375	2.25	2.4125	2.2875	2.2375	2.3	2.5125	2.3
	28	3.05	3.3125	3.2	2.95	2.9125	3.45	3.2	3.275
	30	3.2625	3.5625	3.4375	3.225	3.075	3.25	3.725	3.7875
	32	3.4	3.375	3.5	3.3625	3.05	3.625	3.8375	3.5625
	35	2.9375	3.5	3.325	3.175	2.9375	3.45	3.25	3.3
	37	2.95	3.325	3.375	3.1375	2.5875	3.6625	3.1625	3.2125
	39	3	2.95	3.1875	3.0125	2.4875	3.3125	2.825	3.0625
	43	3.275	2.75	2.8625	2.75	2.525	2.95	2.775	2.875
	45	2.95	2.7375	2.9625	3.3	2.375	3	2.6625	2.7125
	50	2.95	2.675	3.05	3	2.4375	2.7	2.4625	2.5625
	52	3.0375	2.675	3.125	3.025	2.6375	2.7625	2.4875	2.4875
	56	2.925	2.4625	2.9375	3.15	2.4125	2.6375	2.4875	2.55
	58	2.7875	2.7125	2.8875	2.8625	2.425	2.5625	2.375	2.525
	60	2.7125	2.65	2.8875	3.05	2.2875	2.55	2.3875	2.5
	63	2.675	2.88333	2.9125	2.925	2.4	2.675	2.4	2.45
	65	2.9125	2.55	2.6375	2.975	2.525	2.6625	2.425	2.575
	67	2.9	2.625	2.9625	2.925	2.5375	2.625	2.405	2.4875
	70	2.7625	2.675	3.1	3.1125	2.4875	2.5875	2.4125	2.3875
	72	2.85	2.75	3.1375	3	2.425	2.7	2.5	2.5125
	74	2.7	2.725	2.85	2.8	2.4125	2.6375	2.3625	2.375
	77	2.725	2.6375	2.7375	2.7625	2.375	2.6125	2.3	2.4

## Sheet: Figure 1b
% of live Splenocytes
CIA	CIA + C3	Ctrl
1.19	1.47	0.42
1.82	1.12	0.98
2.1	0.47	0.45
	0.49	1.16
	0.33

## Sheet: Figure 1c
BV/TV (%)
CIA	CIA + C3	HC
5.67	13.45	11.32
9.6	18.33	14.13
6.36	7.98	9.99
10.69	5.55	11.44
6.3	4.92
3.85	8.06
5.92	13.67
3.76	11.11
3.91	7.17

## Sheet: Figure 1d
Values in mM/g
	Acetate					Propionate					Butyrate
CIA	35.2	39.6	36.6	42	32.4	8.4	14.2	12.4	12.3	13	2	3.1	2.6	4.1	3.4
CIA + C3	40.3	56.7	28.2	40.5	55.2	18.7	11.3	9.2	14.2	18.6	3.4	3.3	1.7	4	3.4

## Sheet: Figure 1e  
Relative abundance values were normalized on row sum
	CIA				CIA + C3					HC
	117L55	119L55	120L55	121L55	122L55	123L55	124L55	125L55	126L55	127L55	128L55	129L55	130L55	131L55
Bifidobacteriaceae	1.70679	0	0	0	0	1.86053	0	1.89306	0	3.7264	0	1.50246	3.7523	0
Staphylococcaceae	0	0	0	0	0	0	0.843598	3.80349	0	0.935873	1.85093	0.754678	0	1.61955
Tannerellaceae	0.509784	0	0.480791	2.59496	0.488584	1.1114	1.50489	0	0.978786	0	3.85217	0.897509	0.560366	1.92607
Enterobacteriaceae_a	1.82461	1.24703	1.29063	1.74147	1.31155	0.994479	1.79542	0	1.31372	0	1.47724	1.60617	1.00283	0.86172
Coprobacillaceae	0	2.63349	0.726814	0.980703	2.58508	0	0	0.427372	1.84954	0	0.831905	0.339192	2.11777	0
Anaeroplasmataceae	18.6333	0	0	0	0	0	0.366705	0	0	0	0	0	0	0
Akkermansiaceae	0.507418	0	2.15352	2.26005	0.972634	1.65937	1.24825	1.12559	0.730683	0.553917	0	1.34002	1.11553	0.958568
Cag-272	4.71386	0.560296	0	0	0	0.223411	0.605016	0	0	0.223732	0.884973	0	0.450573	2.71021
Chitinophagaceae_966727	0	1.8354	0.180911	1.95285	0.367686	1.46369	4.53004	0	0.184147	0.209398	0	0.337712	0	2.71776
Burkholderiaceae_a_580492	0.371766	0.762255	0.175312	1.65586	1.60338	1.21576	4.75566	0.206169	0.535344	0	2.0066	0.981781	0.204327	0.351154
Peptococcaceae_369362	1.39956	2.55075	2.05327	0.593683	1.78848	0.847568	1.22415	0	0.298573	0.848783	1.17508	0.410669	0.341872	1.02819
Uba1381_2	0.814053	0.370912	0.511838	0.517974	1.1703	0.739483	1.20155	1.35434	0.781493	1.18487	0	0.836032	1.04396	0.768918
Anaerotignaceae	3.66268	0.910281	1.36082	0.988709	2.65937	0.362964	1.74744	0.246206	1.27861	0.242323	0.479255	0	0.244007	0.314509
Cag-314	2.65581	1.16686	0.0894561	0.482819	0.636343	0.206788	0.373333	0.105202	0.182113	0.310627	0.409563	3.84079	1.66819	0.447957
Uba660	1.20792	0.0917283	0.37974	1.19558	0.900423	0	4.35819	0.967591	1.67498	0.219768	0.0724413	0.82702	0.442591	0.4437
Streptococcaceae	0.909703	0.248696	0.114395	0.077178	0.639373	0.594986	0.298384	2.08523	0.989758	0.794453	1.6367	1.44144	0.999967	1.31754
Nanosyncoccaceae	0.104639	0.786672	4.53963	0.932128	1.05302	1.93909	2.0593	1.16058	1.70771	1.02805	0	0.322391	1.03519	0.395348
Uba932	4.04375	0.578451	0.177385	0.897557	0.63091	0.563813	2.59102	0	0.993071	0.359304	2.33488	0.0413913	1.39552	1.82094
Borkfalkiaceae	6.03104	1.03696	0.321965	1.59292	0.945196	0.702911	1.381	0.504847	0.218483	0.041407	0.0818929	2.27053	0.125084	0.17914
Erysipelotrichaceae	1.92077	0.973504	0.305314	0.68661	0.434368	0.141154	2.88816	1.00535	0.559398	0.541866	0.862001	0.75992	1.11498	0.652322
Anaerovoracaceae	1.13467	0.762346	0.743653	0.244738	1.2165	0.817592	1.15436	0.575921	1.08928	1.15467	1.01726	1.1004	1.43751	0.781108
Cag-508	0.834341	0.41636	0.349729	0.623576	0.799645	0.794003	5.14751	0.440664	0.966247	0.505999	0.128667	1.32902	1.07726	0.637969
Dehalobacteriaceae	0.689364	1.33905	0.787034	0.63102	1.76186	0.777826	1.38048	0.228038	1.24231	0.88456	2.35	0.96881	0.372236	0.571177
Eggerthellaceae	0.997827	0.174119	0.690792	0.797011	0.986854	0.509139	1.10721	1.97797	1.1923	1.01974	0.84797	1.11198	1.26019	1.35359
Acutalibacteraceae	1.22334	0.98867	1.06955	0.579539	1.15535	1.12912	1.01925	0.29712	0.797228	0.721337	0.973577	1.2734	0.412252	0.978391
Marinifilaceae	2.45689	0.438043	0.184701	0.475784	0.563084	0.776287	1.62048	0.414676	0.991302	0.417853	0.903285	0.587706	1.05678	1.26964
Marinilabiliaceae	2.45689	0.438043	0.184701	0.475784	0.563084	0.776287	1.62048	0.414676	0.991302	0.417853	0.903285	0.587706	1.05678	1.26964
Butyricicoccaceae	0.874465	0.933114	1.17591	1.1559	0.448789	1.16233	0.816065	0.438018	0.796159	0.862218	0.213157	1.7829	1.77363	0.841966
Bacteroidaceae	3.11005	0.384452	0.382588	0.791558	0.352503	0.271215	1.08574	0.50992	2.25352	0.171229	3.5091	0.304721	0.422128	0.664156
Rikenellaceae	3.1638	0.213486	0.210428	0.318007	0.26516	0.0972859	1.38316	0.158379	0.578321	0.26792	1.14647	0.620645	1.8198	0.91464
Ruminococcaceae	1.006	0.974039	1.25715	0.469415	0.819545	0.721942	2.5944	0.353334	0.744445	0.503339	0.660637	0.863431	1.36846	0.277149
Desulfovibrionaceae	1.10903	1.42174	1.48883	0.481321	1.12435	0.787899	1.2758	0.0870998	0.312324	0.358649	0.801013	1.60124	3.96199	1.35332
Oscillospiraceae_88309	1.77355	1.24887	1.7035	0.563241	1.17663	1.25786	1.65912	0.238437	1.08652	0.689074	1.16829	0.759744	0.281483	0.651971
Mucispirillaceae	2.45618	0.242811	0.569925	0.612673	0.650763	0.436133	0.921344	0.40417	2.21769	0.574492	2.06811	0.573599	0.855864	0.920472
Lactobacillaceae	1.39028	0.212992	0.00797312	2.35435	0.471041	1.22711	0.713705	1.96502	0.701829	1.52146	0.882522	1.16025	0.633173	1.5297
Lachnospiraceae	0.595996	1.3401	1.34854	0.63046	1.22743	0.99738	0.978728	0.850874	1.03193	0.949988	0.93759	0.970314	1.04805	0.851797

## Sheet: Figure 1f
Alpha Diversity Shannon
	CIA	CIA + C3	HC	HC + C3
	3.62962	3.32636	3.45318	3.48245
	3.16172	3.53781	3.66115	3.52844
	3.69185	3.88875	3.32164	3.49307
	2.70477	2.76683	3.40715	3.83922
		3.84192	3.38099	3.63778

## Sheet: Figure 1h
dpi	CIA					CIA + C3 FMT					CIA + C3 pellet					CIA + C3 supernatant
25	2.0375	2.0375	2.2125	2.6125	2.4625	2.4875	2.15	2.05	1.8375	2	2	1.925	1.975	2.175	2.15	1.9375	2.225	1.975	1.9125	2.0625
27	1.9625	2.7875	2.5625	2.85	2.5	2.8875	2.75	2.275	2.125	2.275	2.35	2.55	2.5375	2.6625	2.4375	2.075	2.6375	2.3375	1.9875	2.7375
29	2.6375	3.1125	2.23	2.675	2.3	2.875	2.8875	2.675	2.25	2.9625	2.775	2.775	2.6625	3.025	2.625	2.8	2.95	2.9125	2.975	2.8375
32	3.3	3.3	2.6875	3.2625	2.675	2.9375	2.6	2.55	2.9	2.9875	2.7	2.725	2.95	2.875	2.875	2.725	2.6375	2.8	2.85	2.3875
34	3.2625	3	2.7	3.0625	2.85	2.475	2.7625	2.6875	2.3625	2.8	2.7125	2.875	2.85	2.8125	2.725	2.6625	2.6125	2.875	2.7125	2.525
37	3.05	2.925	3.0125	2.85	3.025	2.6125	2.4	2.4625	2.175	2.6125	2.712	2.7375	2.6625	2.525	2.9	2.45	2.2	2.5375	2.65	2.4

## Sheet: Figure 1j
See uploaded 16S rRNA sequencing data files on Figshare
https://figshare.com/s/b5a827f0fb182a57b242
16S rRNA seq Relative Abundances.xlsx

## Sheet: Figure 1k
See uploaded 16S rRNA sequencing data files on Figshare
https://figshare.com/s/b5a827f0fb182a57b242
16S rRNA seq Relative Abundances.xlsx

## Sheet: Figure 1l
HILICNEG																																	HILICPOS
Name	Formula	Molecular Weight	mzCloud Best Match	mzVault Best Match	Area: Blank 4.raw (F13)	Area: QC 1A.raw (F14)	Area: QC 1B.raw (F15)	Area: QC 2A.raw (F16)	Area: QC 2B.raw (F17)	Area: QC 3 A.raw (F18)	Area: QC 3 B.raw (F19)	Area: Control 1 (F1)	Area:Control 2 (F2)	Area: Control 3 (F3)	Area: C3 1 (F4)	Area: C3 2 (F5)	Area: C3 4(F6)	Group Area: no	Group Area: yes	Replicate Grouped Area: no,1N	Replicate Grouped Area: no,2N	Replicate Grouped Area: no,3N	Replicate Grouped Area: yes,1Y	Replicate Grouped Area: yes,2Y	Replicate Grouped Area: yes,3Y	Group CV [%]: no	Group CV [%]: yes	Ratio: (no) / (yes)	Log2 Fold Change: (no) / (yes)	P-value: (no) / (yes)	Adj. P-value: (no) / (yes)		Name	Formula	Molecular Weight	mzCloud Best Match	mzVault Best Match	Area: Blank 4.raw (F13)	Area: QC 1A.raw (F14)	Area: QC 1B.raw (F15)	Area: QC 2A.raw (F16)	Area: QC 2B.raw (F17)	Area: QC 3 A.raw (F18)	Area: QC 3 B.raw (F19)	Area: Control 1 (F1)	Area:Control 2 (F2)	Area: Control 3 (F3)	Area: C3 1 (F4)	Area: C3 2 (F5)
	C38 H83 N2 O12 P3	852.517			6402.65	1.38964e+06	1.53055e+06	1.91216e+06	1.14904e+06	1.91845e+06	1.57387e+06	173399	96555.4	156501	1.48001e+06	921344	1.33773e+06	406488	4.4069e+06	406488	378376	502555	4.62356e+06	3.45239e+06	4.4069e+06	15.1733	14.9754	0.092	-3.44	5.40756e-05	0.223603			C7 H17 N O2	147.126			190366	1.09908e+10	1.08994e+10	1.10507e+10	1.05821e+10	1.0464e+10	1.02204e+10	1.45481e+10	1.39757e+10	1.35583e+10	5.96196e+09	1.21638e+10
Coniferylalcohol	C10 H12 O3	180.079			15848.3	465662	423795	438506	415135	377535	365089	81748.1	42311.2	43226.1	1.40533e+06	2.83064e+06	2.6341e+06	187913	7.5179e+06	208950	187913	127356	4.88028e+06	9.54732e+06	7.5179e+06	24.2432	31.9899	0.025	-5.32	0.00017381	0.359352			C5 H13 N O	103.1		86.6	928486	1.14348e+10	1.11048e+10	1.19936e+10	1.0125e+10	1.1265e+10	9.28582e+09	6.05914e+09	6.0608e+09	1.14872e+10	1.02107e+10	6.29689e+09
3-((2-carboxy-2-hydroxyethyl)dithio)- L-Alanine	C6 H11 N O5 S2	241.008			20149.7	1.246e+07	1.20589e+07	1.16317e+07	1.07144e+07	1.20311e+07	1.21294e+07	1.88557e+07	1.1681e+07	1.40719e+07	8.2719e+06	6.93746e+06	7.99895e+06	4.62148e+07	2.45629e+07	4.62148e+07	4.87917e+07	4.31481e+07	2.72812e+07	2.45629e+07	2.43748e+07	6.13522	6.4017	1.881	0.91	0.000306062	0.363764		Hypoxanthine	C5 H4 N4 O	136.038	73.5	97.5	1.02397e+06	5.26419e+09	5.25327e+09	5.28838e+09	4.73538e+09	5.04091e+09	4.53958e+09	6.14536e+09	4.88946e+09	4.43462e+09	5.13773e+09	7.24918e+09
	C30 H64 N O6 P	565.446			7009.17	162699	175777	164094	177441	161720	193600	9403.27	8722.23	12484.2	322652	366012	737673	35455.6	1.32648e+06	22616.5	35455.6	39016.2	1.03989e+06	1.32648e+06	2.32066e+06	26.6548	43.0234	0.027	-5.23	0.000351887	0.363764		Pregabalin	C8 H17 N O2	159.126		58.7	102842	1.48445e+09	1.47261e+09	1.47532e+09	1.65481e+09	1.42816e+09	1.40292e+09	1.32266e+09	2.88071e+09	2.04464e+09	1.24446e+09	2.15867e+09
3,4-dimethylbenzyl alcohol	C9 H12 O	136.089			18508	184766	197255	202262	161744	170080	152935	40163.6	40687.4	33971.7	601836	1.31949e+06	1.23597e+06	102398	3.54092e+06	102398	180023	100324	2.08342e+06	4.46303e+06	3.54092e+06	35.6067	35.6824	0.029	-5.11	0.000441407	0.365044		Thiamine	C12 H16 N4 O S	264.104	99	90	122365	1.72345e+09	1.74884e+09	1.70543e+09	1.66711e+09	1.72021e+09	1.69104e+09	1.44777e+09	1.10881e+09	1.00722e+09	1.68384e+09	2.11873e+09
	C45 H81 N8 P3	826.581			17048	142204	353756	118143	96941.5	346071	290909	791591	731170	956738	111396	130728	107308	2.70973e+06	358150	1.88085e+06	2.99406e+06	2.70973e+06	358150	425325	297418	22.8769	17.7578	7.566	2.92	0.000599537	0.413181		Styrene	C8 H8	104.063			2.26943e+07	4.25581e+08	3.9109e+08	3.76226e+08	3.60321e+08	3.61787e+08	2.99432e+08	1.85728e+08	6.20135e+07	6.28841e+08	2.02104e+08	2.08528e+09
Isoliquiritigenin 4,4'-dimethyl ether	C17 H16 O4	284.105			34956.9	3.93525e+06	3.67227e+06	3.50204e+06	2.18203e+06	3.4859e+06	3.37751e+06	8.18879e+06	3.82954e+06	6.06068e+06	2.32506e+06	2.1592e+06	2.40773e+06	1.81049e+07	7.40577e+06	2.06207e+07	1.66386e+07	1.81049e+07	7.92695e+06	7.40577e+06	7.02816e+06	10.9129	6.05478	2.445	1.29	0.000853706	0.470719		1728235	C19 H38 O4	330.277			741783	1.65377e+09	1.622e+09	1.33086e+09	1.18842e+09	1.25507e+09	9.63678e+08	1.89874e+09	1.48187e+09	1.29827e+09	1.08783e+09	1.60475e+09
	C34 H54 N2 O10	650.378			8229.03	2.04937e+07	2.03308e+07	1.92419e+07	1.51808e+07	1.99936e+07	1.93019e+07	4.41458e+06	1.71406e+06	2.37647e+06	1.59019e+07	1.35192e+07	2.69816e+07	7.2361e+06	5.29179e+07	1.08996e+07	7.2361e+06	7.23457e+06	5.29179e+07	4.74472e+07	8.12435e+07	25.0161	29.9663	0.137	-2.87	0.000910702	0.470719		N-Acetylhistamine	C7 H11 N3 O	153.09	91.2	76.3	478184	9.99494e+08	1.03019e+09	9.50729e+08	8.87204e+08	9.11421e+08	8.22279e+08	6.01045e+08	1.77902e+08	3.05749e+08	1.13898e+09	1.88808e+09
Cholic acid	C24 H40 O5	408.287	99.1		33419.8	6.66677e+08	8.12557e+08	6.39047e+08	6.71458e+08	8.0578e+08	7.62208e+08	2.41266e+07	8.89375e+06	3.25474e+07	6.37532e+08	2.59497e+08	7.20044e+08	5.79141e+07	2.04979e+09	5.79141e+07	3.60504e+07	1.01927e+08	2.04979e+09	9.42811e+08	2.273e+09	51.3851	40.5849	0.028	-5.15	0.00129912	0.596873			C6 H7 N3	121.064			191285	9.6491e+08	9.94626e+08	9.19366e+08	8.55535e+08	8.76438e+08	7.9324e+08	5.7977e+08	1.72425e+08	2.95729e+08	1.09944e+09	1.82403e+09
	C25 H41 N2 P S	432.272			12438.2	839204	665525	646305	529414	680999	713365	331102	125746	196059	732186	775766	1.37849e+06	590374	2.6867e+06	826777	539654	590374	2.47056e+06	2.6867e+06	4.07674e+06	23.4937	28.319	0.22	-2.19	0.00177804	0.669257		Picolinic acid	C6 H5 N O2	123.032	69.7	88	1.35367e+06	1.22231e+09	1.23555e+09	1.21147e+09	1.1211e+09	1.2112e+09	1.01525e+09	1.03529e+09	1.31851e+09	1.20027e+09	1.35458e+09	1.80084e+09
[SThydroxy_ox]7alpha_12alpha-Dihydroxy-3-oxochol-4-en-24-oicAcid	C24 H36 O5	404.256			46631	1.23434e+07	1.12469e+07	1.05166e+07	9.39226e+06	1.28434e+07	1.19559e+07	1.2939e+06	1.36559e+06	1.89716e+06	1.47922e+07	8.1313e+06	1.00761e+07	5.57595e+06	3.15288e+07	3.12176e+06	5.57595e+06	5.91019e+06	4.78558e+07	2.93539e+07	3.15288e+07	31.2696	27.9005	0.177	-2.5	0.00186074	0.669257			C29 H34 N8	494.289			287674	1.23193e+09	1.19445e+09	1.07663e+09	1.05313e+09	1.09862e+09	1.00127e+09	6.47233e+08	3.02433e+08	2.48211e+08	1.65464e+09	1.45085e+09
3,3-Dimethyl-1,5-dioxacyclopentadecane-6,15-dione	C15 H26 O4	270.183			37160.1	1.40834e+07	1.36551e+07	1.30097e+07	1.05712e+07	1.3076e+07	1.41055e+07	1.08989e+07	5.21697e+06	8.09988e+06	1.69467e+07	1.23606e+07	1.59759e+07	2.47923e+07	4.85392e+07	2.6761e+07	2.18482e+07	2.47923e+07	5.60143e+07	4.36693e+07	4.85392e+07	10.1054	12.5853	0.511	-0.97	0.00194731	0.669257			C20 H43 N	297.339			3.64773e+07	1.10486e+09	1.10194e+09	1.12875e+09	1.07792e+09	9.55252e+08	8.22689e+08	1.24201e+09	1.61767e+09	1.03324e+09	1.13171e+09	1.15746e+09
	C12 H10 N4 O3	258.075			14490.7	3.7579e+06	2.32207e+06	2.39959e+06	3.05188e+06	2.06366e+06	2.36443e+06	1.89e+06	826103	1.32146e+06	2.27942e+06	3.03703e+06	4.01799e+06	3.86696e+06	9.86495e+06	5.00456e+06	3.86696e+06	3.77376e+06	8.27031e+06	9.86495e+06	1.09077e+07	16.2579	13.7204	0.392	-1.35	0.00245059	0.669257		Hypoxanthine	C5 H4 N4 O	136.038	73	97.5	881129	9.32297e+08	9.43592e+08	9.3755e+08	8.77668e+08	9.03132e+08	7.82397e+08	1.60267e+09	9.48466e+08	8.80481e+08	6.13231e+08	1.51638e+09
FL1AUNGS0001_a	C15 H14 O4	258.089			13633.6	2.58196e+07	2.40447e+07	2.29842e+07	1.9204e+07	2.44174e+07	2.39541e+07	5.53797e+07	2.456e+07	5.31431e+07	1.48389e+07	9.40872e+06	1.37649e+07	1.36452e+08	4.15852e+07	1.36452e+08	1.03374e+08	1.62106e+08	4.92563e+07	3.3102e+07	4.15852e+07	21.9769	19.5586	3.281	1.71	0.0027044	0.669257			C6 H7 N3	121.064			258201	1.25958e+09	1.25848e+09	1.24001e+09	1.23707e+09	1.30684e+09	1.23985e+09	1.06084e+09	8.39479e+08	7.15131e+08	1.31338e+09	1.52356e+09
	C26 H36 N4 O3	452.277			19063.2	1.48232e+06	1.50871e+06	1.38892e+06	1.07447e+06	1.29772e+06	1.46147e+06	299294	293497	358826	2.50532e+06	1.30283e+06	1.65278e+06	1.08171e+06	4.89695e+06	746474	1.25742e+06	1.08171e+06	8.44132e+06	4.51825e+06	4.89695e+06	25.2389	36.3559	0.221	-2.18	0.00272825	0.669257			C19 H36 O3	312.266			287590	1.31034e+09	1.28084e+09	1.05452e+09	9.43347e+08	9.95716e+08	7.6082e+08	1.50729e+09	1.17914e+09	1.02434e+09	8.69708e+08	1.27306e+09
	C31 H58 Cl N3 O3	555.417			7320.93	184980	165632	169212	191542	178526	191411	10968.4	9283.8	13062.2	282472	329474	852037	37766.8	1.19327e+06	26394.7	37766.8	40800.8	910974	1.19327e+06	2.67802e+06	21.7066	59.5489	0.032	-4.98	0.00294769	0.669257		Creatinine	C4 H7 N3 O	113.059	88.6		511629	5.55439e+08	5.59428e+08	5.66995e+08	5.3266e+08	5.39813e+08	4.3082e+08	4.78621e+08	2.11414e+08	2.96024e+08	3.89304e+08	6.59639e+08
	C20 H34 N O8 P	447.2			20757	6.04683e+06	7.38345e+06	7.21785e+06	6.30009e+06	6.88743e+06	7.32691e+06	604811	153528	368340	1.94887e+07	1.96639e+07	6.20912e+06	1.15186e+06	6.27656e+07	1.45381e+06	623554	1.15186e+06	6.27656e+07	7.13185e+07	1.95536e+07	39.0408	54.1839	0.018	-5.77	0.00300596	0.669257		Deferiprone	C7 H9 N O2	139.063			323173	7.30874e+08	7.31862e+08	7.37911e+08	7.04447e+08	7.32107e+08	6.44641e+08	7.68839e+08	6.78566e+08	5.89347e+08	6.16693e+08	9.30021e+08
	C19 H40 N8 P2 S	474.259			15586	2.67582e+06	2.52976e+06	2.65372e+06	2.19848e+06	2.79027e+06	2.27605e+06	186981	171738	406496	4.03845e+06	2.18801e+06	3.24703e+06	723089	9.80607e+06	460811	723089	1.2397e+06	1.34089e+07	7.69588e+06	9.80607e+06	49.0555	28.0369	0.074	-3.76	0.00351001	0.669257		3-[2-[(E)-[3-(2-carboxyethyl)-5-[(4-ethyl-3-methyl-5-oxo-pyrrolidin-2-yl)methyl]-4-methyl-pyrrol-2-ylidene]methyl]-5-[(3-ethyl-4-methyl-5-oxo-pyrrolidin-2-yl)methyl]-4-methyl-1H-pyrrol-3-yl]propanoic acid	C33 H46 N4 O6	594.341			333245	6.72309e+08	6.11792e+08	6.28757e+08	5.21509e+08	5.25624e+08	4.63928e+08	9.03194e+08	5.00895e+08	5.93701e+08	4.10224e+08	6.83732e+08
	C20 H39 N6 O2 P S2	490.233			15647	2.98997e+06	2.72684e+06	2.61072e+06	1.85614e+06	2.5744e+06	2.24103e+06	166761	192837	317334	3.82261e+06	1.41804e+06	3.09212e+06	860695	8.78157e+06	427680	860695	932094	1.333e+07	4.76517e+06	8.78157e+06	36.8783	47.8313	0.098	-3.35	0.00352628	0.669257			C5 H13 N O	103.1		86.8	846235	6.13165e+08	6.93706e+08	6.03697e+08	6.77578e+08	8.50721e+08	5.23879e+08	2.85674e+08	3.36248e+08	8.60179e+08	4.31129e+08	1.90633e+08
	C24 H46 O8	462.319			11196.7	1.6517e+06	1.8749e+06	1.46208e+06	1.35783e+06	1.15649e+06	1.49017e+06	161059	210074	142678	2.19342e+06	1.32547e+06	4.71528e+06	422997	7.87766e+06	422997	971366	410335	7.87766e+06	4.34209e+06	1.29451e+07	53.2475	51.55	0.054	-4.22	0.00359353	0.669257		Acetylcholine	C7 H15 N O2	145.11	90	94.8	314572	5.36975e+08	5.33569e+08	5.83269e+08	5.48721e+08	5.53239e+08	5.17006e+08	3.68417e+08	7.99816e+08	6.42852e+08	7.7034e+08	5.87799e+08
	C13 H25 N3 O11	399.15			10733.7	451068	416035	428256	449906	454169	454178	634212	878522	645764	114128	62980.2	72737.4	2.01187e+06	227626	1.53005e+06	3.58683e+06	2.01187e+06	369198	227376	227626	45.2696	29.7776	8.838	3.14	0.00370934	0.669257		Pregabalin	C8 H17 N O2	159.126			314224	5.51283e+08	5.55576e+08	4.965e+08	5.18235e+08	5.40666e+08	5.20924e+08	7.60804e+08	2.29067e+08	5.01622e+08	1.42943e+08	1.93714e+08
	C11 H21 N4 O3 P	288.136			29728.5	3.84043e+06	3.23273e+06	3.53401e+06	2.80782e+06	2.17174e+06	2.90097e+06	8.05364e+06	4.24201e+06	8.40429e+06	2.53923e+06	3.29993e+06	2.83351e+06	2.14092e+07	9.25814e+06	2.14092e+07	1.99741e+07	2.39206e+07	9.25814e+06	1.06759e+07	7.65148e+06	9.17661	16.4565	2.312	1.21	0.00379787	0.669257		Hypoxanthine	C5 H4 N4 O	136.038	75.4	98.5	126938	1.76059e+08	2.51589e+08	2.50443e+08	1.80604e+08	2.35725e+08	9.70297e+07	1.91948e+08	3.51978e+08	8.93791e+07	3.63807e+08	7.21864e+08
	C25 H34 N4 O	406.272			67026.7	3.50044e+08	3.26282e+08	3.14295e+08	2.63954e+08	3.34275e+08	3.15836e+08	1.87258e+07	2.70592e+07	3.91093e+07	4.58459e+08	2.00906e+08	3.25576e+08	1.14325e+08	9.79457e+08	4.62594e+07	1.14325e+08	1.18994e+08	1.52668e+09	7.04639e+08	9.79457e+08	43.6864	39.1002	0.117	-3.1	0.00396582	0.669257		Meleagrin	C23 H23 N5 O4	433.181	77.3		126585	5.61382e+08	5.73287e+08	5.41332e+08	5.84215e+08	5.50257e+08	5.39966e+08	5.37846e+08	6.01021e+08	4.50104e+08	5.50807e+08	7.2153e+08
	C41 H60 N10 O5	772.476			11119.8	1.19071e+06	1.16151e+06	903635	787555	956117	787809	155871	118573	93127.1	1.11944e+06	565111	910984	413715	2.46512e+06	413715	557021	265411	4.07366e+06	1.83114e+06	2.46512e+06	35.3871	41.4347	0.168	-2.57	0.00398774	0.669257			C25 H36 N4 O	408.287			3.00149e+06	6.75521e+08	7.1542e+08	6.47802e+08	5.84539e+08	6.58372e+08	4.64829e+08	2.64614e+07	2.82112e+07	3.01813e+07	6.56079e+08	1.46172e+08
	C18 H41 N4 O5 P S	456.254			23384.4	4.76659e+06	4.84445e+06	4.66353e+06	2.82284e+06	5.06542e+06	5.0556e+06	1.86651e+06	1.58891e+06	2.07517e+06	5.84952e+06	3.52924e+06	4.89433e+06	6.46448e+06	1.53137e+07	4.50345e+06	6.48818e+06	6.46448e+06	1.89253e+07	1.27399e+07	1.53137e+07	19.5766	19.8419	0.422	-1.24	0.0040463	0.669257		2-[(5Z)-5-Tetradecen-1-yl]cyclobutanone	C18 H32 O	264.245			375157	5.72016e+08	5.84245e+08	6.39766e+08	5.18576e+08	5.57292e+08	4.17239e+08	6.48931e+08	5.49685e+08	6.82793e+08	6.70502e+08	6.52829e+08
melicopicine	C18 H19 N O5	329.126			12226.2	2.32228e+06	2.08276e+06	2.08351e+06	1.92702e+06	2.05938e+06	2.26771e+06	163831	221033	71338.8	6.3314e+06	2.57635e+06	2.42299e+06	401828	9.11413e+06	401828	924199	218592	2.08993e+07	9.11413e+06	7.37495e+06	71.1117	59.038	0.044	-4.5	0.00431909	0.679655		Urocanic acid	C6 H6 N2 O2	138.043	69.5	87.8	1.94142e+06	4.78064e+08	4.74336e+08	5.1242e+08	4.7217e+08	4.73018e+08	3.82939e+08	3.21352e+08	2.36749e+08	6.77203e+08	5.87253e+08	4.13041e+08
	C19 H45 N10 O3 P S	524.312			21618.8	2.07386e+06	1.90551e+06	1.67524e+06	1.49493e+06	2.0064e+06	2.26525e+06	2.09173e+06	1.44917e+06	1.6346e+06	2.56065e+06	2.18771e+06	2.2407e+06	5.13092e+06	7.97122e+06	5.00976e+06	5.85522e+06	5.13092e+06	8.21047e+06	7.97122e+06	7.10122e+06	8.57435	7.52162	0.644	-0.64	0.00472929	0.679655		g-Butyrobetaine	C7 H15 N O2	145.11			171699	4.49909e+08	4.27831e+08	4.17115e+08	4.20802e+08	4.32075e+08	4.21671e+08	5.74452e+08	6.75002e+08	5.34955e+08	2.78767e+08	6.60914e+08
	C20 H44 N2 P2 S	406.272			38413.2	3.60734e+06	3.44893e+06	3.36869e+06	2.86781e+06	3.11147e+06	3.28651e+06	1.30511e+06	610346	1.30486e+06	5.88555e+06	3.58029e+06	3.64884e+06	3.26939e+06	1.23536e+07	3.26939e+06	2.63169e+06	3.9172e+06	1.99377e+07	1.23536e+07	1.07371e+07	19.6399	34.2491	0.265	-1.92	0.00509738	0.679655		4-Methyl-5-thiazoleethanol	C6 H9 N O S	143.04	74.7	85.1	98157.4	5.13908e+08	5.18658e+08	5.06658e+08	5.01922e+08	5.27261e+08	4.97169e+08	4.06996e+08	3.44736e+08	2.91697e+08	5.40938e+08	6.18747e+08
3_4-Dihydroxymandelate	C8 H8 O5	184.037			9428.74	231145	245450	236995	213050	245097	204951	341784	402688	412000	71673.3	46156.3	113085	1.24911e+06	239746	847421	1.71043e+06	1.24911e+06	239746	161185	338213	34.0308	36.0012	5.21	2.38	0.0051343	0.679655			C5 H5 N S	111.014			82150.1	5.11107e+08	5.15755e+08	5.0403e+08	4.9936e+08	5.24498e+08	4.94083e+08	4.04526e+08	3.43007e+08	2.90002e+08	5.38104e+08	6.15184e+08
Dibutyl itaconate	C13 H22 O4	242.152			38823.6	3.21591e+07	2.89605e+07	2.90597e+07	2.40432e+07	3.02344e+07	2.88604e+07	2.41134e+07	1.07058e+07	1.5607e+07	3.22403e+07	2.96513e+07	2.73339e+07	4.75458e+07	1.04156e+08	5.9492e+07	4.51473e+07	4.75458e+07	1.07191e+08	1.04156e+08	8.24024e+07	15.1468	13.8089	0.456	-1.13	0.00518863	0.679655		L-(+)-Valine	C5 H11 N O2	117.079		78.6	217328	3.44393e+08	3.2765e+08	3.36726e+08	3.23608e+08	3.22903e+08	3.25815e+08	4.66084e+08	2.73501e+08	6.07709e+08	2.52175e+08	2.09214e+08
		405.28			19871.7	1.69904e+07	2.09355e+07	1.45583e+07	1.26118e+07	1.59754e+07	1.46234e+07	1.80447e+06	2.34526e+06	1.8853e+06	2.15563e+07	1.08675e+07	1.26828e+07	5.49425e+06	3.61736e+07	4.66842e+06	1.0604e+07	5.49425e+06	7.59873e+07	3.61736e+07	3.55649e+07	46.4466	47.0416	0.152	-2.72	0.00520337	0.679655			C19 H36 O3	312.266			127106	3.701e+08	3.64013e+08	3.57949e+08	3.43189e+08	3.76015e+08	2.41806e+08	5.77119e+08	4.52796e+08	3.62767e+08	1.98772e+08	3.6628e+08
	C13 H15 N3 O4	277.106			11670.1	2.22606e+06	2.16415e+06	2.21927e+06	2.23817e+06	2.12892e+06	2.14381e+06	2.82318e+06	3.46638e+06	2.9603e+06	726756	339200	344110	9.05637e+06	1.19763e+06	6.93553e+06	1.45276e+07	9.05637e+06	2.40366e+06	1.19763e+06	1.04462e+06	38.5063	48.0688	7.562	2.92	0.00525973	0.679655		urobilinogen	C33 H44 N4 O6	592.326			244733	4.24274e+08	4.2576e+08	3.88469e+08	3.55956e+08	3.92994e+08	3.50546e+08	4.73964e+08	2.60993e+08	5.39032e+08	4.44722e+08	3.34743e+08
	C8 H16 O6 S	240.067			16296.5	4.10766e+06	3.88187e+06	3.61492e+06	3.29241e+06	3.74656e+06	3.75576e+06	2.7597e+06	1.77119e+06	2.28213e+06	3.54867e+06	3.64817e+06	3.4682e+06	6.90986e+06	1.18901e+07	6.85176e+06	7.53813e+06	6.90986e+06	1.18901e+07	1.27195e+07	1.03501e+07	5.36079	10.3177	0.581	-0.78	0.00571081	0.700517		L-(+)-Leucine	C6 H13 N O2	131.095			530068	4.10251e+08	3.98655e+08	3.98013e+08	3.91918e+08	4.05903e+08	3.88176e+08	5.44105e+08	2.85303e+08	2.41173e+08	1.78619e+08	2.16816e+08
S-(-)-Dropropizine	C13 H20 N2 O2	236.152			8851.42	624265	579877	564268	546660	584918	571596	39108.4	12250.6	21341.6	586855	718897	243136	65007.8	1.95146e+06	96499.6	51671.8	65007.8	1.95146e+06	2.52489e+06	732820	32.3932	52.7064	0.033	-4.91	0.00575999	0.700517		Docosahexaenoic acid ethyl ester	C24 H36 O2	356.271	75.4		182571	3.29055e+08	3.25586e+08	3.40394e+08	2.77611e+08	3.59128e+08	2.45335e+08	3.72779e+08	2.30042e+08	3.48978e+08	4.66844e+08	5.15913e+08
		453.257			11698.9	4.26023e+06	4.37386e+06	3.79307e+06	3.08694e+06	5.11434e+06	4.77616e+06	1.8208e+06	1.62443e+06	1.7848e+06	3.50428e+06	3.27762e+06	4.55439e+06	5.69891e+06	1.21961e+07	4.29086e+06	6.4134e+06	5.69891e+06	1.10173e+07	1.21961e+07	1.48587e+07	19.7522	15.5065	0.467	-1.1	0.00593397	0.701056			C48 H80 O10	816.574			434873	4.85288e+08	5.15046e+08	4.6465e+08	4.1639e+08	4.73582e+08	3.35282e+08	954010	936602	4.45479e+06	4.80888e+08	7.74671e+07
	C42 H73 N3 O7	731.547			21973.7	1.97723e+06	2.2442e+06	1.56304e+06	1.60671e+06	1.47533e+06	2.3354e+06	8.86615e+06	4.35759e+06	2.0017e+06	380028	274360	140983	1.87064e+07	949976	2.21435e+07	1.87064e+07	6.02644e+06	1.2826e+06	949976	416815	54.3265	49.4544	19.691	4.3	0.00649844	0.703798		Hypoxanthine	C5 H4 N4 O	136.038	71.8	98.5	207530	4.33864e+08	4.28303e+08	4.23093e+08	4.2649e+08	3.91779e+08	4.06054e+08	4.91431e+08	5.01693e+08	3.64224e+08	3.86641e+08	4.64132e+08
	C53 H82 O8	846.601			20617.8	4.1925e+06	3.56903e+06	3.56515e+06	2.72815e+06	4.49124e+06	3.82946e+06	2.38502e+06	1.37372e+06	2.52228e+06	3.58433e+06	4.36556e+06	4.3754e+06	5.73501e+06	1.37704e+07	5.73501e+06	5.58221e+06	7.88471e+06	1.15487e+07	1.58262e+07	1.37704e+07	20.1153	15.5978	0.416	-1.26	0.00656833	0.703798		Docosahexaenoic acid ethyl ester	C24 H36 O2	374.282	75.3		169643	3.18928e+08	3.16076e+08	3.30241e+08	2.6798e+08	3.47525e+08	2.36813e+08	3.62143e+08	2.30044e+08	3.5463e+08	4.525e+08	4.99479e+08
	C16 H45 N10 O10 P	568.307			14111.1	3.17502e+06	1.89588e+06	1.81332e+06	1.77984e+06	1.80204e+06	1.67456e+06	651477	542042	982937	1.54923e+06	1.86802e+06	2.8784e+06	2.64245e+06	5.90681e+06	1.77203e+06	2.64245e+06	2.74487e+06	5.81302e+06	5.90681e+06	7.5425e+06	22.3998	15.1473	0.447	-1.16	0.00669838	0.703798		Propofol	C12 H18 O	178.136			490104	3.14487e+08	3.09779e+08	3.24381e+08	2.62611e+08	3.42719e+08	2.3473e+08	3.54527e+08	2.27249e+08	3.4674e+08	4.45086e+08	4.95668e+08
	C53 H82 O10	878.591			14842.5	2.04285e+06	3.03363e+06	3.21754e+06	2.00558e+06	2.63914e+06	3.13145e+06	323145	89718.7	337055	4.45838e+06	2.67642e+06	4.30757e+06	763327	1.39926e+07	763327	355418	1.0735e+06	1.40574e+07	9.92787e+06	1.39926e+07	49.2847	18.6874	0.055	-4.2	0.00675266	0.703798		N-{3-[(4-Acetamidobutyl)amino]propyl}acetamide	C11 H23 N3 O2	229.179			268147	2.6538e+08	2.59169e+08	2.61465e+08	2.57771e+08	2.75703e+08	2.62027e+08	4.29949e+08	3.91941e+08	4.93857e+08	1.74159e+08	3.97948e+08
	C21 H45 N8 O5 P	520.324			18237	1.08138e+06	986567	1.00931e+06	945907	904718	932234	1.53133e+06	687167	1.144e+06	535775	632153	746898	3.41972e+06	2.16996e+06	3.85339e+06	2.98251e+06	3.41972e+06	1.82505e+06	2.16996e+06	2.18257e+06	12.7377	9.85188	1.576	0.66	0.00680821	0.703798		2'-Deoxyinosine	C10 H12 N4 O4	252.086	97.9	83.2	1.0718e+06	2.55683e+08	2.70376e+08	2.75065e+08	2.37855e+08	2.64654e+08	2.11601e+08	4.58837e+08	2.86468e+08	2.41853e+08	1.67991e+08	4.17533e+08
	C12 H30 N O5 P3 S	393.106			21174.8	410651	505983	465101	430829	367037	570314	1.71719e+06	581606	1.06934e+06	270518	292849	437156	3.32552e+06	1.05493e+06	4.15007e+06	2.38061e+06	3.32552e+06	876995	1.05493e+06	1.36392e+06	26.9498	22.4266	3.152	1.66	0.0071411	0.720206			C9 H7 Cl O2	182.013			123642	3.60725e+08	3.64358e+08	3.77983e+08	3.66213e+08	3.71489e+08	3.54948e+08	3.23104e+08	4.57843e+08	3.84329e+08	4.03733e+08	3.79138e+08
	C11 H9 N4 O2 P S3	355.964			40688.6	302358	319974	296037	301427	284055	273775	486294	335351	382251	170782	233935	213367	1.21922e+06	627040	1.21922e+06	1.44773e+06	1.14662e+06	579129	806403	627040	12.3617	17.8586	1.944	0.96	0.00830374	0.733975			C6 H6 N2	106.053			2.82126e+06	1.43583e+08	2.54717e+08	2.72276e+08	2.66312e+08	2.86395e+06	2.55845e+06	2.41805e+08	4.50008e+08	3.17361e+08	1.1508e+07	4.04905e+08
	C24 H22 O P2	388.116			12988.6	411931	375008	333054	337455	314682	304161	754447	259040	686136	181598	186582	143905	1.96105e+06	617931	1.96105e+06	1.17945e+06	1.99125e+06	643886	617931	400838	26.9045	24.0814	3.174	1.67	0.00844404	0.733975		D-PANTOTHENIC ACID	C9 H17 N O5	219.111		87	455137	2.50111e+08	2.33711e+08	2.43638e+08	2.25353e+08	2.18498e+08	1.7799e+08	1.35975e+08	2.31124e+08	3.89752e+08	3.78849e+08	3.09751e+08
	C14 H20 N6 O4	336.155			23016.2	2.90254e+06	2.89586e+06	2.84117e+06	2.75425e+06	2.81616e+06	2.54857e+06	3.61744e+06	4.56493e+06	3.88008e+06	905425	355930	365888	1.17139e+07	1.23656e+06	9.00861e+06	1.95142e+07	1.17139e+07	3.04502e+06	1.23656e+06	1.08667e+06	40.6705	60.9116	9.473	3.24	0.0085523	0.733975			C19 H41 N O4	347.303			266982	3.58485e+08	3.57798e+08	2.89451e+08	2.55657e+08	2.7203e+08	2.13138e+08	4.12707e+08	3.16215e+08	2.83954e+08	2.31051e+08	3.43819e+08
	C27 H54 N3 P3	513.353			12982.4	275216	303542	275485	262371	449529	440233	277242	91025.4	103317	614637	249015	475281	359905	1.76596e+06	606245	323606	359905	1.76596e+06	1.03272e+06	1.80822e+06	35.7691	28.3952	0.204	-2.29	0.00868546	0.733975		Acetyl-L-carnitine	C9 H17 N O4	203.116	99.3	90	55520.5	2.1311e+08	2.13263e+08	2.1998e+08	2.26123e+08	2.20937e+08	2.14139e+08	2.16993e+08	3.06754e+08	4.00991e+08	2.09452e+08	2.14915e+08
3-hydroxy-1H-quinolin-4-one	C9 H7 N O2	161.048			63159.7	2.76041e+06	2.46404e+06	2.85041e+06	2.29919e+06	2.99266e+06	2.89146e+06	1.60307e+06	753725	1.03212e+06	4.58712e+06	3.18792e+06	2.5726e+06	3.27005e+06	1.17492e+07	3.80545e+06	3.00691e+06	3.27005e+06	1.45501e+07	1.17492e+07	8.28261e+06	12.1082	27.2365	0.278	-1.85	0.00918801	0.733975		Bufa-20,22-dienolide	C24 H34 O2	354.255			259088	3.58381e+08	3.799e+08	3.34731e+08	3.2171e+08	3.64447e+08	2.57598e+08	4.2956e+06	1.51145e+06	1.23762e+07	3.60832e+08	8.24905e+07
methyl 5-{[2-(ethoxycarbonyl)-3-oxohex-1-enyl]amino}-2-furoate	C15 H19 N O6	618.254	69.3		10281.8	1.19585e+07	1.12029e+07	1.12478e+07	1.07475e+07	1.1156e+07	1.1045e+07	2.69277e+06	2.31894e+06	4.29175e+06	7.23785e+06	1.2918e+07	1.16472e+07	9.78597e+06	3.50852e+07	6.6467e+06	9.78597e+06	1.30685e+07	2.40782e+07	4.53514e+07	3.50852e+07	32.6546	30.5376	0.279	-1.84	0.00922255	0.733975		Pyridoxine	C8 H11 N O3	169.074	89.8	90.3	341324	1.35336e+08	2.25976e+08	1.63724e+08	1.91555e+08	2.08665e+08	1.48707e+08	3.73102e+08	9.65258e+07	1.88451e+08	7.36521e+07	1.5363e+08
Acamprosate	C5 H11 N O4 S	181.041		84	11767.7	6.66381e+06	6.1642e+06	6.21503e+06	5.77165e+06	6.26795e+06	6.09064e+06	3.06426e+06	2.89264e+06	3.07017e+06	7.24681e+06	5.32862e+06	1.00776e+07	9.35622e+06	2.40839e+07	7.55748e+06	1.21925e+07	9.35622e+06	2.40839e+07	1.87255e+07	3.03972e+07	24.0854	23.9419	0.388	-1.36	0.00940045	0.733975		NP-008993	C18 H34 O4	296.235	77.1		267157	2.27224e+08	2.21091e+08	2.26658e+08	1.89479e+08	2.23173e+08	1.67272e+08	2.3388e+08	1.86646e+08	1.8505e+08	1.96051e+08	3.62543e+08
	C8 H19 N6 O4 P	294.122			7158.31	202965	198557	186474	188553	206773	201899	375612	268097	297568	163394	187446	162289	920423	533162	912612	1.10581e+06	920423	533162	670792	501784	11.1635	15.8111	1.726	0.79	0.00944142	0.733975			C8 H5 Cl	136.008			93943	2.70185e+08	2.83294e+08	2.93133e+08	2.81297e+08	2.75521e+08	2.82795e+08	2.4078e+08	3.56035e+08	2.82932e+08	3.10242e+08	2.86508e+08
		244.129			15361.9	338053	384217	452804	287467	429418	385071	170996	113883	262283	478076	681484	752241	454710	2.41929e+06	406159	454710	830468	1.51753e+06	2.5097e+06	2.41929e+06	41.192	25.5299	0.188	-2.41	0.00962915	0.733975		Rhynchophylline	C22 H28 N2 O4	384.205			275947	1.43995e+08	1.37761e+08	1.27822e+08	1.11447e+08	1.25697e+08	1.07065e+08	1.54169e+07	3.57871e+06	1.09174e+07	3.54421e+08	3.53696e+08
	C8 H7 N O3 S	197.014			9698.66	2.80292e+06	2.48181e+06	2.37735e+06	2.38271e+06	2.60706e+06	2.59366e+06	613021	522459	1.08955e+06	2.85275e+06	2.08053e+06	3.99226e+06	2.18401e+06	9.41467e+06	1.5033e+06	2.18401e+06	3.33909e+06	9.41467e+06	7.3616e+06	1.21548e+07	39.6242	24.9363	0.232	-2.11	0.00964785	0.733975				81.0457			1.51892e+07	3.15082e+08	2.43896e+08	3.41186e+08	2.23274e+07	1.18074e+07	1.46211e+07	2.27123e+07	2.88795e+07	3.3211e+08	1.63894e+07	3.52422e+08
(3aR,4R,5R,6aS)-5-Hydroxy-4-[(1E,3S)-3-hydroxy-1-octen-1-yl]hexahydro-2H-cyclopenta[b]furan-2-one	C15 H24 O4	268.167			23123.6	3.88986e+07	3.61632e+07	3.33383e+07	2.82543e+07	3.8448e+07	3.8957e+07	5.43748e+07	2.96688e+07	3.81596e+07	2.50353e+07	1.73859e+07	2.26317e+07	1.21935e+08	7.02706e+07	1.31784e+08	1.21935e+08	1.18331e+08	8.14431e+07	6.24092e+07	7.02706e+07	5.61533	13.4009	1.735	0.8	0.00970754	0.733975		Valine	C5 H11 N O2	117.079	97.6	90.3	44584.5	1.77623e+08	1.74531e+08	1.84844e+08	1.66295e+08	1.78136e+08	1.74511e+08	3.27185e+08	2.05771e+08	1.47659e+08	1.93855e+08	3.52256e+08
(2R_3S)-2_3-Dimethylmalate	C6 H10 O5	162.053			14984.5	505318	489508	450166	487795	502519	504224	91401.8	56460.8	35623.8	799468	1.10085e+06	332475	222274	2.61153e+06	222274	233181	110091	2.61153e+06	3.93519e+06	1.02644e+06	36.1435	57.6904	0.085	-3.55	0.00972447	0.733975			C5 H2 N4	118.028			308155	3.15559e+08	3.36291e+08	3.08556e+08	2.65635e+08	3.11111e+08	2.43347e+08	2.03816e+08	7.6229e+07	1.30633e+08	1.52685e+08	2.07545e+08
	C48 H78 O9	798.564			35205.1	1.27873e+07	1.18097e+07	1.0966e+07	8.82515e+06	1.1768e+07	1.20899e+07	9.29478e+06	3.67573e+06	5.34167e+06	1.4166e+07	1.23249e+07	1.02722e+07	1.62929e+07	4.33581e+07	2.29033e+07	1.54729e+07	1.62929e+07	4.7027e+07	4.33581e+07	3.10297e+07	22.3558	20.7064	0.376	-1.41	0.0107773	0.733975		Adenine	C5 H5 N5	135.054		89.4	195922	3.14391e+08	3.3533e+08	3.07757e+08	2.64929e+08	3.10126e+08	2.42751e+08	2.03209e+08	7.60526e+07	1.30276e+08	1.52202e+08	2.06798e+08
	C13 H17 N3 O3	263.127			10042.1	4.06019e+06	4.06096e+06	3.841e+06	4.00568e+06	3.6421e+06	3.78827e+06	4.17642e+06	4.91351e+06	4.49856e+06	1.06771e+06	420353	407513	1.35641e+07	1.45816e+06	1.04142e+07	2.10442e+07	1.35641e+07	3.59655e+06	1.45816e+06	1.20781e+06	36.3819	62.8909	9.302	3.22	0.0108196	0.733975		2-(dimethylamino)-5,6-dimethylpyrimidin-4-ol	C8 H13 N3 O	167.106			265854	1.10451e+08	1.05992e+08	1.11873e+08	9.4854e+07	9.62939e+07	7.90222e+07	7.07196e+07	2.45479e+07	2.2337e+07	1.34554e+08	3.48071e+08
	C6 H10 N5 O7 P	295.03			9313.5	167724	180830	165247	170614	166661	156633	273625	348556	280357	18735.9	11539.1	54686.2	847927	62864.9	680134	1.48593e+06	847927	62864.9	40177.5	162901	42.3174	73.6599	13.488	3.75	0.0110672	0.733975		Bis(2-ethylhexyl) phthalate	C24 H38 O4	390.277			363312	3.3395e+08	3.44555e+08	3.16035e+08	2.95402e+08	3.29693e+08	2.1641e+08	9.42729e+06	2.48933e+06	1.44893e+07	3.30088e+08	7.96796e+07
	C48 H81 N4 O2 P3	838.557			9247.4	5.09532e+06	6.13343e+06	5.973e+06	4.9547e+06	6.71729e+06	8.27133e+06	288101	248963	227600	8.24325e+06	1.88719e+06	6.06057e+06	759750	2.13584e+07	652515	929391	759750	2.47031e+07	7.41967e+06	2.13584e+07	17.8854	51.4212	0.036	-4.81	0.0111006	0.733975		Bis(2-ethylhexyl) phthalate	C24 H38 O4	390.277			685217	2.89857e+08	3.02875e+08	2.80917e+08	2.77192e+08	2.86066e+08	2.23e+08	1.96316e+08	1.48222e+08	1.7529e+08	2.70647e+08	2.79866e+08
	C13 H10 O6 S	294.02			17341.4	2.24722e+06	2.22699e+06	1.65501e+06	1.53098e+06	2.07832e+06	1.83991e+06	3.74522e+06	1.61885e+06	1.71552e+06	581248	905243	841856	7.09991e+06	2.43356e+06	9.49156e+06	7.09991e+06	5.09422e+06	1.99735e+06	3.08244e+06	2.43356e+06	30.4554	21.8015	2.918	1.54	0.0116899	0.733975		N-(tert-Butoxycarbonyl)-L-leucine	C11 H21 N O4	231.147			49379.1	1.36454e+08	1.39007e+08	1.42369e+08	1.39913e+08	1.32212e+08	1.23651e+08	1.07421e+08	3.85306e+07	3.26336e+08	9.98709e+07	6.32865e+07
	C25 H46 P2	408.308			30855.6	1.24047e+06	1.77059e+06	1.65501e+06	1.25392e+06	1.64677e+06	1.39478e+06	3.56209e+06	970892	2.17819e+06	637222	359377	520591	6.72208e+06	1.60349e+06	8.67439e+06	4.01775e+06	6.72208e+06	2.08506e+06	1.28248e+06	1.60349e+06	36.1347	24.3788	4.192	2.07	0.0118023	0.733975		NP-012768	C31 H46 N4 O6	592.326	87.8		198381	2.58398e+08	2.88164e+08	2.58449e+08	2.63323e+08	2.40336e+08	2.31602e+08	2.50907e+08	2.69972e+08	2.96702e+08	2.95795e+08	3.23102e+08
		896.6			16035	1.72385e+06	1.80287e+06	1.94529e+06	1.15395e+06	1.79434e+06	2.30412e+06	650938	298263	764868	2.80113e+06	1.1076e+06	2.19841e+06	1.52865e+06	7.21852e+06	1.52865e+06	1.17175e+06	2.45143e+06	8.76947e+06	4.14053e+06	7.21852e+06	38.4541	35.1155	0.212	-2.24	0.0119821	0.733975			C9 H15 N3 O	181.121			226149	9.834e+07	9.55272e+07	9.56956e+07	9.71884e+07	1.03484e+08	8.36021e+07	6.19562e+07	2.21641e+07	2.93652e+07	1.38866e+08	3.21132e+08
	C26 H54 N2 O3 P2 S	536.336			10906.4	501649	428781	444944	353145	491770	474011	212569	106486	86439.9	711820	431781	327986	437502	1.55038e+06	515069	437502	268108	2.315e+06	1.55038e+06	1.01878e+06	31.0386	40.0226	0.282	-1.83	0.0121903	0.733975		(−)-nabilone	C24 H36 O3	372.266			95627.8	3.10322e+08	3.16581e+08	2.91335e+08	2.72124e+08	3.06095e+08	2.03638e+08	5.92266e+06	2.0299e+06	9.9454e+06	3.10705e+08	7.40325e+07
3alpha_12alpha-Dihydroxy-7-oxo-5beta-cholanate	C24 H38 O5	406.272			51261.7	9.96706e+07	7.43032e+07	8.95802e+07	7.8756e+07	8.90564e+07	8.3236e+07	1.42353e+07	2.15759e+07	1.26456e+07	1.25097e+08	7.23526e+07	7.60256e+07	3.87228e+07	2.55754e+08	3.49377e+07	9.03001e+07	3.87228e+07	4.13261e+08	2.55754e+08	2.31154e+08	56.5906	32.9293	0.151	-2.72	0.012264	0.733975		11-Aminoundecanoic acid	C11 H23 N O2	201.173			446408	3.04452e+08	3.11241e+08	3.04112e+08	2.72935e+08	2.96389e+08	2.46516e+08	7.29286e+06	6.90999e+06	4.82179e+06	6.43853e+06	8.27335e+06
3-(Sulfooxy)-L-tyrosine	C9 H11 N O7 S	277.026			13280.1	736492	715398	696750	638935	698677	777754	179306	114398	38226.1	1.68515e+06	1.55348e+06	592279	435633	5.49839e+06	435633	471823	118245	5.49839e+06	5.55958e+06	1.83142e+06	56.8981	49.6923	0.079	-3.66	0.012265	0.733975		NP-014287	C18 H32 O3	278.224	94.8		285358	1.96663e+08	1.90267e+08	1.87057e+08	1.5805e+08	1.91644e+08	1.43074e+08	2.02976e+08	1.66584e+08	1.68397e+08	1.66665e+08	3.08005e+08
	C30 H67 N9 O6	649.522			12984.3	678467	700762	735915	589166	578407	598777	1.45618e+06	1.06085e+06	962375	214816	402242	484695	3.701e+06	1.36528e+06	3.701e+06	4.67229e+06	2.8502e+06	740789	1.36528e+06	1.39508e+06	24.3697	31.6569	2.711	1.44	0.0123843	0.733975		NP-020414	C31 H44 N4 O6	590.31	66.1		213932	1.8767e+08	1.88324e+08	1.78813e+08	1.85399e+08	1.80761e+08	1.47098e+08	1.41117e+08	1.44806e+08	2.6623e+08	2.53587e+08	1.79847e+08
	C18 H37 N4 O4 P	404.256			14670.6	7.3099e+06	7.66016e+06	5.15131e+06	6.12245e+06	7.79275e+06	7.71251e+06	2.7683e+06	1.70226e+06	3.51243e+06	9.37983e+06	4.53339e+06	7.52668e+06	6.95584e+06	2.35306e+07	6.68245e+06	6.95584e+06	1.09364e+07	3.03648e+07	1.63548e+07	2.35306e+07	29.0671	29.9174	0.296	-1.76	0.0124023	0.733975		(+/-)-Muscone	C16 H30 O	238.229			414680	2.60376e+08	2.5284e+08	2.38208e+08	2.07995e+08	2.26774e+08	1.71741e+08	3.03761e+08	2.04629e+08	2.60472e+08	2.38052e+08	2.84424e+08
	C7 H25 Cl N10 O2 P2	378.132			11884.7	571905	697234	724947	523496	434551	713705	819329	497765	664958	464457	400743	440090	2.0448e+06	1.38876e+06	2.0448e+06	2.13455e+06	2.00336e+06	1.56615e+06	1.38876e+06	1.30262e+06	3.25384	9.4682	1.472	0.56	0.0126863	0.733975		7-ketodeoxycholic acid	C24 H38 O5	406.272			817180	1.91416e+08	2.01566e+08	1.91889e+08	1.68946e+08	2.03105e+08	1.58546e+08	5.81379e+06	4.3962e+06	1.6445e+07	2.87541e+08	1.0452e+08
	C13 H39 N10 O9 P	510.265			22446.4	2.09902e+06	2.05945e+06	2.34821e+06	1.61794e+06	1.69015e+06	2.09654e+06	1.15964e+06	462893	479711	2.3634e+06	2.26148e+06	1.54039e+06	1.99168e+06	7.81616e+06	2.90078e+06	1.99168e+06	1.44209e+06	7.99192e+06	7.81616e+06	4.54301e+06	34.8894	28.6345	0.255	-1.97	0.01289	0.733975		Glyceryl 2-myristate	C17 H34 O4	302.245			524031	1.52073e+08	1.55714e+08	1.46197e+08	1.25305e+08	1.33528e+08	1.00899e+08	1.99927e+08	1.69898e+08	1.5009e+08	1.13822e+08	2.85279e+08
		422.304			13326.8	3.85709e+06	2.54449e+06	3.23499e+06	2.57588e+06	3.181e+06	2.91811e+06	4.76179e+06	2.72297e+06	4.79158e+06	2.21358e+06	2.24725e+06	2.73067e+06	1.18244e+07	7.83366e+06	1.18244e+07	1.15916e+07	1.45058e+07	7.41827e+06	7.83366e+06	8.14698e+06	12.8118	4.68666	1.509	0.59	0.0130011	0.733975			C8 H6	102.047			108386	2.17828e+08	2.1194e+08	2.24292e+08	2.23458e+08	2.12267e+08	2.16281e+08	1.93591e+08	1.26125e+08	2.7914e+08	2.42783e+08	1.43744e+08
	C8 H8 N6 O3 S2	300.009			14011.6	638249	529410	513429	486356	523635	529666	272782	259840	301555	605106	465918	799140	903336	2.05555e+06	684888	1.12409e+06	903336	2.05555e+06	1.60344e+06	2.34331e+06	24.2897	18.6411	0.439	-1.19	0.0131347	0.733975		Inosine	C10 H12 N4 O5	268.08	94.6	73.7	349288	2.12999e+08	2.19178e+08	2.23484e+08	2.26088e+08	2.24785e+08	2.11958e+08	2.6614e+08	2.77017e+08	2.14897e+08	2.01125e+08	2.3635e+08
	C42 H75 N8 O5 P	802.56			9517.26	1.04145e+06	898774	622097	884356	1.09161e+06	892753	93657.3	45013.1	191312	367780	786617	1.05202e+06	227283	2.81918e+06	227283	185342	592476	1.19832e+06	2.81918e+06	3.25937e+06	66.8397	44.7483	0.081	-3.63	0.0134577	0.733975		Pregabalin	C8 H17 N O2	159.126		51.5	123546	1.16673e+08	1.17765e+08	9.58511e+07	8.5968e+07	9.81308e+07	9.11036e+07	1.08711e+08	5.38268e+07	2.76364e+08	1.18207e+08	7.80083e+07
Casimiroin	C12 H11 N O4	233.069			21874	1.77563e+06	1.54547e+06	1.98371e+06	1.40549e+06	1.94591e+06	1.81224e+06	502281	231443	290940	2.28293e+06	2.11907e+06	1.08087e+06	923876	7.24505e+06	1.19284e+06	923876	921371	7.24505e+06	7.80565e+06	3.47726e+06	15.406	38.114	0.128	-2.97	0.013799	0.733975		ZV4	C5 H11 N O	101.084			2.31763e+06	1.16182e+08	1.21457e+08	1.19683e+08	1.08907e+08	1.19894e+08	1.12388e+08	2.69492e+08	1.09915e+08	1.34795e+08	6.96637e+07	1.39028e+08
2_6-Di-tert-butylbenzoquinone	C14 H20 O2	220.146			23993.3	1.42382e+07	1.22733e+07	1.58904e+07	1.12812e+07	1.24073e+07	1.33727e+07	1.01277e+07	8.62767e+06	1.04782e+07	2.14406e+07	1.37039e+07	2.03513e+07	3.19596e+07	6.14746e+07	2.49562e+07	3.63189e+07	3.19596e+07	7.11779e+07	4.82086e+07	6.14746e+07	18.4451	19.1262	0.52	-0.94	0.0139209	0.733975		Monoolein	C21 H40 O4	356.292	61.8		352700	1.73746e+08	1.70212e+08	1.39355e+08	1.22271e+08	1.29494e+08	9.48859e+07	2.68307e+08	6.19444e+07	1.34748e+08	9.10845e+07	1.59592e+08
16-Methoxy-2_3-dihydro-3-hydroxytabersonine	C22 H28 N2 O4	384.205			38439	3.67181e+07	3.59915e+07	3.45601e+07	3.05797e+07	3.70097e+07	3.44259e+07	3.94429e+06	1.18437e+06	3.55708e+06	9.85774e+07	9.72259e+07	2.25169e+07	9.68204e+06	3.25718e+08	9.68204e+06	4.95803e+06	1.08906e+07	3.25718e+08	3.43609e+08	6.84439e+07	36.8389	62.6057	0.03	-5.07	0.013999	0.733975		2,2'-Iminodipropan-1-ol	C6 H15 N O2	133.11			799285	1.09525e+08	1.18197e+08	1.15852e+08	1.03491e+08	1.13378e+08	1.07725e+08	2.68292e+08	1.08815e+08	1.19383e+08	6.67999e+07	1.38873e+08
NP-020283	C29 H46 O6	472.319	90.4		30422.1	8.78757e+07	5.80994e+07	6.15092e+07	6.03063e+07	5.75337e+07	5.09269e+07	4.10187e+07	2.58777e+07	4.74127e+07	1.03565e+08	7.34724e+07	9.42257e+07	1.21143e+08	2.55776e+08	1.0862e+08	1.21143e+08	1.35393e+08	3.75785e+08	2.38641e+08	2.55776e+08	11.0053	25.7618	0.474	-1.08	0.0144195	0.733975		N-(4-Hydroxy-3-methyl-1-naphthyl)acetamide	C13 H13 N O2	215.095			169488	2.01381e+08	2.09453e+08	2.02378e+08	1.95012e+08	2.09452e+08	1.76538e+08	1.9725e+08	9.97051e+07	9.40994e+07	2.49253e+08	2.57889e+08
	C30 H38 N4 O2	486.298			15404.2	1.41674e+07	1.21519e+07	1.57401e+07	1.11606e+07	1.22885e+07	1.32064e+07	1.00419e+07	8.56944e+06	1.04202e+07	2.12204e+07	1.35337e+07	2.02933e+07	3.17509e+07	6.11979e+07	2.47701e+07	3.61273e+07	3.17509e+07	7.05348e+07	4.75518e+07	6.11979e+07	18.548	19.3413	0.519	-0.95	0.0146243	0.733975		(5E)-7,7-Dimethyl-4-oxa-8-thia-2,5-diazanon-5-en-3-one	C7 H14 N2 O2 S	190.077			230094	9.73505e+07	1.02222e+08	9.94128e+07	8.38542e+07	9.86361e+07	8.1013e+07	5.69348e+07	2.85822e+07	1.35831e+08	2.5694e+08	6.6297e+07
	C14 H22 N6 O3	322.175			9562.39	4.37009e+06	4.34813e+06	4.37542e+06	4.26043e+06	2.74264e+06	4.00172e+06	4.54876e+06	5.12109e+06	5.0299e+06	1.19099e+06	465535	469021	1.46261e+07	1.54544e+06	1.17975e+07	2.32405e+07	1.46261e+07	4.21128e+06	1.54544e+06	1.31055e+06	36.0035	68.3947	9.464	3.24	0.0147637	0.733975			C7 H11 N O2 S	173.051			136673	9.71125e+07	1.01866e+08	9.92451e+07	8.36672e+07	9.84381e+07	8.08695e+07	5.66896e+07	2.83127e+07	1.35637e+08	2.5653e+08	6.60003e+07
Bis(2-hydroxyethyl) terephthalate	C12 H14 O6	254.079			20856.4	2.18885e+07	2.03592e+07	2.23004e+07	1.76013e+07	2.23904e+07	2.1059e+07	1.18513e+07	7.55906e+06	5.67753e+06	2.96476e+07	3.09019e+07	1.73778e+07	2.87834e+07	9.66948e+07	2.87834e+07	3.11609e+07	1.75684e+07	9.66948e+07	1.10639e+08	5.37664e+07	28.0959	34.0579	0.298	-1.75	0.0148829	0.733975		Hypoxanthine	C5 H4 N4 O	136.038	68.6	92.9	163643	1.0751e+08	1.12848e+08	1.11295e+08	1.00477e+08	1.14404e+08	9.22956e+07	2.5555e+08	1.42189e+08	7.70523e+07	1.04309e+08	1.65115e+08
4-Nitroaniline	C6 H6 N2 O2	138.043			1.2084e+06	17441.2	1.14387e+06	1.0717e+06	19174.2	1.52277e+06	1.80864e+06	2.03463e+06	1.28381e+06	1.05756e+06	2.04613e+06	1.34302e+06	1.71974e+06	4.90626e+06	6.48024e+06	4.90626e+06	5.02897e+06	4.08205e+06	6.48024e+06	6.17591e+06	7.26582e+06	11.021	8.46876	0.757	-0.4	0.0148903	0.733975		2'-Deoxyadenosine	C10 H13 N5 O3	251.102	99.1	97.8	190698	6.29724e+07	6.56166e+07	6.40778e+07	6.03044e+07	6.89885e+07	5.08826e+07	1.71831e+08	4.93486e+07	1.54699e+07	4.6351e+07	1.95968e+08
9_12-Dioxododecanoicacid	C12 H20 O4	228.136			91461	3.185e+07	3.17317e+07	3.14988e+07	3.21801e+07	3.31761e+07	3.33555e+07	1.90516e+07	8.5124e+06	1.55464e+07	3.18399e+07	5.1754e+07	3.38831e+07	4.59563e+07	1.06058e+08	4.59563e+07	3.47481e+07	4.84411e+07	1.02984e+08	1.86876e+08	1.06058e+08	16.9458	36.0473	0.433	-1.21	0.0151003	0.733975		(−)-nabilone	C24 H36 O3	372.266			80142.4	2.16477e+08	2.39611e+08	2.24571e+08	1.95236e+08	2.39846e+08	1.8873e+08	2.27031e+08	2.28358e+08	1.54921e+08	1.78856e+08	2.14466e+08
	C38 H38 N2 O	538.296			20118.3	7.42492e+06	6.06521e+06	6.08802e+06	5.06867e+06	5.93994e+06	6.12394e+06	2.60612e+06	2.4806e+06	2.12179e+06	6.16108e+06	1.01983e+07	6.00095e+06	6.56562e+06	2.10171e+07	6.56562e+06	1.0785e+07	6.33566e+06	2.10171e+07	3.49604e+07	1.75044e+07	31.728	37.694	0.312	-1.68	0.0151629	0.733975		5-Methoxy-L-tryptophan	C12 H14 N2 O3	234.1		56.3	416718	1.86886e+08	1.76201e+08	1.72594e+08	1.58257e+08	1.68485e+08	1.38245e+08	2.33729e+08	2.0738e+08	1.75915e+08	1.26651e+08	1.84076e+08
	C18 H40 N4 O4 S	408.278			5939.87	1.63911e+06	1.35705e+06	1.41961e+06	1.17988e+06	1.20993e+06	1.06998e+06	35821.4	32519.7	42373.2	3.12428e+06	560247	2.4541e+06	121815	6.7331e+06	94122.2	150471	121815	1.12272e+07	1.83443e+06	6.7331e+06	23.0692	71.1982	0.018	-5.79	0.015386	0.733975			C8 H11 N4 O6 P	290.041			116668	1.3085e+08	1.40071e+08	1.40544e+08	1.26613e+08	1.36937e+08	1.1024e+08	2.31575e+08	1.47055e+08	1.2145e+08	9.03462e+07	2.09953e+08
Glyceryl 2-caprate	C13 H26 O4	246.183			18166.6	5.1614e+06	4.31919e+06	3.7903e+06	3.30597e+06	3.87412e+06	4.25922e+06	6.90708e+06	4.59011e+06	5.27384e+06	2.52539e+06	3.67261e+06	3.39477e+06	1.75973e+07	9.73587e+06	1.75973e+07	2.02881e+07	1.55845e+07	8.73471e+06	1.2432e+07	9.73587e+06	13.2406	18.5643	1.807	0.85	0.0154941	0.733975		Ethyl palmitoleate	C18 H34 O2	282.256	92.3		431076	1.18657e+08	1.78323e+08	1.58557e+08	1.51083e+08	1.50004e+08	1.25264e+08	2.29656e+08	4.55297e+07	4.13973e+07	1.79869e+08	1.80898e+08
		908.731			12457.9	408161	447222	506406	353668	324408	522637	602638	329504	357100	247607	207136	239162	1.36954e+06	736451	1.472e+06	1.36954e+06	1.0987e+06	813205	736451	732932	14.6847	5.96216	1.86	0.9	0.0157688	0.733975		DL-α-Aminocaprylic acid	C8 H17 N O2	159.126	74.9	65.1	65739.5	1.57869e+08	1.31855e+08	9.94403e+06	1.44804e+08	8.40768e+06	1.10423e+07	2.27352e+08	1.18e+08	1.30338e+08	6.08783e+07	1.23082e+08
	C7 H16 N7 O2 P	261.111			10890.5	637890	535561	600614	537372	514039	538641	569117	538644	582577	246462	128056	138276	1.74455e+06	440512	1.42944e+06	2.33149e+06	1.74455e+06	837616	440512	405233	24.946	42.7896	3.96	1.99	0.0160332	0.733975			C5 H12 N5 O P	189.079			78115.8	8.54035e+07	9.03612e+07	8.92342e+07	7.25656e+07	8.95666e+07	7.16388e+07	5.3403e+07	2.5286e+07	1.29066e+08	2.26836e+08	5.8886e+07
	C26 H27 N7 O5	517.206			14955.3	2.38208e+07	1.9531e+07	2.54072e+07	1.47627e+07	2.20154e+07	2.30934e+07	9.98864e+06	7.32767e+06	4.44689e+06	3.62466e+07	2.71264e+07	1.66907e+07	2.42334e+07	9.72513e+07	2.42334e+07	3.01602e+07	1.37753e+07	1.18062e+08	9.72513e+07	5.17345e+07	36.5102	38.1077	0.249	-2	0.0165172	0.733975		Acetophenone	C8 H8 O	120.058		82.9	447172	1.39223e+08	1.4423e+08	1.38164e+08	1.2039e+08	1.3133e+08	1.22738e+08	6.6172e+07	3.13716e+07	5.4675e+07	1.84638e+08	2.25605e+08
		896.6			9598.74	758989	597963	732348	501102	806407	613002	477032	339080	422737	622087	684321	578576	1.30932e+06	2.02664e+06	1.15751e+06	1.39595e+06	1.30932e+06	2.02664e+06	2.45289e+06	1.79287e+06	9.37374	16.0058	0.646	-0.63	0.0168371	0.733975		N-Acetylvaline	C7 H13 N O3	159.09			168829	1.8018e+08	1.90771e+08	1.82567e+08	1.65483e+08	1.79873e+08	1.29436e+08	2.19292e+08	1.48063e+08	1.55612e+08	1.71315e+08	2.23171e+08
	C18 H46 N10 O9 P2 S	640.263			12089.3	1.25397e+06	1.16975e+06	1.04893e+06	857567	1.35859e+06	1.22895e+06	573621	512574	636116	1.33763e+06	1.10474e+06	1.16895e+06	1.98958e+06	4.00757e+06	1.37861e+06	2.08133e+06	1.98958e+06	4.30715e+06	4.00757e+06	3.68226e+06	21.029	7.81536	0.496	-1.01	0.0168624	0.733975			C25 H28 N6 O2	444.226			246201	2.23171e+08	2.12456e+08	2.00098e+08	1.78513e+08	2.13861e+08	1.6203e+08	9.37115e+06	1.85038e+06	2.37562e+07	2.20123e+08	3.63424e+07
	C16 H21 N2 O2 P	304.135			13826.4	2.05786e+06	2.27599e+06	1.85566e+06	1.83572e+06	1.92554e+06	2.05611e+06	1.35602e+06	903317	692404	2.86628e+06	3.56332e+06	2.06858e+06	3.37884e+06	9.6462e+06	3.37884e+06	3.86466e+06	2.08923e+06	9.6462e+06	1.23715e+07	6.13814e+06	29.4942	33.2952	0.35	-1.51	0.0170499	0.733975		Dihomo-gamma-linolenic acid	C20 H34 O2	306.256			179808	1.05059e+08	1.60877e+08	1.44014e+08	1.40559e+08	1.41074e+08	1.15071e+08	2.1635e+08	3.87731e+07	4.55878e+07	1.64047e+08	1.56011e+08
	C26 H32 N4 O	416.256			22576.9	1.82825e+06	2.35253e+06	1.84094e+06	1.45978e+06	1.66453e+06	1.93251e+06	2.43684e+06	1.6969e+06	2.54016e+06	1.21475e+06	1.57743e+06	1.42869e+06	7.44877e+06	4.17736e+06	6.17941e+06	7.44877e+06	7.53879e+06	4.17736e+06	5.36769e+06	4.12617e+06	10.7741	15.4151	1.783	0.83	0.0171334	0.733975		MFCD00674434	C20 H37 N O2	323.282			225185	1.05339e+08	1.61219e+08	1.45118e+08	1.40892e+08	1.39797e+08	1.15373e+08	2.15802e+08	3.72724e+07	4.6074e+07	1.64424e+08	1.57479e+08
	C10 H20 N6 O P2 S2	366.061			10544.4	235803	250518	242861	213093	285952	251437	306937	114026	148356	582985	603850	336455	468353	1.85686e+06	731106	457111	468353	1.85686e+06	2.21573e+06	1.07666e+06	28.0786	33.9298	0.252	-1.99	0.0172033	0.733975			C19 H36 O3	312.266			136179	1.07154e+08	1.34503e+08	1.21929e+08	1.19186e+08	9.71888e+07	6.87236e+07	2.12837e+08	1.35379e+08	9.74302e+07	5.92778e+07	1.14241e+08
	C22 H30 N2 O5 P2	464.162			10974.8	5.73153e+06	5.36029e+06	5.4038e+06	5.2172e+06	4.68955e+06	5.12523e+06	229764	205763	1.2516e+06	1.33975e+07	5.54581e+06	6.54072e+06	893136	1.91117e+07	578200	893136	3.7412e+06	4.56398e+07	1.90358e+07	1.91117e+07	100.28	54.9175	0.047	-4.42	0.0177172	0.733975		VS1150000	C18 H34 O4	314.246			399940	1.14681e+08	1.20099e+08	1.20592e+08	9.82009e+07	1.06358e+08	8.1408e+07	2.0082e+08	9.1495e+07	7.33952e+07	9.73011e+07	1.58115e+08
	C51 H50 N5 O4 P	827.359			13248.9	1.49214e+07	1.39591e+07	1.51029e+07	9.77931e+06	1.35439e+07	1.47014e+07	5.34867e+06	3.8459e+06	2.47611e+06	2.01802e+07	1.11845e+07	9.64105e+06	1.3161e+07	3.94133e+07	1.3161e+07	1.6156e+07	7.56308e+06	6.68758e+07	3.94133e+07	2.91906e+07	35.4797	43.155	0.334	-1.58	0.017907	0.733975		DL-Stachydrine	C7 H13 N O2	143.095	65.8		286462	1.11789e+08	1.10869e+08	1.08538e+08	1.08989e+08	1.09413e+08	1.09417e+08	2.0071e+08	5.442e+07	6.32995e+07	1.48279e+08	1.28615e+08
Phloretin	C15 H14 O5	274.084			20414.7	2.19231e+07	2.12227e+07	1.72452e+07	1.70851e+07	1.79176e+07	1.90989e+07	4.80103e+07	2.68748e+07	3.53078e+07	1.62442e+07	1.68605e+07	1.29101e+07	1.18342e+08	5.60091e+07	1.22007e+08	1.18342e+08	1.04581e+08	5.60091e+07	5.72357e+07	3.71658e+07	7.99063	22.4385	2.113	1.08	0.0181494	0.733975		Guanine	C5 H5 N5 O	151.049	73.8	89.8	224528	9.45933e+07	1.03995e+08	8.39912e+07	8.43519e+07	8.2699e+07	8.36159e+07	1.95911e+08	1.06555e+08	4.06998e+07	9.5067e+07	1.99415e+08
Rhodojaponin IV	C24 H38 O8	454.256			34118.2	1.14232e+06	1.00256e+06	874331	809517	729174	765634	905234	588632	857339	428335	627597	597812	2.43381e+06	1.59021e+06	2.43381e+06	2.81942e+06	2.41711e+06	1.58397e+06	2.00736e+06	1.59021e+06	8.90198	14.0495	1.53	0.61	0.018355	0.733975		Thymine	C5 H6 N2 O2	126.043		73.6	291764	1.29392e+08	1.45624e+08	1.34572e+08	1.2112e+08	1.28582e+08	1.1184e+08	1.89751e+08	8.10484e+07	1.27357e+08	1.06325e+08	1.97626e+08
Methyl (3-hydroxy-2-oxo-2,3-dihydro-1H-indol-3-yl)acetate	C11 H11 N O4	221.069			17302.1	2.1024e+06	2.19873e+06	1.89027e+06	1.48542e+06	2.29339e+06	2.04277e+06	1.23358e+06	263214	587388	3.84411e+06	2.47388e+06	1.61996e+06	1.80961e+06	8.80969e+06	3.00918e+06	1.09195e+06	1.80961e+06	1.26049e+07	8.80969e+06	4.97535e+06	49.1643	43.3662	0.205	-2.28	0.0194926	0.733975		Cinnamic acid	C9 H8 O2	148.052			2.26525e+06	1.56145e+08	1.48641e+08	1.56896e+08	1.55854e+08	1.46364e+08	1.42604e+08	1.3245e+08	9.36872e+07	1.93787e+08	1.64255e+08	1.02591e+08
	C10 H24 N9 O3 P	349.174			17345.7	1.73292e+06	1.3929e+06	1.42785e+06	1.00254e+06	1.81149e+06	1.68254e+06	1.14809e+06	876398	683887	2.67771e+06	4.64872e+06	2.2995e+06	2.72963e+06	8.50959e+06	2.72963e+06	3.50406e+06	2.16321e+06	8.50959e+06	1.70986e+07	7.38279e+06	24.0484	48.3233	0.321	-1.64	0.0199553	0.733975		Phloionolic acid	C18 H36 O5	332.256			516298	1.26832e+08	1.21823e+08	1.2444e+08	1.00167e+08	1.19331e+08	8.96149e+07	1.24929e+08	1.1017e+08	1.06268e+08	1.01909e+08	1.89365e+08
	C24 H47 N4 O3 P	470.339			16275.2	1.18663e+07	1.14507e+07	9.44758e+06	8.29377e+06	9.92213e+06	1.02734e+07	8.10312e+06	4.52031e+06	4.52354e+06	1.55943e+07	1.41014e+07	1.03593e+07	1.98751e+07	4.79243e+07	2.05711e+07	1.98751e+07	1.34113e+07	5.37004e+07	4.79243e+07	2.98683e+07	21.9924	28.3638	0.415	-1.27	0.0200023	0.733975		Adenine	C5 H5 N5	135.054		88.6	138151	4.6089e+07	4.73104e+07	4.70411e+07	4.03201e+07	5.01795e+07	3.68604e+07	1.02154e+08	3.02288e+07	1.45103e+07	3.15605e+07	1.38228e+08
	C8 H22 N7 O2 P	279.158			12183.4	136893	112455	112268	93398.9	126236	103989	36532.5	82247.3	37999.5	279167	567916	435356	114206	1.28349e+06	91406	354008	114206	944292	1.9623e+06	1.28349e+06	77.9879	37.1132	0.089	-3.49	0.0200041	0.733975		1-Vinylimidazole	C5 H6 N2	94.0534	68.3		273000	1.11444e+08	1.1137e+08	1.05644e+08	1.04781e+08	1.13156e+08	9.68145e+07	6.3545e+07	2.73834e+07	5.25255e+07	1.23774e+08	1.8825e+08
	C15 H26 N10 O2	378.225			15515.1	246972	308147	386084	240042	254385	237867	62720.4	43139	44148.8	242263	558397	1.08525e+06	157861	1.91632e+06	157861	187293	131947	825451	1.91632e+06	3.17028e+06	17.4126	59.5408	0.082	-3.6	0.0205366	0.733975			C24 H43 N O5	425.314			168243	1.80439e+08	1.88025e+08	1.66633e+08	1.54253e+08	1.73453e+08	1.19978e+08	2.05542e+06	1.44315e+06	1.06159e+07	1.71667e+08	4.82526e+07
	C10 H25 N6 O4 P	324.169			15761	415887	518474	371495	494506	391948	469117	256829	289904	245808	1.05007e+06	691455	570859	745283	2.41482e+06	636750	1.23128e+06	745283	3.51223e+06	2.41482e+06	1.70746e+06	36.3453	35.7344	0.309	-1.7	0.0206186	0.733975		Cytosine	C4 H5 N3 O	111.044		91.3	340994	1.2312e+08	1.2512e+08	1.21173e+08	1.21693e+08	1.25317e+08	1.12077e+08	1.6405e+08	1.84448e+08	1.20254e+08	7.58203e+07	1.86859e+08
		342.18			17197	1.35625e+06	1.12567e+06	986567	1.16978e+06	976409	1.372e+06	643322	290720	519170	212904	244121	167769	1.57977e+06	708897	1.58909e+06	1.22813e+06	1.57977e+06	708897	856304	504788	14.0389	25.5825	2.228	1.16	0.0207197	0.733975		Leu-Leu	C12 H24 N2 O3	244.179			99640.1	6.38342e+07	6.30315e+07	6.1676e+07	6.24711e+07	6.25471e+07	5.96915e+07	1.83077e+08	6.31951e+07	3.08223e+07	6.41911e+07	4.57738e+07
1-myristoyl-2-palmitoleoyl-sn-glycero-3-phosphocholine	C38 H74 N O8 P	703.516			19884.7	1.0357e+06	985404	982512	778564	840190	1.34093e+06	3.08934e+06	1.79722e+06	943771	313739	474008	161609	7.23131e+06	1.00242e+06	7.37756e+06	7.23131e+06	2.97143e+06	1.00242e+06	1.73355e+06	514798	42.708	56.6097	7.214	2.85	0.0210457	0.733975		3a,7a-Dihydroxycholanoic acid	C24 H40 O4	392.292			539486	1.18377e+08	1.23106e+08	1.23361e+08	9.20417e+07	1.28369e+08	8.85865e+07	1.30239e+08	8.13347e+07	1.39163e+08	1.75199e+08	1.82953e+08
4-Allyl-2-methoxyphenyl 4-(sulfooxy)benzoate	C17 H16 O7 S	364.062			11104.4	4.2094e+06	3.75904e+06	3.54562e+06	3.11725e+06	3.48382e+06	3.66755e+06	4.91126e+06	3.8371e+06	5.41971e+06	2.44564e+06	2.9246e+06	3.4535e+06	1.62172e+07	1.00513e+07	1.23455e+07	1.66283e+07	1.62172e+07	8.31993e+06	1.00513e+07	1.01082e+07	15.6865	10.707	1.613	0.69	0.0212938	0.733975			C33 H64 N6 O2	576.511			102497	5.2886e+07	4.43933e+07	5.22583e+07	5.227e+07	4.71231e+07	2.80227e+07	1.81137e+08	8.37929e+07	5.08323e+07	2.10629e+07	3.5355e+07
5-Hydroxyferulate	C10 H10 O5	210.053			12264.3	1.47409e+06	1.26657e+06	1.36781e+06	1.03845e+06	1.2996e+06	1.46189e+06	2.07825e+06	1.4167e+06	1.47155e+06	939535	1.12493e+06	1.07709e+06	5.07093e+06	3.30668e+06	5.07093e+06	5.87928e+06	4.53239e+06	3.08166e+06	4.00476e+06	3.30668e+06	13.1361	13.8936	1.534	0.62	0.0213833	0.733975			C35 H78 N9 O2 P	687.601			223576	1.70591e+08	1.70209e+08	1.31484e+08	1.26705e+08	1.22074e+08	8.38872e+07	1.79947e+08	8.64394e+07	1.20337e+08	9.74141e+07	9.90586e+07
10-hydroxydecanoicacid	C10 H20 O3	188.141			14135.8	2.0586e+06	1.90606e+06	2.16692e+06	1.32532e+06	1.84054e+06	2.06621e+06	2.63217e+06	2.69929e+06	2.62764e+06	1.20666e+06	1.04518e+06	1.03186e+06	8.04e+06	3.69101e+06	6.46521e+06	1.131e+07	8.04e+06	3.99008e+06	3.69101e+06	3.13329e+06	28.7197	12.0631	2.178	1.12	0.0213995	0.733975		phenacetin	C10 H13 N O2	179.095			685287	1.69986e+08	1.50991e+08	1.37551e+08	1.19136e+08	1.29798e+08	1.06533e+08	1.77192e+08	1.0112e+08	1.49797e+08	1.34678e+08	1.35071e+08
	C27 H49 N4 P3 S	554.291			11190.3	2.7108e+07	2.27702e+07	2.21599e+07	2.07988e+07	2.30162e+07	2.46781e+07	1.4372e+07	8.01471e+06	1.40347e+07	2.96796e+07	1.74026e+07	3.19109e+07	3.55221e+07	9.59213e+07	3.55221e+07	3.38873e+07	4.2681e+07	9.88957e+07	6.09995e+07	9.59213e+07	12.5179	24.713	0.37	-1.43	0.021439	0.733975			C13 H24 N2 O5 S	320.14			316070	6.83599e+07	6.83906e+07	6.56353e+07	5.56308e+07	6.62126e+07	5.32383e+07	3.75679e+07	1.35254e+07	9.75056e+07	1.76475e+08	4.35051e+07
	C22 H38 N10 O6	538.296			10824	7.66625e+06	6.27151e+06	6.52797e+06	5.66198e+06	7.08152e+06	6.92706e+06	5.73316e+06	1.80961e+06	2.43021e+06	5.71879e+06	7.92295e+06	9.56173e+06	7.5227e+06	2.81651e+07	1.40054e+07	7.5227e+06	7.47623e+06	1.87847e+07	2.81651e+07	2.9297e+07	38.8524	22.704	0.267	-1.9	0.021525	0.733975			C26 H49 O9 P	536.311			234723	1.11697e+08	8.18289e+07	1.05102e+08	9.56251e+07	9.76623e+07	7.35467e+07	1.74334e+08	1.39906e+08	1.1301e+08	5.63654e+07	1.19583e+08
	C19 H39 N8 O2 P	442.293			33581.7	1.99826e+06	2.25605e+06	2.15434e+06	2.31494e+06	2.23871e+06	2.99135e+06	1.53799e+06	797285	989544	1.82433e+06	1.9337e+06	2.67323e+06	3.2275e+06	7.38674e+06	3.55477e+06	3.06241e+06	3.2275e+06	5.60249e+06	7.38674e+06	9.04637e+06	7.63645	23.4482	0.437	-1.19	0.0216078	0.733975			C18 H35 N4 O2 P	370.25			225042	1.1721e+08	1.15171e+08	1.06377e+08	9.99735e+07	1.15399e+08	8.89612e+07	3.11267e+06	2.75919e+06	1.29723e+07	1.71644e+08	5.73048e+07
(+)-2,7-Dideoxypancratistatin	C14 H15 N O6	293.09			8387.76	1.46918e+06	1.26924e+06	1.39918e+06	1.06451e+06	1.47012e+06	1.27671e+06	694002	837755	644676	2.11396e+06	2.25049e+06	1.58099e+06	1.97965e+06	6.95939e+06	1.69847e+06	3.49186e+06	1.97965e+06	6.95939e+06	7.9824e+06	4.82943e+06	40.3576	24.4073	0.284	-1.81	0.0216815	0.733975		D-Carnitine	C7 H15 N O3	161.105	98.1	89.7	1.51323e+06	1.02853e+08	9.88702e+07	1.04818e+08	1.08708e+08	1.00637e+08	9.40685e+07	8.56147e+07	1.54544e+08	1.71354e+08	1.1038e+08	1.07197e+08
2-Formylglutarate	C6 H8 O5	160.037			50130.8	979785	1.02363e+06	923385	868183	911688	820021	761753	275403	406639	1.20876e+06	804776	905043	1.20833e+06	2.73952e+06	1.93104e+06	1.20833e+06	1.20721e+06	4.15505e+06	2.73952e+06	2.61515e+06	28.8211	26.9857	0.441	-1.18	0.0217381	0.733975			C48 H80 O8	784.585			196618	1.09608e+08	1.12043e+08	1.13727e+08	8.31448e+07	1.18187e+08	8.22143e+07	1.18371e+08	7.35977e+07	1.26011e+08	1.61607e+08	1.69533e+08
	C12 H10 N4 O3	258.074			36896.7	1.07211e+06	856547	992098	799399	976087	886264	1.36011e+06	1.04713e+06	1.33522e+06	415675	565672	770863	4.06145e+06	1.98332e+06	3.3609e+06	4.42593e+06	4.06145e+06	1.38469e+06	1.98332e+06	2.318e+06	13.7053	24.9473	2.048	1.03	0.0218116	0.733975		N-lauroylglycine	C14 H27 N O3	257.199			203368	1.39598e+08	1.41381e+08	1.40169e+08	1.29689e+08	1.25346e+08	1.11056e+08	1.47846e+08	1.51233e+08	1.56349e+08	1.11937e+08	1.65164e+08
Dopamine3-O-sulfate	C8 H11 N O5 S	233.036			11787.7	1.08719e+06	1.10652e+06	1.03554e+06	985160	919696	1.05876e+06	578468	329480	279438	1.28901e+06	1.58495e+06	814350	1.41904e+06	4.36246e+06	1.44798e+06	1.41904e+06	839494	4.36246e+06	5.47364e+06	2.39919e+06	27.7832	38.171	0.325	-1.62	0.0218468	0.733975		Ageratriol	C15 H24 O3	234.162	92.8	65.9	194136	9.5449e+07	9.5224e+07	9.25667e+07	8.41721e+07	9.31561e+07	7.88071e+07	1.024e+08	8.79993e+07	8.79237e+07	9.52623e+07	1.64285e+08
symphytine	C20 H31 N O6	381.215			21048.6	7.03377e+06	5.83583e+06	6.13946e+06	5.49277e+06	6.58137e+06	6.41223e+06	912181	310016	533438	1.75735e+07	1.692e+07	3.87652e+06	1.64338e+06	5.76241e+07	2.22519e+06	1.28612e+06	1.64338e+06	5.76241e+07	6.0253e+07	1.19057e+07	27.5858	62.8424	0.029	-5.13	0.0222833	0.733975			C6 H4	76.0315			1.12885e+06	3.13876e+07	2.53843e+07	2.39722e+07	2.67103e+07	2.53813e+07	2.13786e+07	1.27888e+07	4.68085e+06	4.13385e+07	1.32467e+07	1.62333e+08
methyl 5-{[2-(ethoxycarbonyl)-3-oxohex-1-enyl]amino}-2-furoate	C15 H19 N O6	618.254	69.1		8904.34	6.71254e+06	6.08811e+06	6.12858e+06	5.60663e+06	6.31401e+06	6.40436e+06	225152	240840	1.06083e+06	2.53809e+06	6.71135e+06	5.32231e+06	1.00358e+06	1.62629e+07	550927	1.00358e+06	3.25817e+06	8.35377e+06	2.38102e+07	1.62629e+07	90.3943	47.8799	0.062	-4.02	0.0223379	0.733975		RG1300000	C18 H34 O3	298.251			81126.4	1.04829e+08	1.04569e+08	9.0131e+07	8.18508e+07	8.80093e+07	6.52246e+07	1.60826e+08	1.08203e+08	7.70251e+07	7.7492e+07	1.293e+08
4-Imidazolone-5-propanoate	C6 H8 N2 O3	156.053			19089.2	2.58157e+06	2.67923e+06	2.76035e+06	2.43629e+06	2.4517e+06	2.72383e+06	2.82304e+06	4.70729e+06	1.14906e+07	1.09961e+06	317391	212858	1.96474e+07	1.12448e+06	6.91554e+06	1.96474e+07	3.52518e+07	3.62422e+06	1.12448e+06	649201	68.8786	88.8229	17.472	4.13	0.0230348	0.733975		4-Oxo-4-(3-pyridinebutanal)	C9 H9 N O2	163.063		74.2	264149	9.00243e+07	1.01777e+08	8.69544e+07	9.31372e+07	1.00114e+08	8.81641e+07	5.81888e+07	3.11581e+07	4.27507e+07	1.23511e+08	1.60427e+08
	C16 H19 N O S2	305.089			11944.9	1.19143e+06	1.27586e+06	1.01074e+06	1.01898e+06	1.22064e+06	909730	319099	134263	168300	1.94118e+06	1.36522e+06	691398	590742	4.63733e+06	810464	590742	498756	6.68848e+06	4.63733e+06	1.99206e+06	25.2884	53.037	0.127	-2.97	0.0234014	0.733975		Indole	C8 H7 N	117.058			924759	3.10898e+07	2.49474e+07	2.35911e+07	2.6243e+07	2.48137e+07	2.09866e+07	1.25805e+07	4.32728e+06	4.07074e+07	1.30752e+07	1.59556e+08
	C24 H46 N2 O9 P2	568.27			36981.1	5.88249e+06	3.97205e+06	4.87799e+06	5.10982e+06	3.97646e+06	5.50071e+06	3.68089e+06	3.324e+06	3.71523e+06	7.37332e+06	7.09247e+06	7.7295e+06	1.13315e+07	2.44786e+07	9.07053e+06	1.39933e+07	1.13315e+07	2.44786e+07	2.49494e+07	2.33471e+07	21.4921	3.39496	0.463	-1.11	0.0234796	0.733975			C5 H12 Cl N	121.066		79.6	104889	1.27736e+08	1.26601e+08	1.19419e+08	1.20055e+08	1.25886e+08	1.07649e+08	1.37849e+08	9.39594e+07	9.5119e+07	1.16067e+08	1.57743e+08
Genipin	C11 H14 O5	226.084			36101.7	1.45066e+06	1.49106e+06	1.49627e+06	1.4253e+06	1.85938e+06	1.60186e+06	633197	456010	151497	2.71844e+06	2.69725e+06	1.38253e+06	1.48514e+06	8.49774e+06	1.48514e+06	1.78831e+06	486209	8.49774e+06	1.00999e+07	4.55007e+06	54.3661	37.0186	0.175	-2.52	0.0235926	0.733975		4-Pyridoxic acid	C8 H9 N O4	183.053	81	87.3	561045	1.19077e+08	1.41819e+08	1.19184e+08	1.07034e+08	1.21327e+08	1.00456e+08	1.08653e+08	6.79418e+07	9.52295e+07	1.20045e+08	1.56395e+08
	C40 H76 N4 O11 P2	850.498			10034.1	326136	249022	250662	305406	372157	379804	84538.4	64752.9	79606.1	986076	231776	710363	244124	2.46774e+06	192823	244124	263573	2.9802e+06	902042	2.46774e+06	15.6529	51.1489	0.099	-3.34	0.0242367	0.733975		2-Hydroxyquinoline	C9 H7 N O	145.053	64.4	77	94540.1	8.58352e+07	9.70267e+07	8.32532e+07	8.91937e+07	9.42058e+07	8.37147e+07	4.82305e+07	2.65635e+07	3.82878e+07	1.16662e+08	1.5321e+08
Stipitatate	C8 H6 O5	182.021			43368.4	976529	928319	957758	1.04499e+06	911568	1.05531e+06	1.61835e+06	1.35513e+06	1.41347e+06	220918	85296.9	337168	4.39379e+06	716578	3.91288e+06	5.55025e+06	4.39379e+06	716578	307100	1.05118e+06	18.2204	53.8831	6.132	2.62	0.0242642	0.733975		Bis(2-ethylhexyl) phthalate	C24 H38 O4	390.277			695785	8.10764e+07	8.30884e+07	8.09664e+07	8.04098e+07	8.48899e+07	7.79038e+07	3.52722e+07	5.82859e+06	8.22036e+07	1.52036e+08	4.28974e+07
	C21 H36 N O9 P	477.211			14321.3	2.25206e+06	1.96833e+06	2.77106e+06	2.00789e+06	2.31755e+06	2.67877e+06	102589	81442	148408	3.23806e+06	563051	822348	319804	2.70182e+06	240838	319804	475822	1.01334e+07	2.10576e+06	2.70182e+06	34.6115	89.8059	0.118	-3.08	0.0245648	0.733975			C26 H47 O8 P	518.301			120177	9.65729e+07	7.01924e+07	9.4138e+07	8.50252e+07	8.37704e+07	6.3664e+07	1.51925e+08	1.20564e+08	1.01463e+08	4.82658e+07	1.05941e+08
4-Acetyl-1,3-benzoxazol-2(3H)-one	C9 H7 N O3	177.042			186834	1.59704e+07	1.37426e+07	1.44286e+07	1.0089e+07	1.43874e+07	1.67497e+07	8.3151e+06	5.98125e+06	4.02256e+06	2.17072e+07	1.1636e+07	1.21775e+07	2.00798e+07	4.1958e+07	2.00798e+07	2.44545e+07	1.25198e+07	7.0305e+07	4.1958e+07	3.80449e+07	31.7475	35.1375	0.479	-1.06	0.0245689	0.733975		4-(2-Aminophenyl)-2,4-dioxobutanoic acid	C10 H9 N O4	207.053			915393	8.72228e+07	9.47943e+07	9.79652e+07	9.19353e+07	8.21979e+07	8.88193e+07	4.80103e+07	4.09968e+07	2.54973e+07	1.50301e+08	1.38927e+08
2_2'-Iminodipropanoate	C6 H11 N O4	161.069			12470.2	552152	484170	459787	461090	495414	444201	216345	196612	246273	750776	649202	423410	738861	2.23836e+06	542311	848556	738861	2.54534e+06	2.23836e+06	1.24467e+06	21.8566	33.8339	0.33	-1.6	0.0247162	0.733975		L-(+)-Leucine	C6 H13 N O2	131.095		53.4	411336	1.13868e+08	1.06931e+08	1.14752e+08	1.06607e+08	1.11333e+08	9.98665e+07	9.20966e+07	5.66004e+07	1.49082e+08	1.17394e+08	7.57052e+07
		309.127			13301	9.07658e+06	9.45124e+06	8.06691e+06	7.83047e+06	8.49273e+06	8.16732e+06	145877	243414	955012	1.91763e+06	1.182e+07	6.34007e+06	1.05187e+06	1.86126e+07	365985	1.05187e+06	2.86287e+06	6.50815e+06	4.07135e+07	1.86126e+07	90.4052	79.0366	0.057	-4.15	0.0250175	0.733975		2,3-Dihydroxypropyl stearate	C21 H42 O4	358.308			239559	1.28736e+08	1.3192e+08	1.03788e+08	9.43048e+07	1.02741e+08	7.81681e+07	1.48492e+08	1.03833e+08	1.005e+08	9.07106e+07	1.14314e+08
3-hydroxy-1H-quinolin-4-one	C9 H7 N O2	161.047			28933.8	1.63695e+06	1.46835e+06	1.69572e+06	1.52809e+06	1.54502e+06	1.52335e+06	1.28697e+06	956046	785449	2.16611e+06	1.68994e+06	1.80013e+06	3.15445e+06	5.98317e+06	3.15445e+06	3.99363e+06	2.40831e+06	7.14426e+06	5.98317e+06	5.48513e+06	24.8979	13.7224	0.527	-0.92	0.025152	0.733975			C12 H18 N4 O3	266.138			174680	8.00987e+07	9.56149e+07	9.01181e+07	7.93911e+07	8.96858e+07	8.05975e+07	1.48066e+08	1.21708e+08	1.0435e+08	3.53542e+07	1.01911e+08
	C26 H46 N6 O6 S	570.322			25264.1	3.65813e+07	3.81728e+07	3.32474e+07	2.91213e+07	2.97624e+07	3.41653e+07	7.31239e+06	4.21011e+06	1.29659e+07	2.46606e+07	2.56097e+07	2.19186e+07	1.8582e+07	8.50244e+07	1.8582e+07	1.85381e+07	3.84059e+07	8.50244e+07	8.69396e+07	6.31028e+07	45.5129	16.9024	0.219	-2.19	0.0253973	0.733975		LQ1825000	C7 H13 N O	127.1			380828	8.41699e+07	8.3383e+07	8.05814e+07	8.07555e+07	7.98402e+07	7.77359e+07	6.78212e+07	4.54684e+07	4.14187e+07	9.44187e+07	1.47698e+08
	C14 H17 N2 O3 P	292.098			8556.65	498740	389810	416111	394897	376489	375653	254946	123871	299706	354374	359170	527007	650527	1.22802e+06	650527	548744	884402	1.22802e+06	1.21374e+06	1.50795e+06	24.7792	12.6007	0.53	-0.92	0.0256266	0.733975		Toxopyrimidine	C6 H9 N3 O	139.075			668101	1.45712e+08	1.43598e+08	1.41984e+08	1.38543e+08	1.46742e+08	1.23348e+08	1.3187e+08	1.29887e+08	1.30668e+08	7.78767e+07	1.23124e+08
	C13 H18 O S2	254.079			15675.9	2.95192e+06	4.26133e+06	3.07806e+06	2.59271e+06	4.64161e+06	4.60881e+06	689080	727380	600538	7.51582e+06	4.91574e+06	1.85417e+06	1.98928e+06	1.91424e+07	1.57108e+06	2.74073e+06	1.98928e+06	2.27039e+07	1.91424e+07	6.44644e+06	28.2182	53.087	0.104	-3.27	0.0261157	0.733975			C5 H8 N2 O	112.064			1.08248e+06	9.01508e+07	9.26461e+07	8.24521e+07	7.71456e+07	8.90814e+07	7.24832e+07	4.19071e+07	3.40347e+07	3.72992e+07	1.00647e+08	1.46374e+08
Methylone	C11 H13 N O3	207.089			18847.7	7.31404e+06	6.585e+06	6.95858e+06	6.13574e+06	6.50228e+06	6.91503e+06	8.99709e+06	6.76086e+06	9.00744e+06	5.44886e+06	5.58494e+06	5.5794e+06	2.74664e+07	1.8095e+07	2.21762e+07	2.84717e+07	2.74664e+07	1.8095e+07	1.96407e+07	1.68461e+07	12.9889	7.69449	1.518	0.6	0.0261186	0.733975		Guanine	C5 H5 N5 O	151.049	74.4	88.5	116454	8.78729e+07	7.65389e+07	7.88062e+07	8.28825e+07	8.03481e+07	8.16427e+07	1.46348e+08	6.64234e+07	7.3936e+07	4.97564e+07	1.32539e+08
	C10 H9 N O7 S	287.01			25745.6	1.20265e+07	1.09953e+07	1.05298e+07	1.07724e+07	9.94719e+06	9.51771e+06	1.80132e+06	1.72258e+06	6.35314e+06	2.56859e+07	1.29252e+07	1.7003e+07	7.61531e+06	4.87527e+07	4.58991e+06	7.61531e+06	1.87715e+07	8.8857e+07	4.37454e+07	4.87527e+07	72.3365	40.9035	0.156	-2.68	0.026267	0.733975		Guanine	C5 H5 N5 O	134.023	75	89.9	79331.1	8.57383e+07	7.44317e+07	7.54942e+07	8.08073e+07	7.75676e+07	7.91532e+07	1.45848e+08	6.61358e+07	7.18865e+07	4.91049e+07	1.32052e+08
[FAoxo_amino(6:0)]3-oxo-5S-amino-hexanoicacid	C6 H11 N O3	145.074			59993.5	1.89395e+06	1.72448e+06	1.83086e+06	1.55955e+06	1.53661e+06	1.80515e+06	1.85989e+06	1.06052e+06	1.67374e+06	2.18491e+06	1.81871e+06	2.88821e+06	4.63379e+06	7.35204e+06	4.63379e+06	4.53644e+06	5.05084e+06	7.35204e+06	6.31526e+06	8.57187e+06	5.76448	15.2372	0.63	-0.67	0.0263361	0.733975		Acetylhistamine	C7 H11 N3 O	153.09			333010	1.13891e+08	1.10927e+08	1.0296e+08	1.02448e+08	1.06454e+08	8.9538e+07	1.42724e+08	9.55725e+07	1.25488e+08	6.59011e+07	1.30287e+08
Homovanillicacidsulfate	C9 H10 O7 S	262.015			18104.7	5.74427e+06	4.87637e+06	4.74819e+06	4.92704e+06	5.2637e+06	4.19612e+06	3.54937e+07	2.42429e+06	1.32116e+07	1.30038e+06	396887	537745	3.94466e+07	1.56835e+06	8.94279e+07	1.05416e+07	3.94466e+07	4.43647e+06	1.36042e+06	1.56835e+06	85.879	70.0214	25.152	4.65	0.0274919	0.733975			C10 H10 N4 O4	250.07			708546	5.93385e+07	5.78248e+07	5.95865e+07	5.30658e+07	5.95966e+07	4.70717e+07	1.41583e+08	8.27808e+07	3.9288e+07	5.26497e+07	8.8864e+07
	C18 H16 N4 O	304.131			20784.3	4.26802e+06	3.63868e+06	3.73072e+06	3.09596e+06	3.85861e+06	3.56124e+06	1.01625e+07	6.88694e+06	4.88573e+06	2.28113e+06	2.37108e+06	2.26064e+06	2.52853e+07	7.66317e+06	2.52853e+07	2.94017e+07	1.47627e+07	7.66317e+06	8.24621e+06	6.72358e+06	32.6113	10.183	3.3	1.72	0.027724	0.733975		D-(+)-Pipecolinic acid	C6 H11 N O2	129.079	95.9	90.8	31959.9	8.50486e+07	8.58541e+07	8.22346e+07	8.54124e+07	8.36349e+07	8.40531e+07	9.51582e+07	1.38866e+08	1.11727e+08	5.98512e+07	1.21168e+08
	C7 H10 Cl N2 O2 P S	251.989			16483.7	1.0559e+06	878086	749234	805764	947290	880931	832152	557164	678713	744899	771126	921383	2.06412e+06	2.69154e+06	2.06412e+06	2.36803e+06	2.05688e+06	2.49298e+06	2.69154e+06	2.75377e+06	8.21026	5.14746	0.767	-0.38	0.0279132	0.733975			C41 H79 N5 O11	817.578			62961.4	1.26249e+08	1.3853e+08	1.23252e+08	1.11699e+08	1.27537e+08	9.1627e+07	1.34776e+06	1.41934e+06	941735	1.29159e+08	2.40093e+06
Ubiquinone Q4	C29 H42 O4	454.308			16781.8	1.79817e+07	1.88554e+07	1.746e+07	1.42615e+07	1.90751e+07	1.96427e+07	1.01588e+07	9.23503e+06	1.2305e+07	3.75247e+07	1.8155e+07	2.08102e+07	3.76505e+07	6.56271e+07	2.44838e+07	3.76505e+07	3.83756e+07	1.21242e+08	6.56271e+07	6.52365e+07	23.3396	38.3442	0.574	-0.8	0.0282259	0.733975			C5 H13 N O2	119.095			3.59365e+06	6.87652e+07	6.73731e+07	7.45975e+07	7.92598e+07	6.37742e+07	6.07268e+07	3.44431e+07	3.79838e+07	1.38402e+08	4.99839e+07	3.38737e+07
	C14 H13 N O P2 S	305.02			8098.18	1.058e+06	1.18534e+06	1.10165e+06	906984	1.09681e+06	1.09739e+06	420747	329146	174952	1.9114e+06	1.55665e+06	694555	1.03295e+06	5.50051e+06	1.03295e+06	1.37814e+06	535575	6.31665e+06	5.50051e+06	2.11075e+06	43.1234	48.04	0.188	-2.41	0.028345	0.733975		Bufa-20,22-dienolide	C24 H34 O2	354.255			97272	1.21318e+08	1.38103e+08	1.30944e+08	1.15285e+08	1.36676e+08	1.13063e+08	1.29818e+08	1.35824e+08	9.04305e+07	1.02645e+08	1.20686e+08
[FAoxo_amino(6:0)]3-oxo-5S-amino-hexanoicacid	C6 H11 N O3	145.074			54063.3	364925	332564	384474	346947	346422	389298	293192	252103	362540	882699	414775	817246	1.02743e+06	2.56305e+06	706442	1.02743e+06	1.13095e+06	2.85111e+06	1.49982e+06	2.56305e+06	23.1787	30.8825	0.401	-1.32	0.0284384	0.733975		Didecyldimethylammonium	C22 H47 N	325.371	92.7	84.3	3.45029e+06	5.0195e+07	5.05357e+07	4.04792e+07	3.89722e+07	4.34827e+07	4.43547e+07	5.57785e+07	6.1019e+07	4.85144e+07	3.41779e+07	1.37008e+08
	C48 H95 O6 P3 S	892.607			23219.6	7.51371e+06	7.07644e+06	7.0936e+06	5.24186e+06	6.53262e+06	6.85985e+06	4.00064e+06	1.3568e+06	2.44174e+06	6.19935e+06	6.25719e+06	4.05786e+06	7.34292e+06	2.09535e+07	1.00036e+07	5.83464e+06	7.34292e+06	2.09535e+07	2.16358e+07	1.19748e+07	27.3176	29.6438	0.35	-1.51	0.0285797	0.733975		Glycidyl Stearate	C21 H40 O3	340.297			166820	1.16608e+08	1.19065e+08	9.27384e+07	8.5303e+07	9.27873e+07	6.97951e+07	1.34502e+08	9.48268e+07	8.88223e+07	7.98156e+07	1.06634e+08
	C29 H23 N5 O6	537.163			23648.9	3.13906e+06	2.93336e+06	3.11796e+06	2.38646e+06	2.66455e+06	3.32307e+06	1.6429e+06	1.65982e+06	629800	5.71376e+06	1.10071e+07	3.90223e+06	4.02582e+06	1.88393e+07	4.02582e+06	6.93092e+06	1.93155e+06	1.88393e+07	3.89821e+07	1.18953e+07	58.4395	60.5413	0.214	-2.23	0.0287961	0.733975		N-Acetylcadaverine	C7 H16 N2 O	144.126			355108	7.47951e+07	7.34571e+07	7.19646e+07	7.2023e+07	7.09366e+07	6.86489e+07	6.01551e+07	3.9592e+07	3.60195e+07	8.35566e+07	1.3124e+08
Gabaculine	C7 H9 N O2	139.063			10252.8	326196	323905	294940	270725	251902	298168	117330	70864.3	45905.7	269530	402426	178721	298781	931690	298781	312997	135714	931690	1.36296e+06	512920	39.5352	45.4166	0.321	-1.64	0.0289182	0.733975		Adenosine	C10 H13 N5 O4	267.097	99.3	98.1	141598	1.05188e+08	1.00802e+08	9.99428e+07	9.59919e+07	9.0207e+07	8.52973e+07	1.00108e+08	3.81573e+07	2.09598e+07	7.7869e+07	7.18108e+07
2-oxo-1_2-dihydroquinoline-4-carboxylate	C10 H7 N O3	189.042			17446.2	1.57186e+07	1.49659e+07	1.51401e+07	1.26252e+07	1.41355e+07	1.41586e+07	8.19789e+06	5.72767e+06	3.81229e+06	2.31814e+07	2.18366e+07	1.16377e+07	2.04554e+07	7.56915e+07	2.04554e+07	2.45545e+07	1.14877e+07	7.81481e+07	7.56915e+07	3.44573e+07	35.4855	39.1081	0.27	-1.89	0.0290233	0.733975		Hexamethylene diisocyanate	C8 H12 N2 O2	185.116	62.8		121471	9.26905e+07	9.8146e+07	9.36382e+07	9.15527e+07	9.8204e+07	7.59967e+07	1.21008e+08	8.56987e+07	8.00891e+07	8.21817e+07	1.30061e+08
	C10 H9 N O5 S	255.02			11139.6	2.81973e+06	2.55699e+06	2.48523e+06	2.34564e+06	2.41624e+06	2.30102e+06	1.07407e+06	925492	916649	4.11993e+06	3.14482e+06	2.04527e+06	2.72933e+06	1.07435e+07	2.71416e+06	4.04177e+06	2.72933e+06	1.41069e+07	1.07435e+07	5.93829e+06	24.1054	40.0031	0.254	-1.98	0.029102	0.733975		2-Hydroxyquinoline	C9 H7 N O	145.053	74.6	81.9	121492	6.85143e+07	6.38281e+07	6.08602e+07	6.7988e+07	6.49055e+07	5.02883e+07	3.99013e+07	4.45751e+07	2.0379e+07	1.29506e+08	5.00614e+07
2-[4-(3-Hydroxypropyl)-2-methoxyphenoxy]-1,3-propanediol	C13 H20 O5	256.131			55894.6	1.22394e+07	9.65248e+06	1.07655e+07	8.90922e+06	1.16821e+07	1.10214e+07	4.36608e+06	1.50789e+06	6.14486e+06	1.61798e+07	1.84102e+07	1.54968e+07	1.05883e+07	5.26749e+07	1.05883e+07	6.20279e+06	1.9043e+07	5.26749e+07	6.60355e+07	4.80666e+07	54.6407	16.7882	0.201	-2.31	0.0292408	0.733975		Stearamide	C18 H37 N O	283.287	66.1		312753	1.16052e+08	1.08646e+08	1.02026e+08	9.32173e+07	9.73264e+07	6.97434e+07	1.29468e+08	1.04403e+08	9.16861e+07	9.01033e+07	1.10423e+08
	C24 H39 Cl O5	442.248			9100.15	1.63436e+06	1.61498e+06	1.91097e+06	1.27003e+06	1.18729e+06	1.69746e+06	231791	125305	183564	836803	760203	2.57464e+06	548972	2.84879e+06	582993	543479	548972	2.84879e+06	2.61094e+06	7.52911e+06	3.83265	64.0564	0.193	-2.38	0.029281	0.733975		Monoolein	C21 H40 O4	373.319	68.6		244554	6.69787e+07	6.53629e+07	5.29039e+07	4.47732e+07	4.89413e+07	4.93996e+07	1.28707e+08	5.26376e+07	5.18349e+07	3.61596e+07	6.17498e+07
	C13 H22 O6 S	306.114			24483.9	3.87687e+06	3.79091e+06	3.92246e+06	2.21133e+06	4.04807e+06	3.60327e+06	3.16166e+06	1.30571e+06	3.30159e+06	4.06447e+06	5.57798e+06	5.36304e+06	7.75247e+06	1.63311e+07	7.75247e+06	5.45736e+06	1.01193e+07	1.34119e+07	1.97393e+07	1.63311e+07	29.9761	19.2	0.475	-1.07	0.0292996	0.733975		Imagabalin	C9 H19 N O2	173.142			176004	8.49124e+07	8.61817e+07	8.30561e+07	8.11098e+07	8.36099e+07	7.44004e+07	1.27383e+08	3.05731e+07	6.99022e+07	2.03234e+07	1.51555e+07
	C27 H51 N8 P S	550.372			8896.5	2.0126e+06	1.45799e+06	1.56014e+06	1.479e+06	1.89505e+06	1.2635e+06	875516	842606	685292	1.38427e+06	3.26793e+06	3.26029e+06	2.20126e+06	9.5396e+06	2.20126e+06	3.65262e+06	2.05016e+06	4.71041e+06	1.12285e+07	9.5396e+06	33.5825	39.831	0.231	-2.12	0.0296375	0.733975		Paracetamol	C8 H9 N O2	151.063		58.6	765755	9.94989e+07	1.04403e+08	9.94573e+07	7.27761e+07	1.01016e+08	8.22906e+07	9.99961e+07	5.37341e+07	6.68462e+07	1.03307e+08	1.23188e+08
	C35 H56 N5 O17 P	849.341			15337.8	2.92561e+06	3.89323e+06	3.93622e+06	2.97223e+06	3.44217e+06	3.69783e+06	2.38838e+06	1.76688e+06	1.57528e+06	4.47641e+06	3.02017e+06	2.76837e+06	5.75852e+06	1.0912e+07	5.75852e+06	7.20755e+06	4.91082e+06	1.44703e+07	1.0912e+07	8.67243e+06	19.4902	25.7569	0.528	-0.92	0.0298763	0.733975		gaboxadol	C6 H8 N2 O2	140.059		51.3	587224	8.42148e+07	8.44325e+07	8.27887e+07	8.26461e+07	8.23798e+07	7.9977e+07	6.99569e+07	6.76802e+07	1.22307e+08	7.31858e+07	1.10113e+08
P-Gal	C12 H16 O6	256.095			18660.6	968973	1.00044e+06	1.10027e+06	917808	884673	894525	472830	568169	425984	1.67837e+06	1.53659e+06	1.66339e+06	1.27923e+06	5.30403e+06	1.18406e+06	2.44859e+06	1.27923e+06	5.68316e+06	5.30403e+06	4.89734e+06	43.0106	7.42215	0.241	-2.05	0.0298953	0.733975			C43 H83 N O9	757.606			153971	7.0235e+07	7.06989e+07	6.58231e+07	5.57362e+07	5.90011e+07	4.4874e+07	1.20921e+08	8.70096e+07	6.60751e+07	3.74057e+07	7.84943e+07
	C32 H45 N8 O P3	650.295			16828.8	2.54772e+06	1.85449e+06	2.04256e+06	2.02406e+06	2.29038e+06	2.18456e+06	1.64576e+06	956141	1.21398e+06	2.84813e+06	2.04904e+06	1.99023e+06	3.95898e+06	7.30862e+06	4.00933e+06	3.95898e+06	3.74496e+06	9.32393e+06	7.30862e+06	6.12606e+06	3.59539	21.3137	0.542	-0.88	0.0303199	0.733975		NP-008993	C18 H34 O4	296.235	64		634883	6.7683e+07	7.22773e+07	6.64851e+07	7.63833e+07	6.29659e+07	4.99523e+07	1.19351e+08	6.98815e+07	7.05371e+07	6.34454e+07	8.77159e+07
	C16 H9 N P2 S	308.992			12292.2	517153	469517	566257	467421	471645	460212	67807.9	62013.4	262007	1.17146e+06	574316	753448	263475	2.25272e+06	168155	263475	794212	3.91941e+06	2.00515e+06	2.25272e+06	82.5527	38.1953	0.117	-3.1	0.0304384	0.733975			C19 H34 N4 O6	414.246			370418	8.68334e+07	8.75069e+07	7.99983e+07	8.56588e+07	8.04959e+07	7.83848e+07	6.79963e+07	5.03169e+07	3.85824e+07	9.89785e+07	1.19346e+08
Bis(2-hydroxyethyl) terephthalate	C12 H14 O6	254.079			16409.4	7.48167e+06	7.22953e+06	7.1701e+06	6.20523e+06	7.05128e+06	5.24604e+06	1.6484e+06	874096	658999	1.31935e+07	8.15036e+06	3.40166e+06	3.89609e+06	2.7416e+07	4.22366e+06	3.89609e+06	1.93727e+06	4.59556e+07	2.7416e+07	9.67366e+06	36.8813	65.5393	0.142	-2.81	0.0305294	0.733975		2'-Deoxycytidine	C9 H13 N3 O4	227.09			222242	6.27834e+07	6.28861e+07	5.95402e+07	5.897e+07	6.3879e+07	5.31881e+07	9.46779e+07	1.15045e+08	5.76222e+07	2.95399e+07	1.07631e+08
	C4 H14 N5 O3 P	211.084			22854.9	992791	930548	852229	735765	1.27046e+06	833851	1.05216e+06	683445	627995	999061	1.01732e+06	1.30221e+06	2.51813e+06	3.71015e+06	2.51813e+06	2.75854e+06	1.97272e+06	3.20057e+06	3.71015e+06	4.13219e+06	16.6629	12.6731	0.679	-0.56	0.0305846	0.733975		Benzidine	C12 H12 N2	184.1			114849	6.71212e+07	6.76695e+07	6.78941e+07	5.73213e+07	6.56304e+07	5.22287e+07	3.50371e+07	2.33869e+07	1.88078e+07	1.14841e+08	8.47497e+07
	C51 H75 N4 O P S	822.541			19027.1	3.71873e+06	3.55471e+06	3.85056e+06	1.98354e+06	3.79945e+06	3.88616e+06	4.0054e+06	3.27848e+06	4.11603e+06	5.54747e+06	5.67974e+06	5.67869e+06	1.28174e+07	1.7956e+07	9.66759e+06	1.33944e+07	1.28174e+07	1.7956e+07	2.04935e+07	1.77568e+07	16.7724	8.14376	0.714	-0.49	0.0307432	0.733975		Caprolactam	C6 H11 N O	113.084	68	83.4	2.7261e+06	9.20306e+07	9.21207e+07	8.44204e+07	8.07504e+07	9.18691e+07	7.5429e+07	7.61638e+07	7.09602e+07	9.67142e+07	1.13509e+08	8.59284e+07
Cassyfiline	C19 H19 N O5	341.126			10993.2	506384	570687	586476	430280	612888	611678	362860	240092	120591	1.18627e+06	1.17146e+06	461283	857910	3.74442e+06	857910	952333	383707	3.74442e+06	4.34028e+06	1.49597e+06	41.6671	46.9708	0.229	-2.13	0.0309883	0.733975		MFCD00045988	C20 H38 O3	326.282			275076	8.75529e+07	9.11422e+07	7.56342e+07	6.67047e+07	6.88067e+07	5.30444e+07	1.13322e+08	8.30766e+07	6.1385e+07	6.98301e+07	7.33249e+07
	C15 H27 N4 O2 P S2	390.132			12561.9	3.63059e+06	3.26037e+06	2.7035e+06	2.41459e+06	3.31103e+06	3.29755e+06	2.35888e+06	989368	1.66262e+06	2.70488e+06	2.13995e+06	2.19729e+06	5.05607e+06	7.50068e+06	5.83042e+06	4.18335e+06	5.05607e+06	9.01325e+06	7.50068e+06	6.60455e+06	16.4041	15.7981	0.674	-0.57	0.0314915	0.733975		quinbolone	C24 H32 O2	352.24			216740	7.90544e+07	7.70253e+07	7.20446e+07	6.8087e+07	7.52706e+07	5.87386e+07	1.52407e+06	1.22836e+06	6.9443e+06	1.11076e+08	3.82938e+07
	C25 H43 N2 P S	434.288			14399.5	1.34006e+06	1.29722e+06	1.24026e+06	901951	1.3945e+06	1.09614e+06	291685	137095	163977	1.08699e+06	654447	2.97131e+06	584938	3.64979e+06	725444	584938	495667	3.64979e+06	2.27714e+06	8.84291e+06	19.2414	70.3432	0.16	-2.64	0.0315477	0.733975		PEG n8	C16 H34 O9	370.22	97.5	89.9	897793	9.28791e+07	8.56238e+07	8.19599e+07	7.94655e+07	8.63849e+07	7.64146e+07	8.14761e+07	5.74823e+07	4.10267e+07	9.70379e+07	1.07651e+08
	C51 H86 O11	874.617			9290.22	1.77928e+06	1.75717e+06	1.7197e+06	1.35802e+06	1.65235e+06	1.52051e+06	193132	303476	450125	1.64077e+06	1.04664e+06	1.51678e+06	1.31631e+06	4.43535e+06	485775	1.31631e+06	1.34611e+06	5.58599e+06	3.59457e+06	4.43535e+06	46.5353	22.0269	0.297	-1.75	0.0315648	0.733975		L-(+)-Leucine	C6 H13 N O2	131.095			295649	6.75119e+07	7.22946e+07	6.19387e+07	6.23215e+07	6.47317e+07	5.85874e+07	1.05599e+08	4.01948e+07	7.93692e+07	5.11216e+07	7.63492e+07
	C18 H33 N6 O5 P	444.226			41753.7	3.63303e+07	3.47367e+07	3.15318e+07	2.64313e+07	3.11349e+07	3.33664e+07	1.38617e+06	589627	3.55354e+06	3.68106e+07	6.92786e+06	9.33991e+06	3.47353e+06	2.74703e+07	3.47353e+06	2.54351e+06	1.06646e+07	1.24746e+08	2.38955e+07	2.74703e+07	79.9316	97.4757	0.126	-2.98	0.0318254	0.733975		Istamycin C1	C19 H37 N5 O6	431.273			98518.7	7.63759e+07	7.81672e+07	7.09207e+07	7.46102e+07	7.14467e+07	6.66131e+07	5.86242e+07	4.32645e+07	3.42636e+07	8.66023e+07	1.04477e+08
Xanthurenic acid	C10 H7 N O4	205.037	82.4	80.8	20281.2	3.51194e+06	3.23756e+06	3.84969e+06	2.56422e+06	3.55926e+06	3.37923e+06	1.61559e+06	1.30958e+06	886666	4.61503e+06	4.42482e+06	2.24704e+06	3.92857e+06	1.50741e+07	3.92857e+06	5.40795e+06	2.74033e+06	1.50741e+07	1.58187e+07	6.93809e+06	33.1987	39.0662	0.261	-1.94	0.0320694	0.733975		Allylcyclohexane	C9 H16	124.125			330735	8.4942e+07	8.55081e+07	6.93984e+07	6.14961e+07	6.69157e+07	4.55746e+07	1.03532e+08	7.49401e+07	6.12631e+07	5.20585e+07	9.07199e+07
	C9 H14 O6 S2	282.023			14159.6	1.6964e+06	1.65514e+06	1.41779e+06	1.2715e+06	1.51135e+06	1.6053e+06	2.26723e+06	1.38626e+06	2.18897e+06	1.09927e+06	1.1976e+06	932280	5.92033e+06	3.69397e+06	5.64246e+06	5.92033e+06	6.61261e+06	3.69397e+06	4.16384e+06	2.77169e+06	8.24646	19.9884	1.603	0.68	0.0320993	0.733975		3-Hydroxy-2-methylpyridine	C6 H7 N O	109.053	70.1	58.6	939494	6.24084e+07	6.10676e+07	5.70472e+07	5.55217e+07	5.97608e+07	5.29173e+07	5.18014e+07	3.15385e+07	2.38949e+07	6.85714e+07	1.03015e+08
	C25 H47 N8 P3	552.312			11861.2	3.47312e+07	3.63527e+07	3.1597e+07	2.76096e+07	2.83033e+07	3.2738e+07	6.82762e+06	3.7295e+06	1.21362e+07	2.34756e+07	2.23182e+07	2.15845e+07	1.73306e+07	7.5861e+07	1.73306e+07	1.63947e+07	3.59856e+07	8.08269e+07	7.5861e+07	6.2246e+07	47.5557	13.1822	0.228	-2.13	0.0321419	0.733975		trans-3-Indoleacrylic acid	C11 H9 N O2	187.063	84.7	84	335437	6.75368e+07	6.94537e+07	6.57378e+07	7.38005e+07	6.88912e+07	7.03474e+07	4.72378e+07	2.66369e+07	7.41271e+07	7.12807e+07	3.14063e+07
Deoxycholic acid	C24 H40 O4	392.293	99.1		81439.6	9.98783e+08	9.29177e+08	9.68745e+08	8.17321e+08	9.70567e+08	1.0189e+09	1.01445e+09	7.32823e+08	9.20295e+08	1.24963e+09	1.31793e+09	1.10894e+09	2.8539e+09	4.06503e+09	2.45855e+09	3.01166e+09	2.8539e+09	4.06503e+09	4.73112e+09	3.44344e+09	10.2689	15.7841	0.702	-0.51	0.0323331	0.733975		(12Z)-9,10,11-trihydroxyoctadec-12-enoic acid	C18 H34 O5	312.23	62.9		342066	8.45283e+07	6.44817e+07	7.31554e+07	6.21287e+07	7.07901e+07	5.73859e+07	7.49219e+07	5.88147e+07	5.3163e+07	8.05819e+07	1.0149e+08
Methylglyoxal	C3 H4 O2	72.0208		51.6	306498	1.22197e+07	1.07272e+07	7.82284e+06	6.6067e+06	6.73107e+06	7.03833e+06	1.24502e+07	9.13652e+06	2.07897e+07	6.54906e+06	9.72432e+06	8.82618e+06	4.71779e+07	2.57601e+07	3.51558e+07	4.71779e+07	5.63717e+07	2.57601e+07	2.96871e+07	2.20925e+07	23.0113	14.6946	1.831	0.87	0.0327742	0.733975			C37 H76 N2 O9	692.556			326132	9.54948e+07	9.96643e+07	9.21423e+07	7.92657e+07	6.97179e+07	7.21453e+07	6.70419e+07	7.80025e+07	5.00916e+07	7.72976e+07	9.3311e+07
	C24 H32 N10	460.28			29496.5	6.59906e+06	6.1321e+06	7.62099e+06	5.88844e+06	7.6963e+06	9.23598e+06	8.27531e+06	6.30893e+06	6.97543e+06	8.88606e+06	7.60939e+06	9.20917e+06	2.31514e+07	2.9704e+07	1.88355e+07	2.37152e+07	2.31514e+07	2.67884e+07	2.9704e+07	3.2128e+07	12.189	9.05074	0.779	-0.36	0.0330794	0.733975			C46 H79 N O2 S	709.583			217907	9.54421e+07	9.95638e+07	9.14598e+07	7.86606e+07	6.96627e+07	7.204e+07	6.40903e+07	7.76818e+07	4.9383e+07	7.66254e+07	9.29115e+07
	C18 H34 Cl P3	378.157			12503.6	1.12628e+06	813455	862104	911673	777196	1.03985e+06	519831	166075	328162	139616	156539	95905.2	994267	467404	1.28975e+06	706110	994267	467404	546219	286518	29.2792	30.724	2.127	1.09	0.0330964	0.733975			C24 H41 N O5	423.298			76850.1	9.70799e+07	7.69042e+07	9.42651e+07	8.1972e+07	9.84617e+07	8.38234e+07	4.46901e+06	4.56473e+06	1.09643e+07	9.4126e+07	3.18773e+07
	C22 H48 N6 O6 P2 S2	618.253			12975	9.07606e+06	8.79673e+06	8.0486e+06	7.66737e+06	8.60192e+06	8.49505e+06	107832	234648	1.00745e+06	1.89132e+06	1.20283e+07	6.76527e+06	991043	2.03604e+07	266319	991043	3.06599e+06	6.29629e+06	4.2199e+07	2.03604e+07	100.831	78.8219	0.049	-4.36	0.0333362	0.733975		NP-012972	C14 H24 O3	222.162	68.4		541190	5.82293e+07	6.52566e+07	5.63062e+07	5.04889e+07	5.70174e+07	5.07828e+07	7.003e+07	5.26399e+07	6.47443e+07	5.54443e+07	9.6741e+07
	C9 H15 N3 O	181.121			14474.3	4.72549e+06	4.36519e+06	4.03632e+06	3.48399e+06	4.00322e+06	4.59834e+06	2.70624e+06	906989	1.05965e+06	6.54159e+06	1.21677e+07	3.70015e+06	3.84739e+06	2.18573e+07	6.70381e+06	3.84739e+06	3.21548e+06	2.18573e+07	4.25368e+07	1.10823e+07	40.5026	63.5365	0.176	-2.51	0.0335845	0.733975		deacetylvindoline	C23 H30 N2 O5	414.215			233691	7.81675e+07	7.79542e+07	7.32364e+07	5.74333e+07	8.01813e+07	6.3753e+07	3.11523e+06	693194	8.34548e+06	9.63401e+07	1.91015e+07
2-Hydroxy-4'-(2-hydroxyethoxy)-2-methylpropiophenone	C12 H16 O4	224.105			31116.1	3.42752e+06	3.2199e+06	3.59219e+06	2.92687e+06	3.2881e+06	3.60656e+06	5.73779e+06	3.34887e+06	4.34573e+06	2.84306e+06	2.06057e+06	2.00177e+06	1.3738e+07	7.40855e+06	1.38883e+07	1.3738e+07	1.34935e+07	9.23432e+06	7.40855e+06	6.22904e+06	1.4539	19.8608	1.854	0.89	0.0336525	0.733975		N-(2,4-Dimethylphenyl)formamide	C9 H11 N O	149.084	65.1		1.01331e+06	6.48211e+07	6.38653e+07	5.62434e+07	5.6409e+07	6.44612e+07	5.64621e+07	6.18584e+07	3.4e+07	3.13662e+07	5.18257e+07	9.63025e+07
	C18 H30 O8 S	406.166			12792.6	992116	1.05349e+06	1.07845e+06	736934	804771	1.00745e+06	565878	366027	310459	1.16629e+06	1.83958e+06	837282	1.42532e+06	3.97747e+06	1.42532e+06	1.59088e+06	927215	3.97747e+06	6.30777e+06	2.44311e+06	26.2798	45.8648	0.358	-1.48	0.0338143	0.733975		Paracetamol	C8 H9 N O2	151.063		55	1.28626e+06	3.98899e+07	5.07046e+07	4.32367e+07	5.28952e+07	4.78457e+07	3.49732e+07	9.58496e+07	2.92958e+07	4.98502e+07	3.5269e+07	3.77792e+07
	C23 H28 N10 O2 S	508.212			10670.4	654092	778384	752198	638676	576859	658480	263831	289185	188605	774235	696265	632387	667313	2.37613e+06	667313	1.26463e+06	561091	2.65406e+06	2.37613e+06	1.83351e+06	45.6385	18.2407	0.281	-1.83	0.0339275	0.733975		Solanidine	C27 H43 N O	397.334	90.5		92263.1	5.3849e+07	5.28567e+07	5.05494e+07	5.045e+07	5.31462e+07	4.44277e+07	8.91646e+07	7.27899e+07	9.54608e+07	2.68674e+07	4.33589e+07
	C20 H43 O9 P	458.264			21130.9	1.4487e+06	1.24842e+06	1.55027e+06	1.05028e+06	1.56416e+06	1.27947e+06	1.08343e+06	956216	1.0646e+06	1.40711e+06	1.5711e+06	1.7792e+06	3.30682e+06	5.53985e+06	2.62151e+06	3.92063e+06	3.30682e+06	4.56831e+06	5.65125e+06	5.53985e+06	19.7956	11.3397	0.597	-0.74	0.0340978	0.733975		L-(+)-Leucine	C6 H13 N O2	131.095		67.5	394982	7.01249e+07	7.19077e+07	7.57957e+07	7.27071e+07	7.55604e+07	7.55155e+07	7.03283e+07	5.0852e+07	9.51701e+07	8.30654e+07	5.82373e+07
(E)-ajoene	C9 H14 O S3	234.02			12967.1	1.14352e+06	1.06785e+06	998703	883798	993240	1.03268e+06	1.46867e+06	817688	1.54423e+06	493156	696903	895194	3.67033e+06	2.41128e+06	3.67033e+06	3.51341e+06	4.64638e+06	1.66569e+06	2.41128e+06	2.64405e+06	15.5668	22.8129	1.522	0.61	0.0341129	0.733975		nylon cyclic dimer	C12 H22 N2 O2	226.168			86035.5	2.10257e+07	2.08398e+07	2.11384e+07	2.10528e+07	2.09324e+07	2.0836e+07	1.15705e+07	3.0858e+07	9.46462e+07	1.29547e+07	1.40057e+07
Phenylbutazone	C19 H20 N2 O2	308.152			13083.9	892404	796373	675029	583663	728610	735731	373402	92491	96658.4	1.11027e+06	590769	456519	407170	2.00587e+06	948735	407170	286349	3.82726e+06	2.00587e+06	1.3146e+06	64.4411	54.4789	0.203	-2.3	0.0341672	0.733975			C12 H25 N3 O2	243.195			43036.5	2.07148e+07	2.03948e+07	2.08187e+07	2.06979e+07	2.03149e+07	2.05618e+07	1.05333e+07	3.04493e+07	9.40505e+07	1.21376e+07	1.37298e+07
	C22 H52 N6 O2 S2	496.359			18723.6	547984	634585	629132	441026	546277	403653	904401	445630	361420	170011	154083	172369	2.01652e+06	512579	2.34108e+06	2.01652e+06	1.05276e+06	599702	512579	482979	37.1545	11.4109	3.934	1.98	0.0341719	0.733975		(2S)-2-Piperazinecarboxamide	C5 H11 N3 O	129.09			499516	9.16022e+07	9.07785e+07	8.87814e+07	8.43668e+07	9.3608e+07	8.42993e+07	5.27959e+07	4.45496e+07	8.83572e+07	8.41196e+07	9.14222e+07
	C18 H32 O7 S	392.187			16632.4	4.02777e+06	6.71088e+06	5.38026e+06	5.02579e+06	4.89653e+06	4.94927e+06	2.26329e+06	890507	1.82371e+06	4.84833e+06	2.91992e+06	2.77136e+06	5.51599e+06	1.01673e+07	5.62548e+06	3.79605e+06	5.51599e+06	1.62667e+07	1.01673e+07	8.25602e+06	20.6074	36.1821	0.543	-0.88	0.034206	0.733975		Bufa-20,22-dienolide	C24 H34 O2	354.256			159132	7.93285e+07	8.18305e+07	7.23495e+07	7.7451e+07	8.10842e+07	6.42419e+07	5.67687e+07	4.28297e+07	4.02164e+07	7.58682e+07	8.53083e+07
	C20 H20 N4 O2	348.157			19308.5	4.57234e+06	4.15679e+06	3.90069e+06	3.28792e+06	4.16654e+06	3.02395e+06	5.16442e+06	3.41755e+06	4.08257e+06	2.75054e+06	3.27819e+06	3.35014e+06	1.33148e+07	9.65431e+06	1.33148e+07	1.53731e+07	1.19346e+07	9.65431e+06	1.09528e+07	9.44147e+06	12.7788	8.16732	1.379	0.46	0.0343363	0.733975		8-Methyl-8-azabicyclo[3.2.1]octan-3-ol	C8 H15 N O	141.115			851477	6.42032e+07	6.45688e+07	6.44602e+07	6.27686e+07	6.38439e+07	5.68027e+07	7.72147e+07	3.98074e+07	8.46041e+07	8.8116e+07	9.27627e+07
4-Quinolinecarboxylicacid	C10 H7 N O2	173.048			11179.6	2.20599e+06	2.28183e+06	2.12872e+06	1.75627e+06	2.05462e+06	2.09573e+06	1.17134e+06	591039	597852	2.72044e+06	3.48348e+06	1.53456e+06	2.5294e+06	9.15768e+06	2.91925e+06	2.5294e+06	1.80358e+06	9.15768e+06	1.20914e+07	4.55206e+06	23.422	44.189	0.276	-1.86	0.0350632	0.733975		2,3-dihydroxypropyl 12-methyltridecanoate	C17 H34 O4	284.235	97.2		115839	5.84302e+07	6.00383e+07	5.90228e+07	4.91567e+07	5.74878e+07	3.57568e+07	7.55462e+07	9.20582e+07	5.61542e+07	4.18984e+07	8.73776e+07
	C50 H63 P	694.466			15089.3	4.07302e+06	4.49584e+06	3.98249e+06	2.59527e+06	3.4527e+06	3.86494e+06	1.62709e+06	1.05579e+06	1.62018e+06	3.09798e+06	3.06969e+06	2.34376e+06	4.6688e+06	1.03873e+07	4.14674e+06	4.6688e+06	4.78627e+06	1.07195e+07	1.03873e+07	6.71838e+06	7.50839	23.9392	0.449	-1.15	0.0351897	0.733975			C7 H10 N6 O6	274.067			397189	5.89277e+07	6.33706e+07	6.40731e+07	5.4527e+07	6.25672e+07	4.69499e+07	9.08833e+07	6.94039e+07	5.94324e+07	4.32121e+07	9.06384e+07
paracetamol sulfate	C8 H9 N O5 S	231.02			8989.36	8.77416e+06	8.96473e+06	8.35324e+06	7.91888e+06	9.48148e+06	9.83588e+06	3.46802e+06	2.00428e+06	2.129e+06	1.34974e+07	1.20273e+07	5.57072e+06	8.05952e+06	4.31027e+07	8.27834e+06	8.05952e+06	6.70606e+06	4.31027e+07	4.40107e+07	1.77587e+07	11.0872	42.6274	0.187	-2.42	0.0352823	0.733975		(3beta,24R,24'R)-fucosterol epoxide	C29 H48 O2	428.365			508731	5.17249e+07	6.91322e+07	4.96071e+07	4.53262e+07	5.85029e+07	3.46298e+07	8.85475e+07	4.5678e+07	7.8782e+07	6.14651e+07	8.24015e+07
	C33 H77 N8 O15 P	856.524			12937.5	635560	453591	493968	459397	472461	536454	98780.3	78203.4	90469.3	2.80086e+06	2.98929e+06	562245	272726	9.43718e+06	246371	335049	272726	9.43718e+06	1.03668e+07	1.66583e+06	15.9943	66.7609	0.029	-5.11	0.0354046	0.733975		Acetylcholine	C7 H15 N O2	145.11	88.9	75.8	96039.8	5.02116e+07	5.41332e+07	4.61888e+07	4.76278e+07	4.98189e+07	4.4499e+07	8.81933e+07	1.34695e+07	4.66353e+07	5.31886e+07	6.50837e+07
		458.304			9426.48	762070	871388	791352	865777	861926	939975	423407	229465	250533	1.2791e+06	733368	2.63657e+06	916757	4.06226e+06	1.00612e+06	916757	792912	4.06226e+06	2.6993e+06	8.4731e+06	11.8275	59.4302	0.226	-2.15	0.0357231	0.733975			C H3 N O5	109.001			5.31538e+06	3.69916e+07	3.6431e+07	5.75115e+07	4.32804e+07	6.81271e+07	4.98146e+07	8.69245e+07	2.84659e+07	7.59717e+07	2.92485e+07	6.17811e+07
Bentazone	C10 H12 N2 O3 S	240.057			9615.61	1.87969e+06	1.73153e+06	1.61624e+06	1.67391e+06	1.72295e+06	1.7981e+06	1.01554e+06	708538	462655	2.47303e+06	2.34582e+06	1.25444e+06	2.49418e+06	8.17672e+06	2.49418e+06	2.96839e+06	1.41575e+06	8.17672e+06	8.2851e+06	3.80972e+06	34.7036	37.7842	0.305	-1.71	0.035872	0.733975			C3 H6 N2 O5	150.028			5.05581e+06	6.37169e+07	3.67014e+07	5.43691e+07	4.3223e+07	5.23262e+07	4.977e+07	8.67253e+07	2.76476e+07	8.15863e+07	2.78921e+07	6.22977e+07
	C9 H21 N9 O2	287.181			15989.1	4.48858e+06	4.42773e+06	4.37018e+06	3.42595e+06	4.24454e+06	4.45282e+06	3.88278e+06	2.46853e+06	2.20259e+06	7.30348e+06	1.32834e+07	6.0785e+06	9.54781e+06	2.4184e+07	9.54781e+06	1.03601e+07	6.73192e+06	2.4184e+07	4.6846e+07	1.84236e+07	21.4423	50.3907	0.395	-1.34	0.0360443	0.733975		gitogenin	C27 H44 O4	432.324			173361	3.8531e+07	4.16995e+07	3.96018e+07	3.77032e+07	4.21652e+07	3.24002e+07	4.88603e+07	2.27107e+07	2.68803e+07	8.22932e+07	8.62447e+07
(2S)-2-{[1-(R)-Carboxyethyl]amino}pentanoate	C8 H15 N O4	189.1			16933.7	1.62131e+06	1.54037e+06	1.61923e+06	1.54565e+06	1.46462e+06	1.48941e+06	1.50534e+06	1.13929e+06	1.77592e+06	2.71667e+06	1.75759e+06	3.19692e+06	4.84913e+06	9.10297e+06	3.73763e+06	4.84913e+06	5.3769e+06	9.10297e+06	6.12759e+06	9.53974e+06	17.9777	22.4883	0.533	-0.91	0.0362187	0.733975		5-Hydroxyindole-3-acetic acid	C10 H9 N O3	191.058	86.6	81	183695	4.81565e+07	4.98996e+07	4.76136e+07	5.25503e+07	5.05665e+07	4.66852e+07	2.96474e+07	1.52597e+07	1.92664e+07	6.87873e+07	8.59096e+07
	C13 H22 O7 S	322.109			58939.4	1.00741e+07	1.00735e+07	9.21983e+06	8.06023e+06	8.91219e+06	9.10904e+06	1.23463e+07	6.60788e+06	1.30136e+07	7.65204e+06	6.12848e+06	6.99044e+06	3.10359e+07	2.10618e+07	3.10359e+07	2.86367e+07	3.89391e+07	2.60326e+07	2.10618e+07	2.04599e+07	16.3998	13.5823	1.474	0.56	0.0363124	0.733975		1-Linoleoyl glycerol	C21 H38 O4	353.293	75.3		300351	2.46567e+07	2.45208e+07	2.00522e+07	1.9048e+07	2.04723e+07	1.42489e+07	3.87949e+07	8.57247e+07	2.08605e+07	1.90336e+07	3.43972e+07
	C25 H48 O3 S2	460.303			14942.8	841343	812180	943984	886663	1.15896e+06	826127	261392	221522	215009	1.70813e+06	624942	2.96514e+06	691313	5.3286e+06	612045	866641	691313	5.3286e+06	2.34542e+06	9.7895e+06	18.0115	64.3582	0.13	-2.95	0.036359	0.733975		Propionylcarnitine	C10 H19 N O4	217.131	99.2	81.9	37070.7	3.48651e+07	3.207e+07	3.11617e+07	3.444e+07	3.15573e+07	3.03732e+07	2.07705e+07	1.84098e+07	8.48977e+07	2.96198e+07	2.12561e+07
	C38 H34 N10 O11	806.24			14026	544069	602646	539556	425828	809560	601661	294858	141479	71732.4	933050	1.03124e+06	307991	545420	2.87437e+06	683275	545420	233288	2.87437e+06	3.92528e+06	1.03705e+06	47.309	55.9617	0.19	-2.4	0.036395	0.733975		4-[1-Cyclohexyl-2-(2-piperidinyl)ethyl]cyclohexanol	C19 H35 N O	293.272			174126	4.95003e+07	4.86898e+07	5.35892e+07	4.98947e+07	5.02328e+07	4.09665e+07	6.69208e+07	2.67262e+07	2.96e+07	5.76699e+07	8.44902e+07
(+)-Aureothin	C22 H23 N O6	397.152			31663.5	776548	850738	672879	747609	1.10725e+06	1.06523e+06	596326	498928	470123	1.56245e+06	641389	865828	1.57186e+06	3.06006e+06	1.34874e+06	1.85891e+06	1.57186e+06	4.67451e+06	2.52677e+06	3.06006e+06	16.0531	32.6947	0.514	-0.96	0.0367536	0.733975		Ethosuximide	C7 H11 N O2	141.079			194046	6.27236e+07	6.70243e+07	6.43522e+07	5.71347e+07	6.5241e+07	4.85624e+07	8.44514e+07	5.4269e+07	5.53446e+07	6.07502e+07	7.72686e+07
	C17 H28 O7	344.184			31675.3	3.98854e+06	4.29324e+06	3.71355e+06	3.21675e+06	3.38314e+06	4.25755e+06	315470	33948.9	463874	5.13272e+06	2.54595e+06	3.46661e+06	785217	1.03041e+07	785217	145015	1.40113e+06	1.72508e+07	8.85044e+06	1.03041e+07	80.8235	36.9963	0.076	-3.71	0.0369417	0.733975		heptaminol	C8 H19 N O	145.147			162027	5.98282e+07	7.03198e+07	6.58422e+07	5.37633e+07	6.55961e+07	5.43476e+07	7.45053e+07	5.99714e+07	6.39157e+07	3.98761e+07	8.3695e+07
1_4-Lactone	C4 H6 O2	86.0366			103238	9.15579e+06	8.87362e+06	5.45524e+06	4.78862e+06	5.27136e+06	5.55584e+06	9.77879e+06	7.67048e+06	1.68825e+07	5.05521e+06	7.65242e+06	7.1219e+06	3.97729e+07	1.99517e+07	2.76866e+07	3.97729e+07	4.56844e+07	1.99517e+07	2.33054e+07	1.77708e+07	24.3241	13.705	1.993	1	0.0370094	0.733975		L-Lysinamide	C6 H15 N3 O	145.121			80952.4	4.50492e+07	4.63857e+07	4.51446e+07	4.43182e+07	4.62451e+07	3.97389e+07	8.33292e+07	6.87607e+07	5.91918e+07	2.915e+07	4.41336e+07
Dipotassium 3,6-dichloro-2-(2,4,5,7-tetrabromo-6-oxido-3-oxo-3H-xanthen-9-yl)benzoate	C20 H4 Br4 Cl2 K2 O5	787.544			8916.23	1.01449e+07	1.04349e+07	8.38934e+06	6.10323e+06	6.58734e+06	6.09981e+06	2.88821e+07	1.35322e+07	7.52447e+06	1.43544e+06	3.05273e+06	3.20543e+06	6.85964e+07	8.13813e+06	8.05873e+07	6.85964e+07	2.05909e+07	5.56155e+06	9.42207e+06	8.13813e+06	56.1015	25.5084	8.429	3.08	0.037026	0.733975		NP-008993	C18 H34 O4	314.246	86		92644.4	5.29951e+07	4.90392e+07	5.12469e+07	4.43749e+07	5.03732e+07	3.80003e+07	4.81088e+07	4.31422e+07	4.11469e+07	4.07627e+07	8.27113e+07
	C53 H84 O9	864.611			19722.8	1.01016e+07	9.33144e+06	9.70016e+06	6.80742e+06	9.94677e+06	1.02892e+07	8.63259e+06	6.43386e+06	9.84667e+06	1.53709e+07	1.43499e+07	1.08567e+07	2.63872e+07	4.99152e+07	2.08918e+07	2.63872e+07	3.05791e+07	4.99152e+07	5.16042e+07	3.3793e+07	18.7196	21.7986	0.529	-0.92	0.0375042	0.733975		7alpha-Hydroxy-3-oxochol-4-en-24-oic acid	C24 H36 O4	388.261			109833	5.81592e+07	6.06202e+07	5.88631e+07	4.94251e+07	6.06738e+07	4.96383e+07	2.36955e+06	1.12583e+06	4.96086e+06	8.23867e+07	4.27744e+07
	C13 H22 O5 S	290.119			18654.8	5.07704e+06	4.26321e+06	3.68054e+06	4.00123e+06	5.07899e+06	3.95303e+06	3.96143e+06	2.05058e+06	3.86715e+06	4.75557e+06	5.38741e+06	4.25802e+06	9.77743e+06	1.58189e+07	9.77743e+06	8.65251e+06	1.17765e+07	1.58189e+07	1.89154e+07	1.28282e+07	15.7142	19.1984	0.618	-0.69	0.0375375	0.733975			C13 H15 N3 O4	277.106			663567	4.93094e+07	5.05337e+07	4.50874e+07	4.62959e+07	4.8386e+07	3.52946e+07	4.43558e+07	5.34243e+07	5.03878e+07	4.95089e+07	8.22304e+07
	C12 H12 N4 O2 S2	308.039			16099.2	2.47577e+06	2.27591e+06	2.23943e+06	2.01104e+06	2.41097e+06	2.72742e+06	3.51133e+06	3.13287e+06	3.06001e+06	1.3481e+06	1.96232e+06	1.78103e+06	9.61804e+06	5.65716e+06	8.39895e+06	1.26348e+07	9.61804e+06	4.31579e+06	7.16172e+06	5.65716e+06	21.342	24.9275	1.7	0.77	0.0378445	0.733975		PEG n10	C20 H42 O11	458.272	98.1	92.5	570565	6.80664e+07	6.20477e+07	5.88508e+07	5.65442e+07	5.66251e+07	5.50047e+07	4.65878e+07	3.01003e+07	2.86402e+07	7.82684e+07	8.17489e+07
	C24 H45 N O P2 S	457.268			9753.6	693730	594320	604699	731152	631582	656778	54573.2	12507.1	122340	570692	231702	592268	133077	1.82012e+06	133077	51858.5	377037	1.87047e+06	825477	1.82012e+06	90.3462	39.1489	0.073	-3.77	0.0381508	0.733975		Benzanilide	C13 H11 N O	197.087	73.7		144704	7.14252e+07	7.38595e+07	6.69597e+07	6.67762e+07	6.97612e+07	5.80097e+07	7.79197e+07	5.59434e+07	6.44255e+07	6.59298e+07	8.09447e+07
	C12 H12 O3 P2	266.025			10699.8	1.89547e+06	1.73984e+06	1.80717e+06	1.49382e+06	1.8119e+06	1.74145e+06	2.36124e+06	1.52903e+06	2.0934e+06	1.18734e+06	1.46559e+06	1.42189e+06	6.39672e+06	4.30801e+06	5.80768e+06	6.41935e+06	6.39672e+06	3.93276e+06	5.16719e+06	4.30801e+06	5.58639	14.1593	1.485	0.57	0.0383557	0.733975		Methyl isonicotinate	C7 H7 N O2	137.048	66	70.1	612439	2.89383e+07	3.14971e+07	2.97713e+07	2.89137e+07	3.05135e+07	3.04816e+07	1.63606e+07	1.96011e+07	2.5664e+07	1.92137e+07	2.15837e+07
	C30 H46 O6 P2	564.275			10588.6	7.22002e+06	6.29195e+06	7.03379e+06	5.35895e+06	5.97365e+06	6.29545e+06	975128	314116	2.09922e+06	6.75764e+06	2.60622e+06	6.40966e+06	2.44479e+06	1.88368e+07	2.44479e+06	1.35605e+06	6.29694e+06	2.29153e+07	8.98401e+06	1.88368e+07	77.1274	42.3504	0.13	-2.95	0.0386826	0.733975			C19 H36 O3	312.266			211207	5.88762e+07	5.89102e+07	5.58659e+07	5.51375e+07	5.13773e+07	4.29394e+07	5.94442e+07	7.94775e+07	6.87308e+07	4.36889e+07	7.72443e+07
3-Methyldioxyindole	C9 H9 N O2	163.063			37808.6	1.93458e+08	2.10139e+08	2.09435e+08	1.87198e+08	2.00955e+08	2.04582e+08	1.23156e+08	9.94178e+07	5.58981e+07	3.50787e+08	3.14457e+08	1.62236e+08	3.00159e+08	1.12102e+09	3.00159e+08	4.11909e+08	1.72362e+08	1.14899e+09	1.12102e+09	4.9901e+08	40.6578	39.811	0.268	-1.9	0.0388256	0.733975			C40 H79 N O7	685.585			151911	6.61043e+07	6.37211e+07	5.03069e+07	4.98752e+07	4.42335e+07	3.24228e+07	7.61767e+07	5.53852e+07	5.9535e+07	5.30792e+07	7.87341e+07
	C21 H46 N2 O15	566.291			11814.8	1.12155e+07	1.36222e+07	1.09481e+07	8.69221e+06	1.04019e+07	1.16519e+07	1.68228e+06	2.32017e+06	3.08366e+06	8.34133e+06	7.90917e+06	9.83502e+06	9.21781e+06	2.84141e+07	4.23328e+06	1.00704e+07	9.21781e+06	2.84141e+07	2.71491e+07	2.87392e+07	40.2128	2.98956	0.324	-1.62	0.0390047	0.733975			C16 H23 N O3 S	309.14			85853.5	5.49424e+07	4.66591e+07	4.34956e+07	4.5648e+07	4.39355e+07	3.89813e+07	4.80052e+07	5.67886e+07	4.1108e+07	2.83182e+07	7.81587e+07
	C34 H67 O2 P S2	602.434			14606.7	1.00445e+06	951718	804721	764726	757004	699765	1.42123e+06	1.43897e+06	1.13351e+06	209774	368869	827562	3.75332e+06	1.20145e+06	3.75332e+06	6.70895e+06	3.24441e+06	758598	1.20145e+06	2.25474e+06	40.945	54.7034	3.124	1.64	0.0390137	0.733975		D-Sphingosine	C18 H37 N O2	299.282	65.5	75.7	241472	4.91439e+07	5.31699e+07	5.15189e+07	5.01037e+07	4.59977e+07	3.57209e+07	7.79793e+07	5.80825e+07	6.33787e+07	5.14538e+07	6.50966e+07
N-(3,5-Dimethoxybenzoyl)glycine	C11 H13 N O5	239.079			32250.5	1.59873e+06	1.50049e+06	1.54742e+06	1.54769e+06	1.41527e+06	1.39729e+06	1.07351e+06	851766	750269	1.59082e+06	3.75115e+06	2.3475e+06	2.68458e+06	6.92637e+06	2.68458e+06	3.66339e+06	2.25602e+06	5.37758e+06	1.2969e+07	6.92637e+06	25.1531	47.6152	0.388	-1.37	0.0392676	0.733975		glutaral	C5 H8 O2	100.053			3.24555e+06	3.96538e+07	4.81214e+07	4.37033e+07	4.70439e+07	4.41788e+07	4.12678e+07	2.38392e+07	5.42978e+07	5.81435e+07	5.87699e+07	6.36235e+07
	C8 H21 N10 O2 P	320.16			12290.6	1.04901e+06	907702	810136	767016	758143	856900	1.07988e+06	900593	861191	436020	226088	180985	2.77423e+06	758317	2.77423e+06	4.02984e+06	2.52562e+06	1.52369e+06	758317	512705	25.928	56.6025	3.658	1.87	0.0393912	0.733975		1-Vinylimidazole	C5 H6 N2	94.0534	65.4		165249	4.94232e+07	4.94331e+07	4.68264e+07	4.40765e+07	4.56661e+07	4.51437e+07	8.36395e+06	3.69142e+06	7.58693e+06	6.19572e+07	7.63399e+07
4-Acetyl-1,3-benzoxazol-2(3H)-one	C9 H7 N O3	177.042			100916	1.52505e+06	1.29536e+06	1.42153e+06	1.31707e+06	1.75146e+06	1.62378e+06	747745	700614	472410	1.95688e+06	2.15391e+06	988153	1.74724e+06	6.08945e+06	1.74724e+06	2.73299e+06	1.52233e+06	6.08945e+06	8.10605e+06	3.27497e+06	32.1834	41.6673	0.287	-1.8	0.0394294	0.733975		Epiguanine	C6 H7 N5 O	165.065			105756	7.2998e+07	7.08103e+07	6.68036e+07	6.48266e+07	6.97511e+07	5.51704e+07	7.4197e+07	7.24821e+07	7.6291e+07	4.52005e+07	6.92829e+07
	C45 H68 N4 O2	696.533			17406.9	302133	205591	181777	233717	129472	128248	344660	159870	181155	613806	742098	365389	646463	1.96891e+06	825468	646463	566469	1.96891e+06	2.69244e+06	1.15203e+06	19.5177	39.7707	0.328	-1.61	0.0395395	0.733975		3,4-Dimethoxyphenethylamine	C10 H15 N O2	181.11			378365	5.30079e+07	5.28835e+07	5.32003e+07	5.34872e+07	5.60888e+07	5.03849e+07	7.61058e+07	4.29944e+07	5.79141e+07	3.81399e+07	6.83827e+07
Norepinephrine sulfate	C8 H11 N O6 S	249.031			10554	1.31432e+06	1.19402e+06	1.09954e+06	967534	1.14025e+06	1.11435e+06	760102	346623	232296	1.68113e+06	1.4923e+06	874323	1.50234e+06	5.12816e+06	1.91087e+06	1.50234e+06	695024	5.71981e+06	5.12816e+06	2.5587e+06	45.182	37.6047	0.293	-1.77	0.0395826	0.733975				87.069			1.24854e+06	3.34931e+07	3.613e+07	3.75428e+07	3.32048e+07	3.95574e+07	3.29992e+07	1.25187e+07	3.00481e+07	2.64305e+07	2.89454e+07	7.56547e+07
2'-Hydroxy-4',6'-dimethoxy-3'-methyldihydrochalcone	C18 H20 O4	300.136			17109.9	999303	876541	937262	819377	1.15452e+06	1.07367e+06	1.56628e+06	929310	1.31743e+06	870798	773015	625019	3.66556e+06	2.71483e+06	3.66556e+06	3.63304e+06	4.23826e+06	2.71483e+06	2.90313e+06	2.06548e+06	8.85229	17.1588	1.35	0.43	0.0397094	0.733975		3a-hydroxy-3-(hydroxymethyl)-1,1,3,5-tetramethyl-octahydro-1H-indene-4-carboxylic acid	C15 H26 O4	252.172	82.5		381555	4.27808e+07	4.37187e+07	4.05001e+07	3.68712e+07	4.18401e+07	3.26277e+07	4.88809e+07	4.0389e+07	4.15258e+07	4.20614e+07	7.55668e+07
Flupirtine	C15 H17 F N4 O2	304.134			24669.2	3.83668e+06	4.18847e+06	3.54954e+06	3.43951e+06	3.9737e+06	3.77079e+06	2.68983e+06	1.58356e+06	1.24507e+06	5.86365e+06	5.36229e+06	2.94407e+06	6.62369e+06	1.8879e+07	6.62369e+06	6.65965e+06	3.80009e+06	1.94499e+07	1.8879e+07	8.90276e+06	28.8119	37.6747	0.351	-1.51	0.0397666	0.733975			C13 H22 N2 O4 S	302.13			20205.6	2.83215e+07	2.81358e+07	2.70238e+07	2.22199e+07	2.75069e+07	2.20718e+07	1.5239e+07	1.50545e+06	4.26922e+07	7.51109e+07	1.77273e+07
		671.558			15077.9	3.80602e+06	4.0499e+06	3.6734e+06	2.87028e+06	3.75657e+06	3.16598e+06	6.77525e+06	3.78863e+06	3.25797e+06	1.85782e+06	2.47366e+06	2.06963e+06	1.65579e+07	6.36529e+06	1.71296e+07	1.65579e+07	9.69605e+06	6.36529e+06	8.44579e+06	6.00439e+06	28.605	18.9922	2.601	1.38	0.0399436	0.733975		N-(tert-Butoxycarbonyl)-L-leucine	C11 H21 N O4	231.147			343417	6.40479e+07	6.33353e+07	5.69737e+07	5.41058e+07	6.37897e+07	5.30567e+07	7.18907e+07	3.30174e+07	3.98058e+07	6.4095e+07	7.49759e+07
Caffeic acid 3-sulfate	C9 H8 O7 S	259.999			18730.7	3.3097e+06	3.28688e+06	2.92493e+06	2.70302e+06	2.4396e+06	3.30902e+06	1.9807e+07	1.38244e+06	7.16127e+06	715802	460480	333925	2.13361e+07	1.57431e+06	5.00185e+07	6.03143e+06	2.13361e+07	2.44895e+06	1.57431e+06	970512	86.5661	44.6561	13.553	3.76	0.0399703	0.733975		PEG n10	C20 H42 O11	475.299	97.8	92.6	356510	6.28515e+07	5.76719e+07	5.43301e+07	4.99525e+07	5.21264e+07	4.81236e+07	4.26103e+07	2.78699e+07	2.68877e+07	7.18175e+07	7.37863e+07
	C6 H16 Cl N8 P	266.092			10895.5	493478	415170	396973	413238	429043	424698	159753	206098	256707	652894	639531	377569	777438	2.18695e+06	396540	876842	777438	2.18695e+06	2.23037e+06	1.12719e+06	37.0866	33.8044	0.355	-1.49	0.0400004	0.733975		2442	C7 H12 O3	144.079			225946	4.4446e+07	4.35288e+07	4.67776e+07	4.09446e+07	3.95497e+07	3.04245e+07	7.3437e+07	5.70445e+07	4.67522e+07	2.79652e+07	5.29479e+07
	C18 H39 N4 O4 P	406.272			34038.9	1.29127e+08	1.59598e+08	1.66584e+08	1.32413e+08	9.92916e+07	1.27107e+08	9.88115e+07	4.87437e+07	5.40496e+07	9.26746e+07	1.16474e+08	1.40489e+08	2.20063e+08	3.88118e+08	2.55381e+08	2.20063e+08	1.57657e+08	3.26275e+08	3.88118e+08	3.94531e+08	23.4483	10.1972	0.567	-0.82	0.0402947	0.733975				68.0632			288020	4.20126e+07	4.35395e+07	4.21977e+07	4.31881e+07	4.50551e+07	4.31025e+07	2.75873e+07	1.5815e+07	7.28609e+07	5.05167e+07	2.91246e+07
Bis(2-Ethylhexyl) Phthalate	C24 H38 O4	390.277			54216.1	1.81798e+08	1.71867e+08	1.756e+08	1.4984e+08	1.93301e+08	1.81627e+08	1.53378e+08	1.18605e+08	1.43012e+08	1.61166e+08	1.74983e+08	1.93979e+08	4.46368e+08	6.08909e+08	3.69368e+08	4.83004e+08	4.46368e+08	5.20231e+08	6.33152e+08	6.08909e+08	13.3977	10.1196	0.733	-0.45	0.0403791	0.733975			C35 H79 N6 P3 S	708.53			107464	7.15115e+07	4.96266e+07	6.32014e+07	6.38893e+07	5.90532e+07	4.27918e+07	6.55507e+07	5.31187e+07	5.08185e+07	5.0943e+07	6.12104e+07
	C51 H105 O2 P3	842.733			15059.9	383173	347750	300664	268741	462460	309403	105090	80615	95315.6	182319	189180	409761	296639	682101	253795	329629	296639	590544	682101	1.28002e+06	12.9617	44.0069	0.435	-1.2	0.0405537	0.733975			C13 H11 N O S	229.056			65292.6	5.01087e+07	5.24086e+07	4.36275e+07	4.44331e+07	4.94437e+07	4.41864e+07	7.13149e+07	3.76834e+07	6.81119e+07	6.69647e+07	6.76624e+07
2-[4-(3-Hydroxypropyl)-2-methoxyphenoxy]-1,3-propanediol	C13 H20 O5	256.131			64729.1	2.50568e+07	2.29676e+07	2.28539e+07	2.00035e+07	2.16774e+07	2.26342e+07	9.56765e+06	3.9815e+06	1.61099e+07	2.16635e+07	3.49473e+07	2.83874e+07	2.38634e+07	8.41044e+07	2.38634e+07	1.70585e+07	4.85637e+07	7.29946e+07	1.21194e+08	8.41044e+07	55.5778	27.2085	0.284	-1.82	0.040857	0.733975		Bufa-20,22-dienolide	C24 H34 O2	354.256			67181.8	3.45697e+07	3.41518e+07	3.78706e+07	3.51107e+07	3.61827e+07	3.15746e+07	1.32688e+07	1.96795e+06	3.86146e+07	7.10705e+07	1.72486e+07
2,4-Quinolinediol	C9 H7 N O2	161.047	86.5		25318.3	4.11129e+06	3.71228e+06	3.4831e+06	3.36917e+06	4.27965e+06	4.09771e+06	2.75301e+06	1.86887e+06	1.30613e+06	6.28316e+06	8.20116e+06	3.36148e+06	6.60713e+06	2.01969e+07	6.60713e+06	7.57331e+06	4.09112e+06	2.01969e+07	2.98039e+07	1.06149e+07	29.5157	47.4852	0.327	-1.61	0.0411241	0.733975		UROBILIN, (-)-	C33 H42 N4 O6	590.31			270868	5.35494e+07	4.90412e+07	6.08284e+07	5.41697e+07	6.53593e+07	4.55018e+07	6.38967e+07	3.2337e+07	4.83221e+07	5.1876e+07	4.23256e+07
	C26 H34 N4 O3	450.262			30996.6	3.31151e+06	2.49912e+06	2.53902e+06	2.73676e+06	3.38117e+06	3.16557e+06	483163	604846	1.1891e+06	3.49606e+06	1.93486e+06	2.96558e+06	2.40849e+06	9.57025e+06	1.14546e+06	2.40849e+06	3.77264e+06	1.10718e+07	7.14314e+06	9.57025e+06	53.8005	21.4042	0.252	-1.99	0.0412446	0.733975		8-Methyl-8-azabicyclo[3.2.1]octan-3-ol	C8 H15 N O	141.115			300285	3.45845e+07	3.44106e+07	3.48721e+07	3.1612e+07	3.18969e+07	2.90878e+07	2.41204e+07	1.67984e+07	1.33257e+07	2.70634e+07	7.03636e+07
	C14 H35 N4 O7 P	402.225			11709.8	3.39897e+06	2.30513e+06	3.44275e+06	1.83411e+06	2.82054e+06	2.89285e+06	1.1241e+06	1.02129e+06	1.28593e+06	4.1327e+06	3.00223e+06	1.92622e+06	3.93656e+06	1.06086e+07	2.75969e+06	4.27615e+06	3.93656e+06	1.36574e+07	1.06086e+07	5.8538e+06	21.7589	39.1712	0.371	-1.43	0.0412573	0.733975		2-Amino-9-(2-deoxypentofuranosyl)-3,9-dihydro-6H-purin-6-one	C10 H13 N5 O4	267.096			161779	4.0274e+07	4.05232e+07	4.06212e+07	3.98922e+07	4.11965e+07	4.00787e+07	6.97438e+07	3.67145e+07	3.97838e+07	2.9991e+07	6.31742e+07
	C40 H84 N2 O10 P2	814.559			17233.3	4.35554e+07	3.94986e+07	4.1484e+07	3.07867e+07	4.10376e+07	4.18023e+07	1.56735e+06	254454	4.73651e+06	4.71233e+07	2.28528e+07	2.65062e+07	3.83625e+06	8.10481e+07	3.83625e+06	1.06074e+06	1.45433e+07	1.55154e+08	8.10481e+07	8.09549e+07	109.867	40.4958	0.047	-4.4	0.0412862	0.733975			C34 H76 N10 O4	688.604			132895	5.94947e+07	6.06705e+07	4.77812e+07	4.63991e+07	4.32112e+07	3.39005e+07	6.9563e+07	5.1818e+07	4.86628e+07	3.37937e+07	5.38325e+07
	C29 H41 N2 O5 P	528.276			12672	2.30624e+06	2.1936e+06	1.8026e+06	1.85357e+06	2.41761e+06	1.95321e+06	978168	692241	556121	3.57902e+06	1.60049e+06	1.54009e+06	2.40945e+06	5.63283e+06	2.40945e+06	2.91247e+06	1.69685e+06	1.18761e+07	5.63283e+06	4.65492e+06	26.1076	53.0253	0.428	-1.23	0.042165	0.733975			C22 H38 N2 O3	378.288			261433	3.75157e+07	3.96228e+07	4.01949e+07	2.66675e+07	3.80027e+07	2.95212e+07	6.92304e+07	3.67204e+07	3.2753e+07	4.58666e+07	6.00412e+07
	C38 H84 N4 O10 P2	818.567			14980.2	7.2878e+07	7.24771e+07	7.45958e+07	5.55657e+07	5.56088e+07	5.49032e+07	1.89167e+08	1.00827e+08	6.53661e+07	3.35919e+07	3.87853e+07	2.79357e+07	4.65159e+08	1.20418e+08	4.96063e+08	4.65159e+08	1.88238e+08	1.20418e+08	1.27258e+08	7.68547e+07	44.2402	25.2739	3.863	1.95	0.0422393	0.733975		Homoanserine	C11 H18 N4 O3	254.138			623089	6.15541e+07	5.66731e+07	5.87834e+07	5.00477e+07	6.19166e+07	4.64949e+07	1.06532e+07	1.69732e+07	2.08049e+07	4.55838e+07	5.02618e+07
2-[(Sulfooxy)methyl]butanoic acid	C5 H10 O6 S	198.02			16573.4	3.32793e+06	3.28246e+06	3.0629e+06	2.98698e+06	2.31819e+06	3.03688e+06	2.30698e+06	1.93722e+06	1.56158e+06	4.27147e+06	4.52674e+06	3.27335e+06	5.92931e+06	1.49349e+07	5.92931e+06	8.67403e+06	4.57785e+06	1.49349e+07	1.51757e+07	9.267e+06	32.6446	25.4769	0.397	-1.33	0.0424199	0.733975				88.0352			190936	8.94958e+06	9.13866e+06	5.92829e+06	8.17263e+06	7.18446e+06	6.24036e+06	5.13701e+06	2.89834e+06	1.54541e+07	4.852e+06	6.8515e+07
3_4-Dihydroxy-L-phenylalanine(L-Dopa)	C9 H11 N O4	197.069			17207.9	3.16068e+06	2.92773e+06	2.82063e+06	2.44859e+06	2.6574e+06	2.83818e+06	1.80925e+06	1.4839e+06	1.98433e+06	3.2721e+06	4.69265e+06	2.85809e+06	5.94931e+06	1.1103e+07	4.53848e+06	6.41102e+06	5.94931e+06	1.1103e+07	1.61663e+07	8.39243e+06	17.3185	33.1937	0.536	-0.9	0.0424737	0.733975		RG1300000	C18 H34 O3	298.251			427011	3.72417e+07	4.02256e+07	3.81407e+07	3.18195e+07	3.67282e+07	3.10295e+07	5.39077e+07	4.41091e+07	2.83328e+07	2.87787e+07	6.80446e+07
(+)-Bornane-2_5-dione	C10 H14 O2	166.099			9983.39	704808	578000	531696	491206	605897	571425	357370	93097.4	261379	1.18034e+06	945542	423287	785405	3.26627e+06	894351	400836	785405	3.99361e+06	3.26627e+06	1.24749e+06	37.3838	50.172	0.24	-2.06	0.0425266	0.733975		1-(4-methoxyphenyl)propane-1,2-diol	C10 H14 O3	164.084	72.1		161587	3.0359e+07	2.8524e+07	2.73987e+07	2.71486e+07	3.00175e+07	2.59475e+07	4.2618e+07	2.83121e+07	6.74813e+07	2.25754e+07	3.13898e+07
	C29 H45 N10 O6 P	660.326			9849.04	452912	405212	476296	290192	589445	402919	167591	148776	94706.7	1.71149e+06	599892	355585	396383	2.22151e+06	396383	590440	301225	5.40469e+06	2.22151e+06	1.1524e+06	34.3307	75.5927	0.178	-2.49	0.0426429	0.733975		Oleoylethanolamide	C20 H39 N O2	325.298			178840	4.01357e+07	3.86277e+07	4.04715e+07	3.96192e+07	3.96619e+07	3.25883e+07	5.08857e+07	1.60602e+07	1.94371e+07	4.78773e+07	6.73939e+07
	C16 H20 S	244.13			31210.8	3.49997e+06	3.79298e+06	3.32404e+06	3.13482e+06	3.11529e+06	3.35383e+06	3.05095e+06	1.58602e+06	1.87977e+06	6.06959e+06	4.25429e+06	3.52325e+06	6.87711e+06	1.46145e+07	7.67227e+06	6.87711e+06	5.62266e+06	2.06585e+07	1.46145e+07	1.0306e+07	15.368	34.2291	0.471	-1.09	0.042656	0.733975		THREO-SPHINGOSINE, (-)-	C18 H37 N O2	299.282			144108	6.02345e+07	6.48348e+07	5.9302e+07	5.62747e+07	5.71997e+07	4.75136e+07	5.71117e+07	6.12756e+07	3.67375e+07	3.57767e+07	6.69013e+07
Carbofuran, 3OH-	C12 H15 N O4	237.1			9490.35	1.86665e+06	1.62121e+06	1.60091e+06	1.4607e+06	1.51588e+06	1.55607e+06	1.05318e+06	703110	1.03667e+06	2.78572e+06	1.99712e+06	1.66583e+06	3.0675e+06	6.82799e+06	2.65955e+06	3.0675e+06	3.08868e+06	9.53046e+06	6.82799e+06	4.84167e+06	8.23116	33.3039	0.449	-1.15	0.0429576	0.733975		N-((4-AMINO-2-METHYL-5-PYRIMIDINYL)METHYL)FORMAMIDE	C7 H10 N4 O	166.085			162773	4.84764e+07	4.98208e+07	4.84788e+07	4.57349e+07	5.47855e+07	4.00183e+07	6.36477e+07	4.03956e+07	3.74422e+07	3.55053e+07	6.67378e+07
	C21 H18 N4 O4	390.132			9713.91	9.84971e+06	8.47912e+06	8.21215e+06	8.46169e+06	7.64024e+06	8.57395e+06	1.26673e+07	6.93629e+06	1.02517e+07	7.46474e+06	6.93376e+06	6.92719e+06	3.06265e+07	2.37837e+07	3.1896e+07	3.01339e+07	3.06265e+07	2.54478e+07	2.37837e+07	2.02225e+07	2.94369	11.5305	1.288	0.36	0.0433836	0.733975		NP-002322	C18 H32 O4	294.219	82.4	55.4	661498	4.35199e+07	3.94274e+07	3.41527e+07	4.19234e+07	4.02431e+07	4.26115e+07	4.97158e+07	2.12498e+07	2.39418e+07	4.4926e+07	6.58444e+07
	C12 H17 N O4	239.116			9296.54	6.09985e+06	5.66235e+06	5.59929e+06	4.67685e+06	5.24701e+06	5.40457e+06	3.90196e+06	2.37507e+06	2.27796e+06	6.53251e+06	7.70657e+06	4.41056e+06	9.78384e+06	2.21548e+07	9.78384e+06	1.02548e+07	6.83242e+06	2.21548e+07	2.65624e+07	1.29597e+07	20.7098	33.7583	0.442	-1.18	0.0438232	0.733975			C20 H42 N2 O2	342.324			207095	3.92118e+07	4.2313e+07	4.06445e+07	3.76174e+07	3.93145e+07	3.11734e+07	5.0568e+07	1.44658e+07	1.76494e+07	4.69542e+07	6.56459e+07
11-Deoxocucurbitacin I	C30 H44 O6	500.314			17397.4	1.84866e+07	1.90874e+07	1.78479e+07	1.66422e+07	1.82668e+07	1.71633e+07	6.70109e+06	6.3304e+06	1.35582e+07	3.44541e+07	1.48904e+07	2.22808e+07	2.68747e+07	6.66745e+07	1.66089e+07	2.68747e+07	4.11199e+07	1.15199e+08	5.20212e+07	6.66745e+07	43.6481	42.4132	0.403	-1.31	0.0438961	0.733975		Histamine	C5 H9 N3	111.08	82.6	87.4	131830	4.21073e+07	4.19543e+07	4.00024e+07	3.76175e+07	3.91326e+07	3.81922e+07	7.06843e+06	3.23444e+06	6.64905e+06	5.26273e+07	6.52201e+07
	C36 H80 N6 O14	820.574			8568.95	6.26314e+06	6.13296e+06	6.25298e+06	5.40044e+06	4.87072e+06	5.05003e+06	1.55307e+07	9.27322e+06	5.65536e+06	2.86637e+06	4.22769e+06	2.02095e+06	4.01163e+07	1.00843e+07	4.01163e+07	4.183e+07	1.65046e+07	1.00843e+07	1.40964e+07	5.68006e+06	43.1268	42.2931	3.978	1.99	0.0439956	0.733975		Daidzein	C15 H10 O4	254.058	93.9	91.2	76887.1	2.86581e+07	2.93989e+07	2.90873e+07	2.75874e+07	2.9232e+07	2.30949e+07	1.30825e+07	1.24376e+07	6.45374e+07	1.35178e+07	1.03854e+07
	C29 H32 O8	508.212			12431	1.25174e+06	1.22528e+06	1.12203e+06	1.23211e+06	1.2025e+06	1.26114e+06	631816	226843	655188	1.21675e+06	894807	1.19855e+06	1.5425e+06	3.67612e+06	1.5425e+06	942163	2.01685e+06	3.99366e+06	3.18333e+06	3.67612e+06	35.8927	11.2865	0.42	-1.25	0.0441776	0.733975		EJ4025000	C8 H18 N2 O	158.142			44035.5	3.09619e+07	3.18303e+07	3.1937e+07	2.87736e+07	2.96893e+07	2.71224e+07	2.25393e+07	1.55468e+07	1.24341e+07	2.51716e+07	6.44813e+07
	C45 H58 N10	738.485			8996.45	271909	297684	314403	289629	317585	275646	238846	196716	140393	285630	313699	536354	577570	1.12923e+06	577570	805862	436348	926641	1.12923e+06	1.67176e+06	30.7387	31.0063	0.511	-0.97	0.0444034	0.733975		1-(4-Aminobutyl)urea	C5 H13 N3 O	131.106			45492.2	2.21864e+07	2.21307e+07	2.23024e+07	2.0289e+07	2.08632e+07	1.86082e+07	3.77136e+07	1.41071e+07	6.39072e+07	1.88878e+07	7.63301e+06
	C10 H19 N6 O3 P	302.127			23966	1.22262e+06	1.10586e+06	1.21752e+06	1.02427e+06	973831	1.29674e+06	2.60741e+06	1.58225e+06	1.22822e+06	602543	875032	1.05031e+06	6.40205e+06	3.09152e+06	6.40205e+06	6.62607e+06	3.75946e+06	1.99154e+06	3.09152e+06	3.19125e+06	28.4909	24.1375	2.071	1.05	0.0446831	0.733975		Epirizole	C11 H14 N4 O2	234.112			121821	5.37324e+07	5.31597e+07	4.64383e+07	4.72576e+07	5.06116e+07	3.67401e+07	4.57284e+07	4.15968e+06	2.92583e+07	6.34398e+07	2.33442e+07
	C7 H11 N3 O5 S2	281.014			10006.6	1.56264e+06	1.48099e+06	1.48757e+06	1.33284e+06	1.46165e+06	1.3583e+06	128227	109705	482232	1.66954e+06	1.00881e+06	588844	469413	3.50211e+06	319537	469413	1.45494e+06	5.61933e+06	3.50211e+06	1.74704e+06	82.4678	53.5208	0.134	-2.9	0.0453179	0.733975				336.245			318629	4.89039e+07	3.74895e+07	4.28158e+07	4.21961e+07	4.36661e+07	3.24698e+07	4.75587e+06	4.44531e+07	6.28221e+07	7.61062e+06	4.43592e+07
	C15 H22 O8 S	362.104			10386.1	760381	695627	723196	623065	663262	634405	390496	201148	167378	1.12446e+06	951567	452177	873621	3.2647e+06	983077	873621	500127	3.83247e+06	3.2647e+06	1.32042e+06	32.2322	46.951	0.268	-1.9	0.045473	0.733975		RG1300000	C18 H34 O3	298.251			127916	4.36942e+07	4.44034e+07	3.91066e+07	3.57281e+07	3.36602e+07	2.78295e+07	6.2774e+07	6.07816e+07	3.29177e+07	2.38365e+07	6.11463e+07
2-Hydroxy-2_4-pentadienoate	C5 H6 O3	114.032			73665.7	8.09217e+06	7.89199e+06	7.25284e+06	7.7599e+06	7.21698e+06	7.48173e+06	7.56104e+06	3.47398e+06	6.52323e+06	9.67945e+06	6.28473e+06	9.68445e+06	1.88347e+07	2.87499e+07	1.88347e+07	1.48566e+07	1.96883e+07	3.25639e+07	2.18272e+07	2.87499e+07	14.4929	19.6396	0.655	-0.61	0.0455295	0.733975			C15 H20 N2 O3 S2	340.092			78792.6	5.06335e+07	4.65202e+07	4.7086e+07	3.10817e+07	5.15048e+07	5.52102e+07	5.63882e+07	6.21321e+07	2.74941e+07	5.98117e+07	4.93042e+07
	C39 H77 N3 O5 P2	729.531			16943.2	1.15201e+06	1.1217e+06	1.53492e+06	1.0947e+06	995936	1.2577e+06	5.17739e+06	3.01247e+06	1.20667e+06	322570	808995	138673	1.25617e+07	1.06232e+06	1.26747e+07	1.25617e+07	3.70429e+06	1.06232e+06	2.86844e+06	423395	53.3514	87.3721	11.825	3.56	0.0455678	0.733975		Phenylacetylglycine dimethylamide	C12 H16 N2 O2	220.121			109350	1.30863e+07	1.22357e+07	1.35058e+07	1.24973e+07	1.13936e+07	1.13153e+07	1.6928e+06	1.43104e+07	3.268e+06	3.80123e+07	6.16954e+07
Homoanserine	C11 H18 N4 O3	254.138			17512.3	3.99219e+06	3.84219e+06	3.44456e+06	3.13916e+06	3.63146e+06	3.57058e+06	628764	1.00068e+06	1.29749e+06	2.71268e+06	3.0659e+06	4.41754e+06	3.90711e+06	1.06184e+07	1.57002e+06	4.29441e+06	3.90711e+06	9.15294e+06	1.06184e+07	1.30649e+07	45.2509	18.0566	0.368	-1.44	0.0456372	0.733975		8,9-DiHETrE	C20 H34 O4	338.246			482533	4.2638e+07	3.59928e+07	3.53752e+07	3.57555e+07	3.10819e+07	2.63134e+07	4.95407e+07	4.59913e+07	5.10366e+07	2.16987e+07	6.16678e+07
	C41 H82 N8 O6 P2	844.583			9702.46	7.2422e+06	4.75643e+06	6.96918e+06	4.5563e+06	5.37733e+06	5.7954e+06	1.83473e+07	1.15664e+07	6.44218e+06	3.00624e+06	5.08896e+06	2.04282e+06	4.58272e+07	1.01473e+07	4.58272e+07	4.96595e+07	1.93934e+07	1.01473e+07	1.76186e+07	6.03871e+06	43.0352	52.1003	4.516	2.18	0.0456487	0.733975		Histamine	C5 H9 N3	111.08	70.6	74.9	142658	4.54113e+07	4.33433e+07	4.21594e+07	4.18101e+07	4.74343e+07	4.02341e+07	3.42466e+07	1.54326e+07	3.01097e+07	4.59801e+07	6.1534e+07
3_5-Dihydroxy-phenylglycine	C8 H9 N O4	183.053			16744.6	552239	515325	566455	523369	503689	554501	431928	470581	405022	715427	1.0054e+06	775700	1.24429e+06	2.37131e+06	1.0566e+06	1.96014e+06	1.24429e+06	2.35395e+06	3.56808e+06	2.37131e+06	33.5697	25.1776	0.525	-0.93	0.0459481	0.733975		Propoxur	C11 H15 N O3	209.105			50999.8	4.69376e+07	4.82377e+07	4.57267e+07	4.80762e+07	4.65354e+07	4.40448e+07	6.12501e+07	4.80168e+07	3.98983e+07	3.47674e+07	5.86888e+07
	C13 H14 N2 O6	294.085			11198.1	899662	856424	768331	922518	805983	879210	345686	405549	468334	1.04775e+06	816973	2.87074e+06	1.42985e+06	3.47411e+06	850983	1.70476e+06	1.42985e+06	3.47411e+06	2.87739e+06	8.68542e+06	32.8041	63.7426	0.412	-1.28	0.0462096	0.733975		3321	C8 H10 N2	134.084			272122	4.16153e+07	4.63773e+07	4.64012e+07	4.62168e+07	5.33692e+07	4.20494e+07	5.91905e+07	3.83807e+07	4.32037e+07	4.65635e+07	6.11429e+07
	C39 H79 N4 O3 P	682.59			17065.6	4.1977e+06	4.42026e+06	4.59701e+06	3.42316e+06	3.79532e+06	3.03703e+06	6.28762e+06	6.24101e+06	4.81398e+06	2.10241e+06	3.43631e+06	2.62086e+06	1.63178e+07	7.43987e+06	1.63178e+07	2.83497e+07	1.39903e+07	7.43987e+06	1.13998e+07	7.31663e+06	39.4161	26.6397	2.193	1.13	0.0463483	0.733975		1-Hexadecanoylpyrrolidine	C20 H39 N O	309.303			988514	4.76921e+07	4.55169e+07	5.7341e+07	4.64771e+07	4.65551e+07	3.4355e+07	5.77099e+07	4.91339e+07	5.82524e+07	6.09907e+07	5.48272e+07
	C6 H13 Cl O6	216.04			88782.8	1.17329e+06	1.04966e+06	1.02481e+06	1.04748e+06	1.16093e+06	964839	612953	429150	961100	1.55084e+06	1.01348e+06	1.23526e+06	1.81564e+06	3.71051e+06	1.51564e+06	1.81564e+06	2.92158e+06	5.1703e+06	3.55063e+06	3.71051e+06	35.5264	21.5393	0.489	-1.03	0.04655	0.733975		NP-006862	C20 H32 O4	353.256	65.2		82655.7	5.095e+07	5.11455e+07	5.51484e+07	5.04552e+07	5.18886e+07	4.0917e+07	3.56662e+07	2.62502e+07	2.69203e+07	4.66744e+07	6.08738e+07
	C9 H9 N O7 S	275.01			10468.1	3.22979e+06	3.01964e+06	2.94244e+06	2.65507e+06	2.45773e+06	3.36238e+06	1.26272e+06	750776	262684	5.00181e+06	3.92423e+06	1.84151e+06	3.1349e+06	1.36828e+07	3.1349e+06	3.19504e+06	795400	1.6758e+07	1.36828e+07	5.49602e+06	57.6142	48.5945	0.229	-2.13	0.0467067	0.733975		Creatine	C4 H9 N3 O2	131.07	83.9	79.1	159435	3.23577e+07	3.1228e+07	3.13815e+07	3.19947e+07	3.16967e+07	2.9634e+07	3.14785e+07	6.07445e+07	4.34573e+07	2.57643e+07	3.46143e+07
Imazapyr	C13 H15 N3 O3	261.111			18642	3.75685e+06	3.66945e+06	3.53447e+06	2.96586e+06	3.55769e+06	3.42094e+06	6.74592e+06	8.34951e+06	6.5651e+06	2.43749e+06	2.35105e+06	2.93913e+06	1.98716e+07	8.1939e+06	1.67542e+07	3.55522e+07	1.98716e+07	8.17033e+06	8.1939e+06	8.76658e+06	41.8732	4.03071	2.425	1.28	0.0467394	0.733975		PC	C42 H80 N O8 P	757.561			166295	2.45285e+07	2.53818e+07	2.0194e+07	2.57963e+07	2.1838e+07	2.14969e+07	2.54679e+07	2.04881e+07	6.06978e+07	1.9108e+07	2.69156e+07
imazamethabenz	C15 H18 N2 O3	274.132			10546.9	562006	492435	560014	410240	442967	445289	926028	570585	1.72896e+06	462134	203274	467606	2.53521e+06	1.33399e+06	2.36765e+06	2.53521e+06	5.09259e+06	1.60544e+06	685387	1.33399e+06	45.8361	39.1248	1.9	0.93	0.0468604	0.733975		Glycitein	C16 H12 O5	284.068	92.3	77.6	73320.3	4.0925e+07	3.54682e+07	3.90176e+07	3.43524e+07	3.98979e+07	2.99581e+07	1.68177e+07	4.49032e+06	6.05669e+07	2.76151e+07	5.4749e+06
	C19 H45 N4 O12 P	552.276			11012.1	899093	1.07743e+06	964673	1.01003e+06	942004	965387	140635	150719	457399	1.02392e+06	1.18392e+06	1.32223e+06	631926	4.01206e+06	345588	631926	1.39891e+06	3.38769e+06	4.17871e+06	4.01206e+06	68.7545	10.8045	0.158	-2.67	0.0469212	0.733975		NP-012768	C31 H46 N4 O6	592.325	80.9		48939.7	4.63522e+07	5.92156e+07	6.49564e+06	4.25643e+07	3.90086e+07	4.77244e+06	6.02356e+07	3.85653e+07	3.57333e+06	4.53336e+07	5.13264e+06
	C10 H5 N2 O3 P	232.004			10334.3	1.93547e+06	1.92321e+06	1.5958e+06	1.29531e+06	1.63884e+06	1.67346e+06	1.91984e+06	981101	2.10999e+06	959094	936065	1.27142e+06	4.88814e+06	3.31471e+06	4.88814e+06	4.33242e+06	6.23873e+06	3.31471e+06	3.17084e+06	3.64972e+06	19.0252	7.27312	1.475	0.56	0.0471297	0.733975		(5E,7E,10R,12R,13E,16R,17R,18S,22S)-22-Ethyl-10,12,16,18-tetrahydroxy-17-methyloxacyclodocosa-3,5,7,13-tetraen-2-one	C24 H38 O6	422.266			569284	3.72799e+07	3.77717e+07	3.62065e+07	3.42105e+07	3.7587e+07	3.11995e+07	3.611e+07	2.90683e+07	3.631e+07	2.95336e+07	6.01349e+07
	C13 H23 Br N3 O6 P	427.049			12815.1	2.02477e+06	2.1342e+06	2.03719e+06	1.91363e+06	2.25761e+06	2.24045e+06	3.95953e+06	4.89359e+06	3.17679e+06	1.41725e+06	1.15111e+06	1.38172e+06	9.98394e+06	4.38795e+06	9.47205e+06	1.97388e+07	9.98394e+06	4.53778e+06	4.20051e+06	4.38795e+06	44.2821	3.86213	2.275	1.19	0.0472911	0.733975		Choline O-Sulfate	C5 H13 N O4 S	183.056			349516	1.15951e+07	1.14103e+07	1.14869e+07	9.00228e+06	1.13869e+07	8.60433e+06	1.40321e+06	907060	6.00661e+07	661283	957523
	C28 H38 N O2 P3	513.21			14381	7.6391e+06	6.51615e+06	6.88682e+06	5.38051e+06	7.09117e+06	6.81764e+06	3.48425e+06	3.18249e+06	1.70024e+06	1.03848e+07	8.15608e+06	4.8317e+06	8.56621e+06	2.87703e+07	8.56621e+06	1.33529e+07	5.19753e+06	3.43793e+07	2.87703e+07	1.46491e+07	45.3393	39.2032	0.298	-1.75	0.0476129	0.733975				318.234			523226	4.13166e+07	3.04802e+07	3.47498e+07	3.49569e+07	3.67012e+07	2.66926e+07	291069	2.19542e+07	5.93013e+07	372824	3.6582e+07
1,5-Isoquinolinediol	C9 H7 N O2	161.047	84.7		61496.7	2.159e+09	2.06294e+09	2.05312e+09	1.79205e+09	1.99042e+09	1.95322e+09	1.19514e+09	9.82589e+08	5.1535e+08	3.38305e+09	3.13552e+09	1.6085e+09	2.97157e+09	1.09135e+10	2.97157e+09	4.19069e+09	1.55821e+09	1.13554e+10	1.09135e+10	4.78918e+09	45.3222	40.6914	0.272	-1.88	0.047795	0.733975				686.107			92438.2	5.66155e+07	5.78329e+07	4.43404e+07	4.37281e+07	3.90333e+07	3.21283e+07	5.92681e+07	4.47773e+07	4.21747e+07	3.2221e+07	4.89913e+07
	C16 H35 N8 P	370.272			58542.5	2.23165e+06	3.27433e+06	3.16738e+06	2.42786e+06	2.29882e+06	3.41466e+06	7.41467e+06	4.05655e+06	2.87533e+06	2.51584e+06	1.49519e+06	1.82315e+06	1.65311e+07	5.71825e+06	1.78647e+07	1.65311e+07	8.97005e+06	8.12567e+06	5.40689e+06	5.71825e+06	33.1845	23.1882	2.891	1.53	0.047949	0.733975			C29 H30 N10 O4	582.247			311807	2.16265e+07	2.56336e+07	2.47543e+07	2.19941e+07	2.27539e+07	1.75143e+07	1.11861e+06	1.59068e+06	6.5911e+06	4.39658e+06	1.47384e+06
(R)-2_3-Dihydroxy-3-methylbutanoate	C5 H10 O4	134.058			59487.2	586550	422363	564803	433653	553585	366786	718897	569831	967345	355931	470740	286942	2.4697e+06	1.21098e+06	1.80725e+06	2.4697e+06	2.89432e+06	1.21098e+06	1.61769e+06	839755	22.9186	31.8203	2.039	1.03	0.0479658	0.733975			C57 H75 N2 P	818.567			416824	2.28589e+07	2.1954e+07	1.93569e+07	1.72202e+07	1.8098e+07	1.15145e+07	5.9052e+07	3.39325e+07	1.75002e+07	7.8132e+06	1.36271e+07
		830.612			15030.3	1.50413e+06	1.37031e+06	1.71392e+06	1.12283e+06	1.43627e+06	1.19349e+06	2.37021e+06	2.46312e+06	1.6907e+06	622497	1.17938e+06	505806	5.94201e+06	2.1107e+06	5.94201e+06	1.06322e+07	5.07189e+06	2.1107e+06	4.06586e+06	1.48665e+06	41.4513	52.6792	2.815	1.49	0.0479999	0.733975			C12 H19 N3 O2	237.148			41118.9	1.26275e+07	1.19398e+07	1.30278e+07	1.21247e+07	1.11168e+07	1.09828e+07	1.33848e+06	1.35147e+07	2.87408e+06	3.6163e+07	5.90427e+07
4-(2-Aminophenyl)-2_4-dioxobutanoate	C10 H9 N O4	207.053		54.2	90278.8	2.12379e+09	2.03045e+09	2.01065e+09	1.75289e+09	1.95276e+09	1.91265e+09	1.17156e+09	9.61481e+08	5.02557e+08	3.3258e+09	3.09391e+09	1.57734e+09	2.91596e+09	1.07557e+10	2.91596e+09	4.10687e+09	1.51801e+09	1.11774e+10	1.07557e+10	4.68868e+09	45.5157	40.9138	0.271	-1.88	0.0481868	0.733975		Imiprothrin	C17 H22 N2 O4	318.158			926565	4.245e+07	4.88879e+07	4.3912e+07	4.23508e+07	5.13364e+07	3.89024e+07	5.13068e+07	3.5565e+07	5.00012e+07	5.82112e+07	4.23995e+07
	C23 H36 N4	368.293			29610.2	1.52042e+06	1.24789e+06	1.23333e+06	1.1901e+06	1.12158e+06	1.25381e+06	4.28533e+06	1.99387e+06	1.53849e+06	554708	967767	273767	8.77889e+06	1.91241e+06	1.08893e+07	8.77889e+06	4.55731e+06	1.91241e+06	3.28554e+06	788220	39.9261	62.6807	4.59	2.2	0.0482262	0.733975		Pyridoxal	C8 H9 N O3	167.058		66.3	453262	4.21926e+07	4.57448e+07	3.92566e+07	3.06399e+07	3.56411e+07	2.79189e+07	2.33327e+07	4.11318e+07	4.07884e+07	3.70284e+07	3.83806e+07
	C14 H27 O P S	274.153			25787.4	710286	664495	728338	566452	696333	516903	1.09677e+06	1.04708e+06	1.18876e+06	399887	744768	461312	3.53692e+06	1.37059e+06	2.77374e+06	4.57811e+06	3.53692e+06	1.37059e+06	2.54202e+06	1.33776e+06	24.9545	39.1973	2.581	1.37	0.0482308	0.733975		phenacetin	C10 H13 N O2	179.095			362528	4.0333e+07	4.02611e+07	3.44421e+07	4.21266e+07	3.80443e+07	2.87142e+07	5.6994e+07	3.73256e+07	2.71842e+07	2.75148e+07	3.70927e+07
2-({2,2-Bis[(2-oxiranylmethoxy)methyl]butoxy}methyl)oxirane	C15 H26 O6	302.173			70994.5	1.1876e+07	1.17841e+07	1.17686e+07	1.044e+07	1.07194e+07	1.05236e+07	2.24518e+07	3.19e+07	1.04689e+07	3.30205e+06	6.99898e+06	1.8923e+06	5.63537e+07	1.12129e+07	5.63537e+07	1.37941e+08	3.13694e+07	1.12129e+07	2.40951e+07	5.55137e+06	74.0945	69.7754	5.026	2.33	0.0484027	0.733975		NP-014287	C18 H32 O3	278.224	92		661121	4.79134e+07	5.11958e+07	4.8511e+07	5.67573e+07	3.8112e+07	3.82383e+07	5.10002e+07	5.45301e+07	5.21341e+07	5.21577e+07	5.21195e+07
	C7 H4 N2 O3 P2	225.969			9443.56	1.10667e+06	1.09941e+06	1.06226e+06	1.04891e+06	1.17523e+06	1.08813e+06	1.60007e+06	1.42582e+06	1.68517e+06	1.08266e+06	932781	788829	5.22069e+06	3.34449e+06	3.88158e+06	5.86784e+06	5.22069e+06	3.52605e+06	3.34449e+06	2.44542e+06	20.3008	18.6343	1.561	0.64	0.0484425	0.733975				319.251			640484	4.53951e+07	4.40936e+07	3.89089e+07	5.55732e+07	4.33661e+07	3.66587e+07	3.35224e+07	3.72559e+07	4.90353e+07	3.3979e+07	3.41204e+07
5'-S-Methyl-5'-thioinosine	C11 H14 N4 O4 S	298.074			13689.6	1.61474e+07	1.53354e+07	1.50771e+07	1.2931e+07	1.4321e+07	1.50514e+07	1.68646e+07	7.28539e+06	9.41243e+06	3.08365e+07	3.94901e+07	1.83843e+07	3.10769e+07	1.03518e+08	4.19367e+07	3.10769e+07	2.84562e+07	1.03518e+08	1.37432e+08	5.47279e+07	21.132	42.1821	0.3	-1.74	0.0484868	0.733975		Palmitelaidic acid	C16 H30 O2	254.224			263332	5.13764e+07	5.20618e+07	5.44313e+07	4.96055e+07	4.92505e+07	4.39004e+07	5.00956e+07	4.07821e+07	5.05594e+07	5.52949e+07	4.88447e+07
	C6 H7 N8 O3 P S2	333.982			6921.68	298915	268763	244372	265565	251854	264899	407996	324964	327261	153643	247814	219331	1.01972e+06	647718	1.01972e+06	1.39649e+06	984593	519008	857341	647718	20.1434	25.3112	1.574	0.65	0.0485323	0.733975				112.126			86114.9	4.01415e+07	3.93075e+07	3.63279e+07	3.16854e+07	3.23532e+07	2.38752e+07	5.51782e+07	3.88827e+07	3.94632e+07	3.49647e+07	4.92802e+07
	C27 H42 N10	506.361			13762.8	604135	553411	593579	467750	577964	585273	456722	266220	559575	1.02327e+06	532029	732358	1.11532e+06	2.24528e+06	1.11532e+06	1.10612e+06	1.72208e+06	3.3597e+06	1.89213e+06	2.24528e+06	26.8542	30.6512	0.497	-1.01	0.0485926	0.733975		3-Methyladenine	C6 H7 N5	149.07	64	74.4	128873	3.57541e+07	3.29644e+07	3.67899e+07	3.12633e+07	3.26078e+07	2.62741e+07	5.49406e+07	3.12612e+07	2.36354e+07	2.54474e+07	4.16278e+07
	C8 H5 N O3	163.027			59452.5	3.29378e+06	3.50283e+06	2.97508e+06	2.66485e+06	3.51324e+06	3.40426e+06	2.96165e+06	1.54349e+06	2.95921e+06	3.0268e+06	2.94276e+06	4.36874e+06	7.19611e+06	1.05305e+07	7.19611e+06	6.36672e+06	9.15294e+06	9.87704e+06	1.05305e+07	1.35069e+07	18.8938	17.1153	0.683	-0.55	0.0486923	0.733975			C15 H17 N5 O5	347.123			944575	2.23644e+07	2.09643e+07	2.05337e+07	1.91286e+07	1.8989e+07	1.58242e+07	4.30187e+07	5.45941e+07	3.99333e+07	1.351e+07	1.32268e+07
	C20 H18 N2 O8	414.106			13216.2	1.05926e+07	1.16355e+07	1.06169e+07	9.62996e+06	1.06823e+07	1.00177e+07	4.61368e+06	3.30294e+06	843785	2.4898e+07	2.44486e+07	7.47851e+06	1.1469e+07	8.35504e+07	1.1469e+07	1.40827e+07	2.55177e+06	8.35504e+07	8.51169e+07	2.22739e+07	64.538	56.3086	0.137	-2.86	0.048716	0.733975				89.0846			1.02174e+06	2.83505e+07	2.88474e+07	2.7037e+07	2.6381e+07	2.85894e+07	2.61274e+07	2.87618e+07	2.70911e+07	2.23373e+07	2.83658e+07	3.33768e+07
	C26 H43 N2 O5 P	494.289			53876	1.6323e+07	1.54814e+07	1.44064e+07	1.33162e+07	1.25351e+07	1.51815e+07	8.27643e+06	4.03018e+06	2.86173e+06	2.28047e+07	1.76126e+07	8.97699e+06	1.76062e+07	6.0154e+07	2.0919e+07	1.76062e+07	8.51905e+06	7.81063e+07	6.0154e+07	2.60552e+07	40.9412	48.2724	0.293	-1.77	0.0488701	0.733975		Prolylleucine	C11 H20 N2 O3	228.147	75.8		382066	2.01404e+07	2.25763e+07	2.5419e+07	2.35132e+07	2.10178e+07	2.17652e+07	1.85529e+07	5.26513e+06	5.37767e+07	1.6279e+07	5.82518e+06
	C13 H28 O3 S2	296.147			13911.2	162347	149799	152983	145127	109516	122658	32288	19438.9	21446.8	106028	212632	1.03417e+06	84824.1	696347	84824.1	89923.2	61664.2	380936	696347	2.83802e+06	19.1117	102.435	0.122	-3.04	0.0491145	0.733975			C8 H13 N O2 S	187.067			89065.3	4.69249e+07	4.6135e+07	4.28262e+07	4.31241e+07	4.51361e+07	4.11122e+07	3.90237e+07	3.50431e+07	3.12206e+07	4.39928e+07	5.35761e+07
P-Gal	C12 H16 O6	256.095			19707.2	2.09875e+06	2.52681e+06	2.06311e+06	1.74332e+06	2.06715e+06	2.10397e+06	1.05135e+06	1.38044e+06	984114	3.37475e+06	3.04679e+06	2.08412e+06	2.953e+06	1.0507e+07	2.63496e+06	5.95631e+06	2.953e+06	1.14388e+07	1.0507e+07	6.12823e+06	47.6258	30.3015	0.281	-1.83	0.0491573	0.733975		1774244	C7 H15 N3 O2	173.116			56887.1	2.62849e+07	2.75395e+07	2.77572e+07	2.78388e+07	2.53644e+07	2.61691e+07	5.07704e+07	2.36902e+07	2.40695e+07	1.02143e+07	2.02814e+07
	C32 H48 N P3	539.3			16679.1	1.68439e+06	1.48617e+06	1.73251e+06	1.29654e+06	1.35337e+06	1.43842e+06	619701	883547	826315	1.94564e+06	2.24735e+06	1.62418e+06	2.46141e+06	6.65826e+06	1.56526e+06	3.85599e+06	2.46141e+06	6.65826e+06	7.68151e+06	4.71898e+06	43.9332	23.685	0.37	-1.44	0.0495692	0.733975		Monodesmethylisoproturon	C11 H16 N2 O	192.126	90.6		169098	3.82802e+07	3.3438e+07	3.01413e+07	3.20181e+07	3.29498e+07	2.85248e+07	3.08947e+07	2.05674e+07	3.61194e+07	3.54241e+07	5.30083e+07
	C5 H12 O5 S2	216.013			9628.37	477263	515622	566339	398399	560805	513843	907735	464394	498615	277685	73930.5	114619	1.87914e+06	362588	2.17632e+06	1.87914e+06	1.56343e+06	891500	269018	362588	16.3639	66.1127	5.183	2.37	0.0496723	0.733975		avenasterol	C29 H48 O	412.37			129372	4.10761e+07	4.19842e+07	3.84908e+07	3.37062e+07	3.06307e+07	2.54393e+07	5.28684e+07	3.5236e+07	3.55668e+07	3.10217e+07	4.27529e+07
	C37 H78 N9 O8 P	807.571			8825.9	1.74489e+06	1.75641e+06	1.56548e+06	1.38979e+06	1.31842e+06	913483	7.25299e+06	4.3419e+06	2.05359e+06	574694	1.69829e+06	812225	1.99244e+07	2.18331e+06	1.99244e+07	2.14886e+07	5.68915e+06	2.18331e+06	5.31914e+06	2.10193e+06	55.4464	57.2992	9.126	3.19	0.0497304	0.733975			C38 H48 O4 S2	632.298			81000.2	4.08921e+07	3.00281e+07	3.65063e+07	3.09482e+07	3.17088e+07	2.75473e+07	5.279e+07	3.60743e+07	2.94148e+07	2.01175e+07	3.70343e+07
	C9 H29 N9 O4 S	359.206			12835.4	208205	227153	253377	195458	215166	218862	517038	206384	377712	183500	241641	186923	1.16119e+06	603254	1.26393e+06	858806	1.16119e+06	603254	858289	572077	19.2392	23.1636	1.925	0.94	0.0497369	0.733975			C8 H10 N4 O	178.085			660783	4.02129e+07	4.02001e+07	4.38412e+07	4.88268e+07	688224	646524	4.90918e+07	2.66159e+07	5.26873e+07	2.43896e+07	4.61458e+07
	C33 H52 O3 P2 S	590.31			24107.8	1.0514e+07	1.0635e+07	1.12068e+07	9.4288e+06	1.09084e+07	1.09591e+07	1.26035e+07	6.12342e+06	8.69192e+06	1.16022e+07	8.75604e+06	1.33427e+07	2.69702e+07	3.7715e+07	3.05272e+07	2.51441e+07	2.69702e+07	3.7715e+07	3.14553e+07	4.14721e+07	9.93755	13.7206	0.715	-0.48	0.0497412	0.733975			C25 H35 N3 O4	441.262			102109	5.24942e+07	5.2216e+07	5.14442e+07	4.71722e+07	5.08402e+07	4.50236e+07	7.80064e+06	1.55426e+06	6.27404e+06	4.26942e+07	1.10851e+07
	C16 H28 O3	268.204			24365.1	1.63927e+06	1.47124e+06	2.00496e+06	1.0218e+06	1.67754e+06	1.6427e+06	1.72795e+06	1.03332e+06	753225	2.11578e+06	2.71563e+06	1.72903e+06	4.16887e+06	6.84475e+06	4.16887e+06	4.21909e+06	2.34658e+06	6.84475e+06	9.80373e+06	5.41051e+06	29.8167	30.4676	0.609	-0.72	0.0498801	0.733975		PEG n7	C14 H30 O8	326.194	87	73.1	552821	5.14766e+07	5.07216e+07	4.10517e+07	3.99039e+07	4.76266e+07	4.46972e+07	4.79521e+07	4.69868e+07	3.25644e+07	4.65559e+07	5.21445e+07
Carbofuran, 3OH-	C12 H15 N O4	237.1			11359.7	667223	1.05505e+06	669499	638362	663393	665608	238814	114699	241936	967335	920094	430882	622501	3.03812e+06	622501	524434	700387	3.44182e+06	3.03812e+06	1.19543e+06	14.3185	46.8074	0.205	-2.29	0.0498813	0.733975			C24 H41 N O5	423.298			382581	3.16634e+07	3.54653e+07	3.1786e+07	3.07485e+07	3.51e+07	2.80192e+07	2.23841e+07	4.84231e+06	3.94835e+07	5.19484e+07	1.93701e+07
		372.179			7467.51	542459	425633	486478	403077	265319	365651	247240	108150	91602.3	442127	407671	489916	527087	1.28931e+06	672379	527087	255838	1.65857e+06	1.28931e+06	1.28406e+06	43.5828	15.222	0.409	-1.29	0.0499165	0.733975			C28 H44	380.344			108665	3.99409e+07	4.02825e+07	3.75453e+07	3.29087e+07	2.96419e+07	2.48678e+07	5.18533e+07	3.45725e+07	3.4248e+07	3.04332e+07	4.18548e+07
	C14 H26 O S3	306.114			12720.4	1.86854e+06	1.74131e+06	1.61606e+06	1.60776e+06	2.00854e+06	2.03694e+06	1.3223e+06	880777	796839	2.33178e+06	1.59092e+06	1.26143e+06	3.13401e+06	5.87543e+06	3.13401e+06	3.5059e+06	2.52882e+06	7.38218e+06	5.87543e+06	4.07273e+06	16.1362	28.6826	0.533	-0.91	0.0500114	0.733975			C16 H23 N O3 S	309.14			85133.8	2.76315e+07	2.98976e+07	3.22481e+07	2.42106e+07	3.80552e+07	2.88954e+07	3.60097e+07	4.18083e+07	2.89762e+07	2.20074e+07	5.16341e+07
Deacetylvindoline	C23 H30 N2 O5	414.215			31462.4	1.45854e+07	1.37855e+07	1.38348e+07	1.11296e+07	1.32426e+07	1.36977e+07	742907	821333	1.24153e+06	1.62772e+07	3.4646e+06	3.64738e+06	3.4834e+06	1.21137e+07	1.84007e+06	3.4834e+06	3.76785e+06	5.43781e+07	1.21137e+07	1.09265e+07	34.3401	95.9122	0.288	-1.8	0.0502174	0.733975		PEG n11	C22 H46 O12	502.299	95.5	88	244863	3.74913e+07	4.474e+07	3.77224e+07	3.62966e+07	3.98864e+07	2.96204e+07	3.05575e+07	1.9566e+07	1.55416e+07	5.1562e+07	5.13817e+07
5_6-Dihydroxy-3-methyl-2-oxo-1_2-dihydroquinoline	C10 H9 N O3	191.058			12843.3	2.31387e+06	2.9945e+06	2.55155e+06	2.66687e+06	3.05913e+06	2.71199e+06	1.65564e+06	977136	1.4314e+06	4.73686e+06	3.71093e+06	2.17122e+06	3.9515e+06	1.35818e+07	3.9515e+06	3.92834e+06	4.50944e+06	1.51239e+07	1.35818e+07	6.92343e+06	7.96694	36.6958	0.291	-1.78	0.0503322	0.733975		1715064	C21 H38 O4	354.277			251619	3.2905e+07	3.47031e+07	2.73652e+07	2.66741e+07	2.6629e+07	1.90433e+07	5.07893e+07	1.47484e+07	2.812e+07	2.70037e+07	4.53484e+07
3-Oxododecanoicacid	C12 H22 O3	214.157			22223.8	1.69411e+06	1.51462e+06	1.61597e+06	1.34732e+06	1.54199e+06	1.74333e+06	2.01638e+06	2.20059e+06	2.12399e+06	1.16565e+06	1.12798e+06	929694	6.57453e+06	3.80028e+06	4.89566e+06	9.06746e+06	6.57453e+06	3.80028e+06	4.04012e+06	2.87797e+06	30.6621	17.1733	1.73	0.79	0.0503366	0.733975		Procaine	C13 H20 N2 O2	236.152			189467	4.53254e+07	4.48227e+07	4.18658e+07	4.32064e+07	4.51803e+07	4.33135e+07	3.50562e+06	1.33357e+06	2.04601e+06	4.61375e+07	4.94544e+07
	C54 H89 N5 O6 P2	965.628			10294.4	819038	696304	732868	714131	743660	699863	2.69777e+06	1.90215e+06	751669	545235	92841.6	74547.5	6.67544e+06	324989	6.67544e+06	8.05583e+06	2.28337e+06	1.81931e+06	324989	223674	53.1482	113.189	20.541	4.36	0.0503892	0.733975		Dolichotheline	C10 H17 N3 O	195.137			109575	1.56109e+07	1.72046e+07	1.54254e+07	1.48531e+07	1.62263e+07	1.28366e+07	5.76715e+06	2.0901e+06	4.8255e+06	1.6398e+07	4.93351e+07
	C15 H26 O5	286.178			39159.1	2.83986e+07	3.21648e+07	2.6374e+07	2.65008e+07	2.99183e+07	3.08524e+07	2.7264e+07	1.63954e+07	1.66553e+07	5.10955e+07	9.37929e+07	4.04455e+07	6.63888e+07	1.67177e+08	6.63888e+07	6.78411e+07	5.14031e+07	1.67177e+08	3.34737e+08	1.24591e+08	14.7068	53.197	0.397	-1.33	0.0504698	0.733975		Ritalinic acid	C13 H17 N O2	219.126			145652	4.51127e+07	4.44953e+07	4.16782e+07	4.29921e+07	4.48534e+07	4.31308e+07	3.42863e+06	1.27514e+06	1.98761e+06	4.59199e+07	4.92036e+07
3-Methoxy-4-hydroxyphenylethyleneglycol	C9 H12 O4	184.073			62456.6	9.49551e+06	9.17402e+06	7.29251e+06	8.68066e+06	8.72317e+06	8.34029e+06	2.44329e+07	1.53402e+07	1.09673e+07	4.54654e+06	8.91168e+06	7.92071e+06	6.09972e+07	2.34324e+07	6.09972e+07	6.58141e+07	3.30315e+07	1.53371e+07	3.08713e+07	2.34324e+07	33.2223	33.4693	2.603	1.38	0.0505153	0.733975		3-Allylcyclohexene	C9 H14	122.11		61.4	2.30144e+06	3.26462e+07	3.15548e+07	2.39481e+07	3.01711e+07	2.93951e+07	2.18541e+07	4.88578e+07	2.47699e+07	4.0774e+07	2.56254e+07	3.53109e+07
5_6-Dihydroxy-3-methyl-2-oxo-1_2-dihydroquinoline	C10 H9 N O3	191.058		68.1	12500	4.21561e+08	3.94327e+08	3.84235e+08	3.38685e+08	3.73029e+08	4.02456e+08	2.10831e+08	1.27896e+08	1.48726e+08	4.68678e+08	6.57483e+08	3.05075e+08	5.2163e+08	1.56366e+09	5.2163e+08	5.4157e+08	4.51838e+08	1.56366e+09	2.30178e+09	9.15508e+08	9.32998	43.5243	0.334	-1.58	0.0506088	0.733975		Ceramide (d18:1/16:0)	C34 H67 N O3	537.512			146063	3.35794e+07	3.52177e+07	3.00657e+07	2.99211e+07	3.0992e+07	2.37653e+07	2.2947e+07	2.07087e+07	4.87605e+07	2.69006e+07	1.71439e+07
	C24 H41 Cl O5	444.264			11994.8	1.0828e+07	1.02165e+07	1.29915e+07	8.78657e+06	1.11029e+07	1.12978e+07	1.20763e+06	1.37055e+06	1.26958e+06	1.22578e+07	2.50027e+06	1.13217e+07	3.96013e+06	3.55021e+07	2.91001e+06	5.58626e+06	3.96013e+06	3.95964e+07	9.04003e+06	3.55021e+07	32.4753	59.1404	0.112	-3.16	0.0506451	0.733975			C13 H23 N3 O	237.184			123079	2.46667e+07	2.57837e+07	2.41935e+07	2.33702e+07	2.40504e+07	1.82479e+07	4.86844e+07	2.10905e+07	2.62547e+07	1.32017e+07	4.04513e+07
3-Methylcatechol;3-Methyl-1_2-benzenediol	C7 H8 O2	124.052			71716.9	5.55442e+06	8.0061e+06	9.40941e+06	7.45531e+06	7.77546e+06	7.48909e+06	1.8056e+07	1.16904e+07	8.62365e+06	5.57386e+06	3.52542e+06	8.13152e+06	4.28552e+07	1.76765e+07	4.28552e+07	4.66268e+07	2.73269e+07	1.76765e+07	1.29958e+07	2.61874e+07	26.272	35.2858	2.424	1.28	0.050657	0.733975		PEG n11	C22 H46 O12	519.325	95.3	87.2	104202	3.54465e+07	4.25391e+07	3.556e+07	3.47302e+07	3.69888e+07	2.72596e+07	2.89826e+07	1.88937e+07	1.49652e+07	4.86565e+07	4.81888e+07
4-Indolecarbaldehyde	C9 H7 N O	145.053	89.4	79.3	38135.8	4.40261e+08	4.11953e+08	4.04328e+08	3.54877e+08	3.9185e+08	4.20359e+08	2.20556e+08	1.33306e+08	1.55087e+08	4.9301e+08	6.85843e+08	3.17557e+08	5.45336e+08	1.64352e+09	5.45336e+08	5.63944e+08	4.71462e+08	1.64352e+09	2.40293e+09	9.5397e+08	9.28348	43.4821	0.332	-1.59	0.0507659	0.733975			C12 H18 N4 O S	266.12			207100	2.4338e+07	2.58625e+07	2.62944e+07	2.34648e+07	2.80912e+07	2.32032e+07	3.11997e+07	2.20321e+07	1.79469e+07	3.89976e+07	4.83255e+07
	C7 H10 N2 O3 S	202.041			10384.3	277698	265827	246997	285335	219427	259207	559933	248740	284202	130153	229656	200649	1.07805e+06	587221	1.40761e+06	1.07805e+06	850347	442814	789217	587221	25.196	28.6927	1.836	0.88	0.0514737	0.735224		Ethyl violet	C31 H41 N3	455.324	69.3		58207.8	1.70769e+07	1.77225e+07	1.68592e+07	1.64772e+07	1.69522e+07	1.48054e+07	9.13956e+06	2.66021e+06	4.76499e+07	2.23871e+07	8.21509e+06
	C14 H24 O3 S2	304.117			27333.8	991712	1.13322e+06	801063	852561	1.09264e+06	1.25388e+06	2.1464e+06	2.32072e+06	2.032e+06	738538	1.15716e+06	1.16775e+06	6.44816e+06	3.76975e+06	5.08761e+06	9.23856e+06	6.44816e+06	2.33835e+06	4.27309e+06	3.76975e+06	30.5587	29.0077	1.71	0.77	0.0514805	0.735224			C16 H31 N O8	365.205			2.14815e+07	2.85485e+07	2.28609e+07	1.27217e+07	2.17233e+07	2.13087e+07	1.95744e+07	2.5455e+07	1.44637e+07	2.66406e+07	2.44565e+07	2.23719e+07
	C6 H17 N4 O3 P3	286.051			8448.68	193255	1.89719e+06	1.49419e+06	1.66223e+06	182469	1.82651e+06	199556	162828	286219	1.24656e+06	1.82764e+06	480213	682231	4.12192e+06	490147	682231	875781	4.12192e+06	6.45438e+06	1.45823e+06	28.2426	62.3183	0.166	-2.59	0.0516649	0.735224		Bendazac	C16 H14 N2 O3	282.1			66630.6	3.41011e+07	3.38135e+07	3.40162e+07	3.36822e+07	3.51114e+07	3.3905e+07	4.06622e+07	4.10619e+07	4.69694e+07	1.84564e+07	3.7565e+07
NP-020283	C29 H46 O6	472.319	88.8		33492.2	7.7411e+07	8.16172e+07	6.99715e+07	4.64322e+07	8.42394e+07	8.37349e+07	6.77679e+07	4.79886e+07	7.67388e+07	9.22731e+07	1.08424e+08	8.20416e+07	1.95424e+08	2.97847e+08	1.63198e+08	1.95424e+08	2.39519e+08	2.97847e+08	3.92325e+08	2.57537e+08	19.2165	21.9005	0.656	-0.61	0.0517579	0.735224			C22 H40 N2 O2	364.309			252416	2.67636e+07	2.77667e+07	2.59668e+07	2.34654e+07	2.58852e+07	2.11628e+07	4.6382e+07	1.87385e+07	2.96076e+07	1.54563e+07	2.73256e+07
Histamine	C5 H9 N3	111.08			12106.1	5.38279e+06	5.53049e+06	5.49371e+06	4.96221e+06	5.35437e+06	5.70114e+06	3.42977e+06	970327	1.75507e+06	6.69736e+06	1.04644e+07	3.39103e+06	5.42312e+06	2.1881e+07	8.34171e+06	4.00817e+06	5.42312e+06	2.1881e+07	3.74007e+07	1.04668e+07	37.3007	58.1476	0.248	-2.01	0.0524841	0.735224			C15 H28 N2 O6 S	364.167			333798	2.32477e+07	2.33795e+07	2.24414e+07	2.13736e+07	2.42239e+07	1.97417e+07	2.15728e+07	1.40855e+07	2.90864e+07	4.62861e+07	2.69661e+07
	C50 H92 O16	948.638			11894.3	5.51376e+06	5.22965e+06	5.37715e+06	4.26016e+06	4.83474e+06	5.09576e+06	1.81348e+07	9.61066e+06	4.47807e+06	2.94669e+06	2.86946e+06	1.48975e+06	4.11675e+07	9.927e+06	4.52247e+07	4.11675e+07	1.35011e+07	9.927e+06	9.95275e+06	4.41476e+06	51.8473	39.391	4.147	2.05	0.0527198	0.735224		Acetylcarnitine	C9 H17 N O4	203.116			383176	3.09578e+07	2.8608e+07	2.85349e+07	2.59557e+07	2.8916e+07	2.09327e+07	2.95223e+07	3.39001e+07	4.62165e+07	2.11651e+07	3.33367e+07
	C5 H9 N8 O2 P	244.058			17881	4.40356e+06	4.07823e+06	3.65983e+06	3.43184e+06	3.91115e+06	4.47136e+06	3.23819e+06	2.00064e+06	1.67505e+06	4.70835e+06	4.49195e+06	3.04517e+06	7.9256e+06	1.55018e+07	7.9256e+06	8.33979e+06	5.14331e+06	1.55018e+07	1.59313e+07	9.30091e+06	24.3588	27.3258	0.511	-0.97	0.0530532	0.735224			C46 H78 N2 O9	802.572			436419	3.46729e+07	3.59043e+07	3.06803e+07	3.17421e+07	2.95393e+07	2.34458e+07	4.54607e+07	3.82506e+07	2.98943e+07	1.76236e+07	2.90137e+07
	C11 H15 N5 S	249.104			15962.6	316075	303369	295573	253317	283551	277537	715106	448257	329346	204139	279722	181507	1.79263e+06	692122	1.79263e+06	1.93475e+06	988055	692122	964394	533527	32.4796	29.8513	2.59	1.37	0.0530969	0.735224		2,2'-Iminodipropan-1-ol	C6 H15 N O2	133.11			67652.1	1.47197e+07	1.51689e+07	1.56931e+07	1.4289e+07	1.53738e+07	1.30647e+07	4.13577e+07	4.54586e+07	1.90334e+07	6.32545e+06	1.20937e+07
	C24 H47 Cl O8 S	530.266			19672.4	1.87242e+06	2.01566e+06	2.07766e+06	1.36699e+06	1.62383e+06	2.11927e+06	1.05976e+06	575218	288128	2.98495e+06	1.81097e+06	1.22631e+06	2.42228e+06	6.36889e+06	2.61204e+06	2.42228e+06	878614	9.9123e+06	6.36889e+06	3.7028e+06	48.2381	46.7634	0.38	-1.39	0.0534844	0.735224		Isobutyl sildenafil	C23 H32 N6 O4 S	488.227	91.7		26554.6	1.40178e+07	1.31786e+07	1.20713e+07	1.19513e+07	1.16173e+07	1.14545e+07	1.15381e+07	2.54494e+06	1.69896e+07	1.78339e+07	7.20164e+06
		148.04			16123.1	4.43708e+06	4.39086e+06	4.2488e+06	3.92712e+06	4.15142e+06	3.9693e+06	2.57159e+06	1.93941e+06	1.00345e+06	6.68623e+06	6.30568e+06	3.21921e+06	6.41529e+06	2.18624e+07	6.41529e+06	8.31175e+06	3.02433e+06	2.25346e+07	2.18624e+07	9.53462e+06	45.27	40.7139	0.293	-1.77	0.0535551	0.735224			C46 H76 P2	690.54			111237	3.39971e+07	3.40014e+07	2.47621e+07	1.88158e+07	2.2843e+07	2.10543e+07	3.38921e+07	3.06342e+07	3.88474e+07	3.3449e+07	4.52538e+07
	C19 H29 N2 O4 P3	442.132			8603.93	385766	381269	417069	388848	378074	384469	404130	258973	155875	751915	531325	552218	987957	1.88713e+06	987957	1.0777e+06	479184	2.47203e+06	1.88713e+06	1.68995e+06	38.0512	20.1722	0.524	-0.93	0.0537693	0.735224		(−)-nabilone	C24 H36 O3	372.266			70701.2	3.51628e+07	3.45672e+07	3.82536e+07	3.57106e+07	3.68724e+07	3.19659e+07	3.42928e+07	5.22809e+06	3.86686e+07	2.42194e+06	4.38165e+07
	C5 H11 N O3 S2	197.018			21366.7	7.74515e+06	7.45228e+06	6.24914e+06	6.37658e+06	6.48022e+06	6.79263e+06	5.12165e+06	4.64318e+06	2.29386e+06	7.02292e+06	1.11251e+07	1.79913e+07	1.29475e+07	3.79888e+07	1.29475e+07	2.02895e+07	6.82744e+06	2.40589e+07	3.79888e+07	5.22044e+07	50.4705	36.9524	0.341	-1.55	0.0538141	0.735224		TO0127900	C9 H17 N O	155.131			171375	2.09727e+07	2.19613e+07	2.14329e+07	2.09687e+07	2.19521e+07	1.82041e+07	2.50191e+07	1.16321e+07	1.01936e+07	1.84943e+07	4.50452e+07
	C16 H31 N3 O5	345.226			7329.85	258782	241956	186701	243355	195280	212944	265256	162482	172177	279206	239029	357577	681142	975154	681142	726566	505151	975154	802117	1.01363e+06	18.3413	12.1107	0.698	-0.52	0.0539547	0.735224		1-Methyladenine	C6 H7 N5	149.07	84.3	85.2	62830.8	3.72596e+07	3.75901e+07	3.67451e+07	3.64648e+07	3.74937e+07	3.26463e+07	3.84855e+07	3.69241e+07	4.25379e+07	3.2698e+07	4.49818e+07
	C24 H52 Cl N6 P S	522.34			8327.45	914747	764276	834069	578548	664429	657054	299984	351818	202423	564808	641732	1.37804e+06	782312	2.11793e+06	782312	1.60971e+06	585763	2.01077e+06	2.11793e+06	3.82071e+06	54.7452	38.3216	0.369	-1.44	0.0545758	0.735224		(1S,2S,4aR,7R,8aR)-1-[(3Z)-5-hydroxy-3-methylpent-3-en-1-yl]-2,5,5,8a-tetramethyl-decahydronaphthalene-2,7-diol	C20 H36 O3	306.256	80.7		237135	2.75991e+07	3.0842e+07	2.93254e+07	2.61531e+07	2.70236e+07	1.76783e+07	4.49516e+07	2.87772e+07	3.45317e+07	1.14976e+07	2.27502e+07
	C6 H8 Cl2 N5 P	250.989			15746.3	916741	928826	928800	942731	1.06582e+06	1.08148e+06	686270	242771	362516	1.10689e+06	1.48119e+06	606847	1.1615e+06	3.46658e+06	1.61211e+06	954153	1.1615e+06	3.46658e+06	5.5349e+06	1.99149e+06	27.0715	48.5756	0.335	-1.58	0.054604	0.735224		Benzoxazolone	C7 H5 N O2	135.032			272489	3.72686e+07	3.63743e+07	3.51164e+07	3.22349e+07	3.67473e+07	2.70891e+07	2.59457e+07	2.8028e+07	4.47845e+07	2.3218e+07	3.09784e+07
	C5 H13 N8 O P S	264.067			12402.9	5.95437e+06	5.41208e+06	5.09264e+06	3.82484e+06	5.04147e+06	4.02213e+06	3.19269e+06	1.42248e+06	2.37804e+06	4.36628e+06	5.90727e+06	3.61587e+06	6.89305e+06	1.55075e+07	8.31014e+06	6.48992e+06	6.89305e+06	1.55075e+07	1.95356e+07	1.00524e+07	13.2211	31.6628	0.444	-1.17	0.0547671	0.735224		7323	C11 H15 N5 O3	265.117			106852	2.21945e+07	2.27384e+07	2.07887e+07	2.063e+07	2.13156e+07	1.651e+07	4.44733e+07	1.66778e+07	1.15014e+07	1.27641e+07	4.01605e+07
	C40 H91 N6 O10 P3	908.601			11378.8	884892	1.2672e+06	1.15414e+06	800780	743316	732615	131189	68758.9	90274.4	3.20696e+06	468002	964674	328139	2.57424e+06	351864	328139	255024	1.18235e+07	1.50051e+06	2.57424e+06	16.1949	107.096	0.127	-2.97	0.054977	0.735224		1,4-Dimethylimidazole	C5 H8 N2	96.0692			117073	7.16653e+06	7.60308e+06	8.78217e+06	7.55686e+06	9.38456e+06	8.05693e+06	1.42359e+07	4.40922e+07	3.02914e+06	2.56935e+06	1.90439e+07
	C30 H50 S2	474.335			2483.46	815248	924850	892393	134577	1.15091e+06	896701	921093	280323	272325	1.17071e+06	1.05623e+06	700752	1.09469e+06	3.64406e+06	2.15112e+06	1.09469e+06	869933	3.64406e+06	3.93652e+06	2.29524e+06	49.865	26.5943	0.3	-1.74	0.0550964	0.735224			C26 H44 N10 O2 P2	590.31			279364	2.77829e+07	2.55513e+07	2.32685e+07	1.91555e+07	2.13759e+07	2.25277e+07	2.48281e+07	1.45215e+07	4.40609e+07	2.41153e+07	1.80531e+07
	C19 H32 N4 O3 S	396.218			13883	1.33804e+06	1.23113e+06	1.17577e+06	1.30315e+06	1.13746e+06	1.30411e+06	769459	362201	273877	1.86029e+06	1.94123e+06	741238	1.52894e+06	6.19015e+06	1.89967e+06	1.52894e+06	833800	6.19015e+06	6.81349e+06	2.23214e+06	38.0842	48.9255	0.247	-2.02	0.0552411	0.735224		MFCD00801046	C18 H34 O	266.261			168484	4.20106e+07	4.13592e+07	4.22347e+07	3.70012e+07	3.73082e+07	2.92701e+07	4.25914e+07	3.5577e+07	4.21789e+07	4.09633e+07	4.39943e+07
		814.573			9364.09	5.23384e+07	5.22191e+07	4.74838e+07	4.08916e+07	4.14291e+07	4.07555e+07	1.3758e+08	7.21417e+07	4.2975e+07	2.25509e+07	3.45948e+07	1.43625e+07	3.28745e+08	8.00132e+07	3.57814e+08	3.28745e+08	1.24657e+08	8.00132e+07	1.14505e+08	3.99741e+07	46.9871	47.7197	4.109	2.04	0.0554164	0.735224				121.917			37471.4	2.89449e+07	3.17075e+07	3.11353e+07	3.05114e+07	2.91134e+07	3.11554e+07	3.33148e+07	3.82215e+07	3.18204e+07	3.07974e+07	4.31454e+07
	C27 H47 N4 P3 S	552.276			14112	1.33585e+07	1.23077e+07	1.13635e+07	1.08694e+07	1.17503e+07	1.13587e+07	894455	548412	4.67426e+06	1.21934e+07	9.35797e+06	1.82558e+07	2.37189e+06	4.14125e+07	2.24537e+06	2.37189e+06	1.40044e+07	4.14125e+07	3.22113e+07	5.35451e+07	108.79	25.243	0.057	-4.13	0.0554638	0.735224		4,6-Diamino-5-formamidopyrimidine	C5 H7 N5 O	153.065			173251	3.14609e+07	2.80476e+07	2.58059e+07	2.43373e+07	2.55129e+07	2.0206e+07	2.93276e+07	4.40285e+06	3.27868e+07	2.0472e+07	4.30794e+07
	C19 H37 N8 O P	424.282			24314.5	2.24178e+06	2.11289e+06	1.66586e+06	2.19954e+06	2.76148e+06	2.86287e+06	1.19452e+06	823475	825370	1.41147e+06	1.49154e+06	2.36469e+06	2.73342e+06	5.80658e+06	2.72401e+06	3.10368e+06	2.73342e+06	4.26483e+06	5.80658e+06	8.21809e+06	7.58808	32.683	0.471	-1.09	0.055693	0.735224		[Similar to: NP-013663; ΔMass: -37.0054 Da]	C18 H31 N O2	293.235			294124	3.67194e+07	3.05422e+07	3.47296e+07	3.65386e+07	3.87685e+07	3.13384e+07	3.66537e+07	2.06297e+07	2.728e+07	4.30552e+07	3.92011e+07
2444643WXK	C13 H18 O4	238.12			15604.4	936842	998838	860036	897086	697651	775114	1.54219e+06	385331	1.12595e+06	320564	302772	450375	3.25481e+06	1.14293e+06	4.02661e+06	1.76618e+06	3.25481e+06	1.14293e+06	997986	1.2466e+06	38.0985	11.0592	2.848	1.51	0.0557481	0.735224			C4 H4 O7 P2	225.944			2.45249e+06	3.56014e+07	3.07714e+07	3.27944e+07	3.21181e+07	3.3844e+07	3.04271e+07	3.02795e+07	3.42574e+07	2.9526e+07	4.29624e+07	3.10014e+07
	C39 H65 N8 P	676.505			29486.3	760357	586553	641686	732572	717235	488594	807837	663529	553188	1.0518e+06	1.29289e+06	1.07652e+06	2.03232e+06	3.58173e+06	2.03232e+06	2.87886e+06	1.65402e+06	3.58173e+06	4.43929e+06	3.147e+06	28.6585	17.6641	0.567	-0.82	0.0559598	0.735224			C45 H70 N10 O3	798.564			172739	3.98284e+07	4.29542e+07	3.72101e+07	3.28874e+07	3.93304e+07	2.34889e+07	341634	298792	308346	4.25279e+07	5.47279e+06
LINALYL BUTYRATE	C14 H24 O2	224.177			57877.8	3.95506e+07	3.7924e+07	3.59847e+07	2.67675e+07	3.60275e+07	3.79448e+07	2.20463e+07	1.80824e+07	1.63026e+07	2.73581e+07	4.03846e+07	2.84e+07	5.45529e+07	9.12894e+07	5.45529e+07	7.65832e+07	4.95219e+07	9.12894e+07	1.41361e+08	8.52092e+07	23.901	29.0832	0.598	-0.74	0.0560746	0.735224		Ro 20-1724	C15 H22 N2 O3	278.163			136523	1.45766e+07	1.35437e+07	1.28447e+07	1.31571e+07	1.48968e+07	1.19887e+07	4.28849e+07	7.24648e+06	7.1472e+06	1.2933e+07	1.31596e+07
	C31 H46 N4 O2 P2	568.307			14108.7	9.86807e+06	1.0478e+07	8.86432e+06	8.57137e+06	1.04922e+07	9.82817e+06	4.05294e+06	1.87146e+06	5.12521e+06	6.01959e+06	9.88854e+06	5.93967e+06	9.8949e+06	1.97582e+07	9.8949e+06	7.77305e+06	1.57765e+07	1.97582e+07	3.51784e+07	1.82172e+07	37.1928	38.4643	0.501	-1	0.0561283	0.735224			C21 H37 N O6	399.262			52470.5	9.34735e+06	7.85263e+06	8.4219e+06	8.17519e+06	8.87455e+06	7.94729e+06	1.07719e+06	460606	4.2766e+07	8.33078e+06	990536
	C12 H20 O7 S	308.093			15763.7	6.37705e+06	6.03325e+06	6.49112e+06	6.17311e+06	5.64136e+06	6.23416e+06	7.54515e+06	9.95756e+06	1.14415e+07	4.14536e+06	2.9073e+06	5.24445e+06	3.48606e+07	1.37801e+07	1.86127e+07	4.19838e+07	3.48606e+07	1.37801e+07	1.02141e+07	1.58137e+07	37.6465	21.3613	2.53	1.34	0.0569126	0.735224			C9 H20 N2 O	172.158			112966	1.99349e+07	2.07418e+07	1.97784e+07	1.97003e+07	2.06889e+07	1.73344e+07	2.32177e+07	1.106e+07	9.77028e+06	1.74554e+07	4.27212e+07
	C14 H11 N5 O4	313.081			16990.3	834251	748208	813377	770765	824606	822509	477623	802692	283632	1.7728e+06	2.3452e+06	1.31186e+06	1.15512e+06	5.75221e+06	1.15512e+06	3.28889e+06	881430	5.75221e+06	8.44074e+06	4.08805e+06	74.251	36.043	0.201	-2.32	0.0571279	0.735224			C24 H34 N4	378.277			785851	1.21663e+07	1.14585e+07	1.18791e+07	9.60026e+06	1.03316e+07	7.65928e+06	4.26416e+07	1.01512e+07	9.26302e+06	1.07977e+07	9.90575e+06
(2R)-3-sulfopropanediol	C3 H8 O5 S	156.009			28532.4	1.64324e+06	1.55362e+06	1.61445e+06	1.33448e+06	1.47501e+06	1.49315e+06	1.64569e+06	638751	702033	1.49316e+06	2.34509e+06	1.55837e+06	2.73102e+06	5.02239e+06	4.09881e+06	2.73102e+06	2.11918e+06	5.02239e+06	8.14608e+06	4.6274e+06	33.9788	32.4957	0.544	-0.88	0.0571585	0.735224		musk ambrette	C12 H16 N2 O5	268.106			262337	2.79907e+07	2.80103e+07	2.80682e+07	2.43619e+07	2.69687e+07	2.25301e+07	4.25744e+07	3.2787e+07	4.11712e+07	1.34498e+07	3.26021e+07
	C35 H78 N6 P2 S	676.549			14707.9	1.10899e+07	1.07549e+07	9.57056e+06	7.77833e+06	1.0042e+07	9.18024e+06	1.65047e+07	1.17516e+07	7.49859e+06	4.12692e+06	5.31257e+06	4.54798e+06	4.17596e+07	1.41528e+07	4.17596e+07	5.14159e+07	2.2301e+07	1.41528e+07	1.81233e+07	1.31796e+07	38.5271	17.2846	2.951	1.56	0.0574212	0.735224		Propoxur	C11 H15 N O3	209.105			191503	3.32339e+07	3.50031e+07	3.24939e+07	2.82807e+07	3.4866e+07	2.64451e+07	1.38658e+07	1.10791e+07	2.77363e+07	4.25433e+07	1.34252e+07
5-Methoxyindole	C9 H9 N O	147.068	79.4		11338.2	9.34277e+07	9.48369e+07	9.2433e+07	8.23143e+07	9.3379e+07	9.76566e+07	4.92338e+07	2.91235e+07	3.27393e+07	1.13933e+08	1.5067e+08	6.45949e+07	1.19723e+08	3.72153e+08	1.19723e+08	1.20271e+08	1.01181e+08	3.72153e+08	5.38626e+08	1.99437e+08	9.55531	45.8299	0.322	-1.64	0.0576803	0.735224			C9 H18 N2 O	170.142			3.20818e+06	2.36494e+07	2.4393e+07	2.22759e+07	2.29337e+07	2.48421e+07	2.23569e+07	2.13241e+07	2.55595e+07	1.50883e+07	3.07081e+07	3.65761e+07
	C17 H14 N6 S	334.101			18400.2	2.68551e+06	3.24383e+06	2.4798e+06	2.90149e+06	3.4058e+06	1.93433e+06	3.27766e+06	3.64595e+06	4.72559e+06	1.19093e+06	544605	2.20046e+06	1.41634e+07	4.04283e+06	8.22479e+06	1.57599e+07	1.41634e+07	4.04283e+06	1.87543e+06	6.45792e+06	31.2251	55.567	3.503	1.81	0.0579145	0.735224		dopamine	C8 H11 N O2	153.079			347400	2.68813e+07	2.54213e+07	2.81443e+07	2.28716e+07	2.80749e+07	2.37963e+07	3.30959e+07	2.38799e+07	1.73862e+07	2.72341e+07	4.24547e+07
D-(-)-Arabinose	C5 H10 O5	150.053	60.3		55507.1	1.66404e+07	1.5671e+07	1.3079e+07	1.0921e+07	1.15539e+07	1.18372e+07	1.93789e+07	1.43901e+07	3.19548e+07	1.06477e+07	1.32231e+07	1.28553e+07	6.80809e+07	3.89752e+07	5.16785e+07	6.80809e+07	9.07084e+07	3.89752e+07	4.26421e+07	3.45673e+07	27.9342	10.4396	1.747	0.8	0.0579292	0.735224		NP-011548	C18 H34 O3	280.24	91.3		309083	1.9684e+07	2.09183e+07	2.22442e+07	1.71629e+07	2.12509e+07	1.77191e+07	2.9897e+07	2.56444e+07	1.35658e+07	1.53807e+07	4.23065e+07
	C18 H19 N P2	311.101			17535.1	1.07459e+06	1.28734e+06	1.57028e+06	986022	1.28422e+06	933122	368629	238278	207346	1.71054e+06	1.52427e+06	534619	917177	5.30118e+06	917177	1.01725e+06	626519	5.74632e+06	5.30118e+06	1.59007e+06	23.7761	54.1716	0.173	-2.53	0.0580466	0.735224		Oryzalin metabolite	C6 H14 N2 O	130.111		87.5	1.04812e+06	2.11341e+07	2.12764e+07	1.95156e+07	1.94797e+07	1.94448e+07	1.94944e+07	1.36947e+07	4.35562e+06	1.60359e+07	2.11668e+07	1.55068e+07
hexahydrophthalic anhydride	C8 H10 O3	154.063			57336.6	1.19614e+06	1.02193e+06	635102	985148	832620	673064	1.39125e+06	954688	1.83114e+06	577677	1.19215e+06	935249	4.92237e+06	2.40246e+06	3.9443e+06	4.92237e+06	5.07418e+06	2.27532e+06	3.72488e+06	2.40246e+06	13.1964	28.6595	2.049	1.03	0.0583145	0.735224		tert-Butyl N-[1-(aminocarbonyl)-3-methylbutyl]carbamate	C11 H22 N2 O3	230.163	61.4		177873	1.94408e+07	2.05886e+07	1.99766e+07	2.13736e+07	2.08804e+07	1.93974e+07	4.22614e+07	1.93651e+07	1.33574e+07	2.42987e+07	1.35659e+07
	C15 H17 N5 O5	347.123			36495.4	9.38257e+06	9.32619e+06	8.92034e+06	7.72406e+06	8.86965e+06	8.70639e+06	1.69946e+07	2.37284e+07	1.69786e+07	6.247e+06	6.0006e+06	7.60568e+06	5.14156e+07	2.09272e+07	4.21876e+07	1.00965e+08	5.14156e+07	2.09272e+07	2.09251e+07	2.2703e+07	48.7382	4.76726	2.457	1.3	0.058416	0.735224		Kinoprene	C18 H28 O2	276.209			204720	3.6026e+07	3.0119e+07	3.40538e+07	3.53096e+07	3.80395e+07	3.05003e+07	3.60583e+07	1.99979e+07	2.67097e+07	4.21131e+07	3.82867e+07
[FA(18:2)]9Z_11E-octadecadienoicacid	C18 H32 O2	280.24			17422.1	1.05896e+07	9.76878e+06	9.60614e+06	8.56793e+06	1.0701e+07	1.00046e+07	2.51781e+06	3.04604e+06	1.5589e+06	982139	963363	609432	6.1276e+06	3.21126e+06	6.1276e+06	1.2594e+07	4.81388e+06	3.21126e+06	3.44045e+06	1.87906e+06	53.0868	29.6503	1.908	0.93	0.0587278	0.735224		L-dihydroanticapsin	C9 H15 N O4	201.1			300479	1.91143e+07	2.20604e+07	2.47171e+07	2.24283e+07	2.12285e+07	1.85226e+07	1.22156e+07	1.87398e+07	3.53522e+07	3.83789e+07	2.81542e+07
		946.623			11226.7	1.49065e+06	1.7129e+06	1.73233e+06	1.46297e+06	1.61608e+06	1.21412e+06	6.84697e+06	3.72679e+06	1.67866e+06	1.09368e+06	991305	313737	1.6221e+07	3.39534e+06	1.72627e+07	1.6221e+07	5.00891e+06	3.73431e+06	3.39534e+06	914092	52.9505	57.4269	4.777	2.26	0.0587614	0.735224			C15 H31 N3 O3	301.237			83164.1	3.83562e+07	3.84148e+07	3.8364e+07	3.62931e+07	3.54067e+07	3.47633e+07	4.17816e+07	8.60038e+06	1.9901e+07	1.6038e+07	5.72454e+06
	C18 H34 O9 S	426.192			25101.8	1.76128e+06	2.05717e+06	1.57518e+06	1.46636e+06	1.91453e+06	1.89283e+06	1.77535e+06	1.21935e+06	1.17231e+06	2.56294e+06	2.03119e+06	5.17829e+06	4.33241e+06	8.40779e+06	4.33241e+06	5.06125e+06	3.61025e+06	8.40779e+06	7.22989e+06	1.58939e+07	16.7374	44.7094	0.515	-0.96	0.0588351	0.735224		5-[5-hydroxy-3-(hydroxymethyl)pentyl]-8a-(hydroxymethyl)-5,6-dimethyl-3,4,4a,5,6,7,8,8a-octahydronaphthalene-1-carboxylic acid	C20 H34 O5	354.238	63.7		107419	2.88962e+07	3.03021e+07	3.00748e+07	2.03112e+07	2.97376e+07	2.0878e+07	3.3661e+07	2.96792e+07	2.90275e+07	2.37438e+07	4.16793e+07
	C48 H81 N4 P3	806.567			18765.4	3.97073e+06	3.57214e+06	3.77598e+06	2.38731e+06	3.9166e+06	4.33182e+06	4.51504e+06	3.88978e+06	3.76596e+06	6.05627e+06	5.39362e+06	5.6565e+06	1.18528e+07	1.93582e+07	1.07859e+07	1.56586e+07	1.18528e+07	1.93582e+07	1.97171e+07	1.80077e+07	20.0648	4.73691	0.612	-0.71	0.0592971	0.735224			C6 H9 N7 O4	243.072			53167.7	9.82592e+06	9.50201e+06	9.46735e+06	1.13006e+07	1.11282e+07	8.2059e+06	1.81539e+06	2.02125e+06	4.16013e+07	7.50413e+06	1.23238e+06
	C61 H80 N2 O5	920.607			11758.5	1.30992e+06	1.20197e+06	1.04101e+06	1.08682e+06	1.06689e+06	1.19743e+06	5.22894e+06	4.38734e+06	1.08371e+06	786079	567515	229040	1.3104e+07	1.95729e+06	1.3104e+07	1.89282e+07	3.25212e+06	2.66418e+06	1.95729e+06	673561	67.371	57.1748	6.695	2.74	0.059514	0.735224		Caprolactam	C6 H11 N O	113.084		61.7	1.01069e+06	2.10065e+07	2.07587e+07	1.90351e+07	1.94583e+07	1.87844e+07	1.94085e+07	1.26589e+07	3.71834e+06	1.54861e+07	2.07128e+07	1.47116e+07
	C31 H72 N8 O3 P2	666.521			17002.2	1.01417e+06	903734	826135	796930	787823	945938	1.50288e+06	842142	703433	418542	530574	546716	3.63081e+06	1.60892e+06	3.76459e+06	3.63081e+06	2.11184e+06	1.41773e+06	1.83084e+06	1.60892e+06	28.9685	12.7688	2.257	1.17	0.0595835	0.735224		NP-002322	C18 H32 O4	294.219	90.7	88.1	511275	3.44402e+07	2.54165e+07	3.26307e+07	2.53011e+07	2.74945e+07	2.69476e+07	2.55838e+07	2.2452e+07	3.39884e+07	2.78608e+07	4.13819e+07
4-(beta-Acetylaminoethyl)imidazole	C7 H11 N3 O	153.09		78.5	13211.9	1.98321e+07	1.84293e+07	1.80369e+07	1.62559e+07	1.81835e+07	1.83986e+07	1.14898e+07	3.39972e+06	5.95909e+06	2.28718e+07	3.51256e+07	1.12546e+07	1.81254e+07	7.61943e+07	2.83933e+07	1.43707e+07	1.81254e+07	7.61943e+07	1.23148e+08	3.384e+07	35.7651	57.4749	0.238	-2.07	0.0596146	0.735224		Ile-cys	C9 H18 N2 O3 S	234.104			69603	1.98225e+07	1.97886e+07	2.03151e+07	1.75504e+07	2.07977e+07	1.61932e+07	1.82116e+07	1.09499e+07	2.9134e+07	4.12608e+07	2.40576e+07
	C33 H46 O4 P2 S2	632.233			10345.2	810258	784279	682388	774330	740827	662993	261658	235198	608265	1.16583e+06	1.12466e+06	607601	1.02348e+06	3.85276e+06	659596	1.02348e+06	1.81525e+06	3.97991e+06	3.85276e+06	1.7707e+06	50.6711	38.7494	0.266	-1.91	0.0597318	0.735224			C8 H4 O3	148.016			1.36024e+06	3.11211e+06	2.62939e+06	2.52419e+06	2.12368e+06	1.56868e+06	2.0075e+06	2.73963e+06	4.12104e+07	4.98304e+06	2.62721e+06	3.22703e+06
	C50 H90 O P2 S2	832.591			9241.87	840309	895973	523494	692730	442242	674312	1.07774e+06	716105	731979	226335	540113	212349	2.95149e+06	856541	2.95149e+06	3.52743e+06	2.03285e+06	856541	1.69667e+06	551660	26.5683	57.296	3.446	1.78	0.0598962	0.735224		Lup-20(29)-en-28-al, 3beta-hydroxy-	C30 H48 O2	440.365			420029	3.00524e+07	2.91266e+07	2.61038e+07	2.62507e+07	3.05579e+07	2.27752e+07	4.11207e+07	1.38678e+07	3.51316e+07	3.78839e+07	1.85774e+07
		524.348			17545.4	507562	551302	559165	432741	568474	686507	353561	352595	375191	882547	1.24968e+06	533251	1.2097e+06	2.74468e+06	825752	1.37446e+06	1.2097e+06	2.74468e+06	4.70618e+06	1.76896e+06	24.7708	48.6752	0.441	-1.18	0.0599063	0.735224		Ritalinic acid	C13 H17 N O2	219.126			128846	4.09565e+07	4.00794e+07	4.06683e+07	4.07961e+07	4.04975e+07	3.65491e+07	4.55854e+06	1.63633e+06	2.92915e+06	2.0826e+07	1.86327e+07
	C12 H6 N4 O S	254.025			8053.78	676610	674505	700056	642875	638143	640672	865895	677675	854104	501428	612550	613734	2.59387e+06	1.84067e+06	2.14317e+06	2.87115e+06	2.59387e+06	1.67369e+06	2.14353e+06	1.84067e+06	14.4878	12.6287	1.409	0.49	0.0601273	0.735224		Bis(4-ethylbenzylidene)sorbitol	C24 H30 O6	414.204	97.4		328443	3.02762e+07	3.08396e+07	3.14391e+07	3.20068e+07	4.08782e+07	3.2206e+07	2.47251e+07	2.05269e+07	2.40089e+07	2.94543e+07	2.58003e+07
	C9 H19 N4 O4 P	278.115			15675.1	1.12934e+06	1.0058e+06	764412	810081	978514	848911	772728	323812	435494	648142	1.50359e+06	1.15251e+06	1.4329e+06	3.30139e+06	1.97025e+06	1.4329e+06	1.28598e+06	2.24396e+06	5.08525e+06	3.30139e+06	23.0462	40.5256	0.434	-1.2	0.0604239	0.735224		Cytidine	C9 H13 N3 O5	243.085			112719	3.45528e+07	3.63542e+07	3.58703e+07	3.68606e+07	3.72716e+07	3.51347e+07	2.32937e+07	4.08448e+07	4.05511e+07	3.49795e+07	2.88101e+07
Isouron	C10 H17 N3 O2	211.132			15604.6	814767	721562	657565	620425	732025	762068	101832	205371	222684	593928	609130	813958	680233	2.14677e+06	250545	862610	680233	1.96801e+06	2.14677e+06	2.46482e+06	52.568	11.4736	0.317	-1.66	0.0604448	0.735224		Eterobarb	C16 H20 N2 O5	320.137			185717	2.92566e+07	2.84992e+07	2.4867e+07	2.26067e+07	2.263e+07	2.1403e+07	2.9316e+07	2.68623e+07	4.05684e+07	2.52884e+07	9.69771e+06
3-(3_4-Dihydroxyphenyl)lactate	C9 H10 O5	198.053			19275.7	397057	472051	476264	369050	371256	446708	720605	381003	1.0603e+06	329203	345917	275280	1.78391e+06	1.09909e+06	1.78391e+06	1.61467e+06	3.21947e+06	1.09909e+06	1.21021e+06	825347	39.97	18.9567	1.623	0.7	0.0604738	0.735224			C36 H50 O3 P2	592.326			203355	3.12259e+07	2.64312e+07	2.81806e+07	2.66312e+07	2.68374e+07	2.32666e+07	4.0538e+07	1.8881e+07	1.96275e+07	2.84527e+07	1.97003e+07
2-(acetylamino)-3-(1H-indol-3-yl)propanoic acid	C13 H14 N2 O3	246.1	96.4	88.1	18545.4	3.75281e+06	3.48348e+06	3.27459e+06	2.77306e+06	3.45132e+06	3.15815e+06	4.73382e+06	4.54347e+06	6.43885e+06	2.49957e+06	2.57322e+06	3.21245e+06	1.9334e+07	8.88125e+06	1.18557e+07	1.95835e+07	1.9334e+07	8.46493e+06	8.88125e+06	9.45656e+06	25.9474	5.57333	2.177	1.12	0.0604834	0.735224		Ro 20-1724	C15 H22 N2 O3	278.163			163368	1.85588e+07	1.90355e+07	1.85835e+07	1.86986e+07	1.93714e+07	1.73428e+07	4.0533e+07	1.03885e+07	1.24867e+07	1.80492e+07	1.02366e+07
		72.0206			71040.5	4.80779e+06	5.09004e+06	4.33751e+06	4.66675e+06	4.70842e+06	4.44888e+06	4.37453e+06	2.23514e+06	4.13389e+06	5.45552e+06	3.64922e+06	5.53382e+06	1.08826e+07	1.64625e+07	1.08826e+07	9.54015e+06	1.24928e+07	1.83237e+07	1.26936e+07	1.64625e+07	13.4739	18.124	0.661	-0.6	0.0605625	0.735224				98.0486			217691	2.57894e+07	2.73543e+07	2.47424e+07	2.34523e+07	2.42112e+07	1.93047e+07	2.94684e+07	2.12125e+07	1.89637e+07	2.36738e+07	4.01271e+07
	C31 H69 N9 O6	663.537			16476.9	4.2762e+06	4.13988e+06	3.47385e+06	3.04253e+06	3.95216e+06	3.0266e+06	6.71161e+06	4.56397e+06	3.6474e+06	2.19968e+06	2.73846e+06	2.53793e+06	1.72708e+07	7.70261e+06	1.72708e+07	2.04721e+07	1.06808e+07	7.70261e+06	9.16846e+06	7.17232e+06	30.9296	12.9012	2.242	1.16	0.0609446	0.735224		Azobenzene	C12 H10 N2	182.084	76.1		79925	1.17869e+07	1.09234e+07	1.25218e+07	1.23572e+07	1.51739e+07	1.38655e+07	8.73499e+06	8.55555e+06	6.55299e+06	7.9717e+06	1.01008e+07
	C10 H15 N2 P S	226.069			29978.5	6.36372e+06	6.18868e+06	5.82348e+06	6.14481e+06	5.42854e+06	5.25029e+06	6.08587e+06	2.58585e+06	4.94638e+06	7.41942e+06	4.89716e+06	7.31582e+06	1.46521e+07	2.10633e+07	1.54646e+07	1.13854e+07	1.46521e+07	2.55793e+07	1.66256e+07	2.10633e+07	15.6075	21.2282	0.696	-0.52	0.0610152	0.735224			C8 H6	102.047			565074	8.42727e+06	7.35487e+06	7.39588e+06	7.24883e+06	7.85892e+06	6.72398e+06	3.33024e+06	1.35838e+06	1.21297e+07	4.91744e+06	3.93927e+07
Maleamate	C4 H5 N O3	115.027			2.46123e+06	123819	1.56085e+06	2.77649e+06	82415.8	2.4062e+06	2.93349e+06	2.56262e+06	2.57047e+06	2.69892e+06	3.94623e+06	4.41734e+06	3.40438e+06	1.01112e+07	1.3993e+07	6.18482e+06	1.01112e+07	1.02256e+07	1.253e+07	1.98831e+07	1.3993e+07	26.0235	25.1628	0.723	-0.47	0.0611043	0.735224			C13 H19 N O4	253.131			235464	6.01991e+06	5.9856e+06	6.51662e+06	5.65005e+06	6.44448e+06	4.92891e+06	3.02977e+06	1.12019e+06	1.39535e+07	4.15092e+06	3.93094e+07
Methyl (3-hydroxy-2-oxo-2,3-dihydro-1H-indol-3-yl)acetate	C11 H11 N O4	221.069			26526.3	1.42183e+06	1.47117e+06	1.69277e+06	1.25879e+06	1.59499e+06	1.49672e+06	1.47592e+06	934013	747874	1.91658e+06	1.90282e+06	1.29602e+06	3.55027e+06	6.17794e+06	3.55027e+06	3.79739e+06	2.33701e+06	6.17794e+06	6.89506e+06	4.07634e+06	24.2128	25.6266	0.575	-0.8	0.0615859	0.735224		5-[5-hydroxy-3-(hydroxymethyl)pentyl]-8a-(hydroxymethyl)-5,6-dimethyl-3,4,4a,5,6,7,8,8a-octahydronaphthalene-1-carboxylic acid	C20 H34 O5	336.23	68		818060	1.98086e+07	3.6602e+07	3.5267e+07	2.59335e+07	2.99981e+07	2.98916e+07	3.00059e+07	3.92899e+07	2.162e+07	2.45856e+07	3.76525e+07
6,7-Dimethoxy-3-(2-methyl-3-buten-2-yl)-2H-chromen-2-one	C16 H18 O4	274.12			28956.2	502665	667357	556458	498819	530053	636934	2.17687e+06	847804	521685	277824	441948	214305	3.50851e+06	909095	5.30124e+06	3.50851e+06	1.60993e+06	909095	1.57709e+06	660060	53.1468	45.2157	3.859	1.95	0.0616996	0.735224		1-Linoleoyl glycerol	C21 H38 O4	336.266	74.4		328261	2.95459e+07	2.83658e+07	2.41717e+07	2.34528e+07	2.80371e+07	1.69827e+07	3.91216e+07	3.08051e+07	2.39271e+07	2.40105e+07	3.56671e+07
	C8 H23 N7 O9 S	393.129			16287.8	1.0051e+06	944432	907784	823649	857349	800806	1.74171e+06	2.16921e+06	1.68726e+06	690459	706908	821361	4.98584e+06	2.3882e+06	4.4375e+06	9.58816e+06	4.98584e+06	2.3882e+06	2.39286e+06	2.3555e+06	44.6376	0.855812	2.088	1.06	0.061745	0.735224			C11 H19 N5 O2	253.154			66133.9	1.04985e+07	1.16678e+07	9.77223e+06	1.02925e+07	9.75955e+06	1.02033e+07	4.28853e+06	1.00769e+06	3.88706e+07	8.80672e+06	968242
	C7 H20 N6 O6 S	316.117			20024.3	1.15475e+06	728987	918065	1.26279e+06	819530	882530	324325	265559	723580	1.22063e+06	1.0658e+06	759894	1.14106e+06	3.68762e+06	810522	1.14106e+06	2.17713e+06	4.12286e+06	3.68762e+06	2.2444e+06	51.809	29.3371	0.309	-1.69	0.0619181	0.735224		2-(Diethylamino)ethanol	C6 H15 N O	117.116			426466	3.2308e+07	2.84348e+07	2.88398e+07	2.97128e+07	3.13935e+07	2.56821e+07	3.87329e+07	2.39236e+07	2.43249e+07	2.50318e+07	3.70553e+07
Benzoxazolone	C7 H5 N O2	135.032			72091.4	1.59378e+06	1.17568e+06	1.18036e+06	1.12701e+06	1.14094e+06	1.25984e+06	418494	210746	294120	2.48832e+06	3.08321e+06	778350	926471	8.56764e+06	1.0623e+06	926471	872088	8.56764e+06	1.04797e+07	2.24453e+06	10.2734	60.7272	0.108	-3.21	0.0619598	0.735224		Emivirine	C17 H22 N2 O3	302.162			148959	2.3428e+07	3.27091e+07	2.69653e+07	2.39007e+07	2.18171e+07	2.11847e+07	3.86892e+07	2.15048e+07	3.5245e+07	2.90415e+07	2.79743e+07
	C15 H19 N O5 S	325.098			15216.5	3.41282e+06	3.65559e+06	2.76077e+06	1.8043e+06	3.41901e+06	3.19595e+06	5.71666e+06	5.06992e+06	3.32638e+06	2.58528e+06	1.35464e+06	2.63878e+06	1.42431e+07	7.83121e+06	1.42431e+07	2.16879e+07	1.00377e+07	8.69957e+06	4.70364e+06	7.83121e+06	38.5024	29.693	1.819	0.86	0.0625167	0.735224		AM9627000	C8 H7 N O3	165.043		64.9	402023	3.05965e+07	3.32333e+07	3.40045e+07	2.70884e+07	3.32772e+07	2.85566e+07	2.83032e+07	1.8462e+07	2.6129e+07	2.96545e+07	3.86648e+07
2514	C11 H18 O2	182.131			52799.7	1.35701e+08	1.28921e+08	1.21157e+08	1.04718e+08	1.26953e+08	8.75068e+07	1.88224e+08	1.43016e+08	1.41414e+08	8.80025e+07	1.19702e+08	1.01635e+08	4.86926e+08	3.10186e+08	4.86926e+08	6.46572e+08	4.12145e+08	3.10186e+08	3.98471e+08	2.85035e+08	23.242	17.9857	1.57	0.65	0.062528	0.735224			C18 H32 O6	344.22			406397	3.40425e+07	2.5301e+07	2.78682e+07	2.38938e+07	2.7003e+07	1.77387e+07	3.86648e+07	3.22209e+07	3.36704e+07	1.56851e+07	3.57245e+07
	C28 H44 O10	540.295			17023.2	9.80067e+06	9.08931e+06	8.08412e+06	7.89626e+06	6.37644e+06	8.47355e+06	4.76092e+06	2.26711e+06	1.72777e+06	1.31429e+07	1.05544e+07	5.02372e+06	1.02958e+07	3.50198e+07	1.23536e+07	1.02958e+07	5.02194e+06	4.64996e+07	3.50198e+07	1.4028e+07	40.998	51.7012	0.294	-1.77	0.0627514	0.735224		Procaine	C13 H20 N2 O2	236.152			43745.1	3.86172e+07	3.78803e+07	3.85131e+07	3.8509e+07	3.82061e+07	3.44221e+07	4.09755e+06	1.30813e+06	2.33397e+06	1.95707e+07	1.74051e+07
	C18 H36 N O P3	375.201			19012.6	353223	449204	401281	508355	340810	241203	563982	449904	687294	342452	369116	531628	1.97866e+06	1.22811e+06	1.47946e+06	2.07665e+06	1.97866e+06	1.22811e+06	1.21068e+06	1.4619e+06	17.3596	10.7891	1.611	0.69	0.0628539	0.735224		NP-006862	C20 H32 O4	353.256	64.1		79499.4	3.54252e+07	3.84294e+07	3.36349e+07	3.17115e+07	3.65003e+07	3.02491e+07	3.77099e+07	3.43148e+07	2.54997e+07	2.72769e+07	3.228e+07
	C5 H12 O8 S	232.025			9885.7	199738	143390	173069	160985	159925	154564	123870	110913	67999.4	201371	789300	320887	309881	946252	309881	477281	204401	681014	2.72773e+06	946252	41.6331	76.6729	0.327	-1.61	0.0628604	0.735224		glycidyl oleate	C21 H38 O3	338.282			130896	2.17056e+07	2.07396e+07	2.18055e+07	1.6066e+07	1.65302e+07	1.03615e+07	3.83561e+07	2.24448e+07	1.96978e+07	7.97649e+06	1.72491e+07
	C8 H17 P S5	303.966			6947.95	147972	158458	138539	119941	147263	181726	234855	190803	419576	163520	90631.7	69722	769529	330760	561776	769529	1.31875e+06	523507	330760	221452	44.276	42.6514	2.327	1.22	0.0628663	0.735224			C39 H66 N10 O2	706.538			325209	1.5866e+07	1.66309e+07	2.08338e+07	1.38612e+07	1.99974e+07	1.42477e+07	3.83409e+07	1.02306e+07	1.47899e+07	1.9864e+07	1.17179e+07
	C32 H50 N5 P3	597.33			16294.3	7.72799e+06	6.56007e+06	6.41374e+06	4.63992e+06	5.64089e+06	6.98478e+06	2.31379e+06	734401	760066	1.36453e+07	6.78103e+06	2.5507e+06	3.20728e+06	2.31655e+07	5.84695e+06	3.20728e+06	2.26309e+06	4.6723e+07	2.31655e+07	7.40568e+06	49.2406	76.7993	0.138	-2.85	0.063013	0.735224		5-Methylcytosine	C5 H7 N3 O	125.059			70909.7	2.45726e+07	2.45856e+07	2.48436e+07	2.35756e+07	2.50106e+07	2.11333e+07	3.0979e+07	1.90489e+07	3.8112e+07	1.80199e+07	3.32162e+07
	C43 H48 N O3 P	657.338			18248.3	2.89056e+06	3.13001e+06	3.11594e+06	2.53694e+06	2.71134e+06	2.87412e+06	4.89202e+06	4.08409e+06	3.60054e+06	2.23001e+06	2.32745e+06	3.10535e+06	1.21707e+07	8.09528e+06	1.21707e+07	1.74336e+07	1.08803e+07	7.49064e+06	8.09528e+06	9.23716e+06	25.7247	10.7189	1.503	0.59	0.063078	0.735224		Rimexolone	C24 H34 O3	370.251			313573	1.81397e+07	1.66173e+07	1.97813e+07	1.48284e+07	1.76092e+07	1.45035e+07	2.26134e+06	2.07494e+06	9.53478e+06	3.80868e+07	2.28957e+07
	C7 H10 N6 O10	338.046			17636.2	4.56937e+06	4.30832e+06	3.33306e+06	3.75531e+06	3.63718e+06	4.15712e+06	7.50952e+06	4.45561e+06	4.09137e+06	2.30488e+06	3.78188e+06	2.73852e+06	1.89455e+07	7.97085e+06	1.89455e+07	1.94119e+07	1.22007e+07	7.87626e+06	1.29438e+07	7.97085e+06	23.9459	30.2054	2.377	1.25	0.0631208	0.735224		3-Methylsulfolene	C5 H8 O2 S	132.025			63122.3	3.03576e+07	3.00899e+07	3.14871e+07	3.046e+07	3.08843e+07	2.7894e+07	2.9823e+07	2.15838e+07	3.7883e+07	3.5798e+07	2.72626e+07
	C18 H31 N O5	341.22			18668.6	3.5185e+06	3.4484e+06	3.18693e+06	2.79735e+06	3.13144e+06	3.2133e+06	1.71649e+06	672631	717803	2.83877e+06	1.49586e+06	1.69836e+06	2.89549e+06	5.16808e+06	4.29509e+06	2.89549e+06	2.15716e+06	9.60324e+06	5.16808e+06	5.00637e+06	34.8494	39.5685	0.56	-0.84	0.0636289	0.735253			C25 H36 N4 O2	424.282			598258	1.74883e+07	1.86786e+07	1.69182e+07	1.68478e+07	1.50593e+07	1.21397e+07	1.08934e+07	1.17243e+07	1.03805e+07	2.57187e+07	3.76471e+07
	C40 H84 N4 O10 P2	842.567			8371.73	1.36936e+06	709481	1.02285e+06	858420	775457	850346	3.80421e+06	1.65996e+06	1.53677e+06	235411	929876	158291	7.6162e+06	840035	9.93935e+06	7.6162e+06	4.43975e+06	840035	3.06284e+06	437721	37.6554	97.7188	9.067	3.18	0.0636408	0.735253			C24 H44 N2 O7 S	504.285			312534	3.66176e+07	2.61979e+07	2.67848e+07	2.70473e+07	3.10737e+07	2.47223e+07	3.74086e+07	2.8172e+07	2.40867e+07	1.91984e+07	3.61591e+07
	C7 H15 N7 O5 S	309.085			13757	526887	423853	498245	431179	381780	407582	232548	230228	141255	683082	850712	345784	595631	2.37822e+06	595631	1.02563e+06	415389	2.37822e+06	2.86277e+06	983877	46.1821	47.0115	0.25	-2	0.0637281	0.735253		Oxprenolol	C15 H23 N O3	265.168	69.5		141846	2.94792e+07	2.96953e+07	2.71725e+07	2.45688e+07	2.90121e+07	2.57702e+07	2.91932e+07	2.57102e+07	2.77028e+07	2.71481e+07	3.73365e+07
	C4 H8 N6 O3 S2	252.009			7083.7	2.3168e+06	2.27341e+06	2.21876e+06	2.25881e+06	2.2699e+06	2.26695e+06	3.34598e+06	2.68907e+06	2.76034e+06	1.51788e+06	2.12871e+06	2.03726e+06	8.47685e+06	6.22382e+06	8.18833e+06	1.12074e+07	8.47685e+06	4.99665e+06	7.55102e+06	6.22382e+06	17.9317	20.4168	1.362	0.45	0.0638346	0.735253		1,2-Dihydroxy-5-(methylsulfanyl)-1-penten-3-one	C6 H10 O3 S	162.035			230548	1.46623e+07	1.47785e+07	1.33956e+07	1.36419e+07	1.38567e+07	1.18953e+07	1.46471e+07	6.74965e+06	8.78908e+06	2.90648e+07	3.73235e+07
thymol sulfate	C10 H14 O4 S	230.061			22373.6	2.71403e+06	2.05867e+06	2.22531e+06	2.01641e+06	2.28253e+06	2.24436e+06	1.28567e+06	872256	637377	3.83242e+06	3.13504e+06	1.43791e+06	3.18906e+06	1.09425e+07	3.18906e+06	3.70723e+06	1.93161e+06	1.28261e+07	1.09425e+07	4.29751e+06	31.0301	47.8906	0.291	-1.78	0.064643	0.741111			C6 H5 N3	119.048			1.27573e+06	7.86122e+06	9.81399e+06	6.79389e+06	1.12849e+07	1.26215e+06	1.07136e+06	3.73024e+07	3.59769e+07	3.83705e+06	3.16531e+07	6.83814e+06
	C32 H77 N10 O P S	680.574			10259.3	718015	643136	685704	529567	425879	365510	650048	1.09537e+06	442461	92532.9	173197	250965	1.82287e+06	532104	1.82287e+06	5.5956e+06	1.20613e+06	360787	532104	633359	82.6584	27.0818	3.426	1.78	0.0647016	0.741111		(22E)-Ergosta-5,7,22,24(28)-tetraen-3-ol	C28 H42 O	394.323			231323	2.30437e+07	2.16788e+07	1.81602e+07	2.32519e+07	2.14527e+07	1.31512e+07	3.71711e+07	2.41275e+07	2.20951e+07	2.27796e+07	2.2188e+07
1_4-Lactone	C4 H6 O2	86.0365			393313	2.69574e+06	2.85589e+06	2.93855e+06	3.04844e+06	3.21876e+06	2.97049e+06	2.73085e+06	1.28141e+06	2.60945e+06	3.52992e+06	2.3129e+06	3.35578e+06	6.48874e+06	1.07858e+07	6.48874e+06	5.11894e+06	8.25929e+06	1.12095e+07	8.51388e+06	1.07858e+07	23.7746	14.2539	0.602	-0.73	0.0649416	0.741805		RI2735000	C9 H14 O2	154.099			340661	2.86533e+07	3.0155e+07	3.71254e+07	3.36213e+07	2.66556e+07	2.01943e+07	1.50451e+07	1.40663e+07	2.12615e+07	2.39006e+07	1.77462e+07
	C4 H7 N7 O2 S	217.038			10466.1	2.09936e+06	1.98971e+06	2.04389e+06	2.20722e+06	2.1802e+06	2.14451e+06	2.53124e+06	1.64676e+06	2.27847e+06	2.42664e+06	2.06167e+06	2.49364e+06	6.69906e+06	7.82597e+06	6.09126e+06	6.69906e+06	7.11695e+06	7.82597e+06	7.46684e+06	7.83768e+06	7.77254	2.73416	0.856	-0.22	0.0654581	0.745645			C17 H35 N4 O2 P	358.251			198116	2.67843e+07	2.66014e+07	2.40899e+07	2.19254e+07	2.35494e+07	1.82868e+07	6.83823e+06	6.16634e+06	1.98677e+07	1.0476e+07	3.7104e+07
(R)-Lactate	C3 H6 O3	90.0315			682329	6.10373e+07	6.36157e+07	6.08857e+07	6.04394e+07	5.46217e+07	5.63916e+07	5.95889e+07	2.71002e+07	5.21136e+07	7.40405e+07	4.92389e+07	6.72459e+07	1.49596e+08	1.97219e+08	1.49596e+08	1.17219e+08	1.56128e+08	2.51481e+08	1.69476e+08	1.97219e+08	14.7794	20.2424	0.759	-0.4	0.065763	0.746228			C7 H10 N2 O2	154.074			226625	1.20582e+07	1.31935e+07	1.07302e+07	1.18668e+07	1.07136e+07	1.06667e+07	4.23527e+06	1.23868e+07	1.52736e+07	3.83415e+06	3.70609e+07
	C4 H10 O5 S	170.025			9693.94	6.21182e+06	5.5405e+06	5.34872e+06	5.02782e+06	5.75131e+06	5.85054e+06	6.52126e+06	2.24716e+06	2.57678e+06	5.25656e+06	6.06438e+06	8.06625e+06	9.38573e+06	2.1473e+07	1.59826e+07	9.38573e+06	7.90151e+06	1.73353e+07	2.1473e+07	2.4582e+07	38.789	17.2052	0.437	-1.19	0.0659851	0.746228		Naphthalen-2-amine	C10 H9 N	143.073		58.4	842152	1.62905e+07	1.63697e+07	1.52258e+07	1.3858e+07	1.51936e+07	1.1853e+07	5.81709e+06	3.14007e+06	3.93934e+06	2.76169e+07	3.69684e+07
4-ethylphenylsulfonic acid	C8 H10 O4 S	202.03			10702.6	588825	618883	566535	533142	519802	519216	335026	390281	262910	709352	871477	584512	849470	2.43901e+06	849470	1.7129e+06	780360	2.43901e+06	2.96586e+06	1.68842e+06	46.6326	27.1515	0.348	-1.52	0.0660506	0.746228			C4 H9 N3 O	115.075			97920.6	1.93587e+07	1.90435e+07	1.91715e+07	1.83245e+07	1.9865e+07	1.73982e+07	1.94218e+07	1.52429e+07	1.23786e+07	1.66386e+07	3.67054e+07
melicopicine	C18 H19 N O5	329.126			13067.1	3.15824e+06	2.94567e+06	2.92134e+06	2.42499e+06	2.8801e+06	2.85268e+06	1.58526e+06	1.79309e+06	1.36928e+06	5.11188e+06	5.20859e+06	2.39778e+06	4.14323e+06	1.7142e+07	3.93852e+06	7.63884e+06	4.14323e+06	1.7142e+07	1.81456e+07	7.14794e+06	39.6894	42.9866	0.242	-2.05	0.066665	0.748729			C31 H57 N3 O3	519.44			38946.2	1.38593e+07	1.39194e+07	1.06011e+07	1.16067e+07	1.01865e+07	1.51347e+07	379067	395702	145550	1.62046e+07	3.18776e+07
	C10 H11 N7 O3 P2	339.041			14149	1.13204e+06	931497	854896	959404	1.00028e+06	941899	1.93561e+06	1.32172e+06	1.48202e+06	571725	1.06233e+06	846502	4.80295e+06	2.52852e+06	4.80295e+06	5.62044e+06	4.48979e+06	1.91426e+06	3.70639e+06	2.52852e+06	11.7434	33.5267	1.9	0.93	0.066808	0.748729		7-ketodeoxycholic acid	C24 H38 O5	406.272			854850	1.96364e+07	1.73501e+07	2.16162e+07	1.91019e+07	2.13473e+07	1.43139e+07	1.0916e+06	1.47736e+06	6.24552e+06	3.66914e+07	1.90082e+07
	C36 H80 N4 O9 P2	774.541			8079.92	3.34937e+07	3.42816e+07	3.46224e+07	2.74615e+07	2.87058e+07	2.65635e+07	4.77891e+07	3.79791e+07	2.82825e+07	2.00148e+07	2.12645e+07	1.70683e+07	1.23045e+08	7.01351e+07	1.23045e+08	1.70503e+08	8.27781e+07	7.01351e+07	7.115e+07	4.81956e+07	35.0055	20.5345	1.754	0.81	0.0668152	0.748729			C7 H17 N O3	163.121			44673.3	2.17876e+07	2.18772e+07	2.14251e+07	2.12539e+07	2.12707e+07	2.05531e+07	2.82203e+07	3.66119e+07	2.95888e+07	1.28433e+07	2.52894e+07
	C9 H23 O9 P3	368.056			23179.6	413741	379509	309952	288945	311520	305944	1.11924e+06	700667	1.10481e+06	145345	514587	284377	3.19048e+06	785868	2.92564e+06	3.21705e+06	3.19048e+06	518949	1.69411e+06	785868	5.17903	61.6277	4.06	2.02	0.067215	0.751173			C21 H28 N2 O	324.22			82371.2	9.90911e+06	1.15887e+07	1.14661e+07	1.15533e+07	1.27689e+07	8.70074e+06	3.65434e+07	1.48847e+07	4.26081e+06	6.42678e+06	8.9717e+06
azoic diazo no. 22	C12 H12 N2	184.1			17553.2	1.27904e+06	1.20784e+06	1.13934e+06	1.05568e+06	1.07168e+06	1.12374e+06	742972	421243	298234	1.50858e+06	1.68692e+06	734057	1.83359e+06	5.15126e+06	1.87328e+06	1.83359e+06	889859	5.15126e+06	5.77763e+06	2.13858e+06	36.3307	44.6657	0.356	-1.49	0.0674464	0.751728			C12 H18 N4 O S	266.12			91447.7	2.24668e+07	2.1748e+07	2.44163e+07	2.24448e+07	2.37356e+07	1.85602e+07	2.871e+07	1.40831e+07	1.26625e+07	3.4856e+07	3.63149e+07
	C6 H13 N O4 S	195.056			10064.5	865039	817493	824608	773552	762985	757907	460331	468541	472269	838290	728771	804683	1.41769e+06	2.51443e+06	1.15322e+06	2.0204e+06	1.41769e+06	2.83994e+06	2.51443e+06	2.36767e+06	29.0406	9.39019	0.564	-0.83	0.0679287	0.753541		N-(2,6,10,14-Tetramethylpentadecanoyl)glycine	C21 H41 N O3	355.308			77024.2	8.69514e+06	9.10671e+06	7.77177e+06	5.74315e+06	6.88958e+06	5.16957e+06	3.5993e+07	9.30541e+06	8.49014e+06	7.8611e+06	1.18644e+07
Dolichotheline	C10 H17 N3 O	195.137			12109.1	792332	705691	744446	688966	688721	730931	258993	106875	155243	898274	2.27864e+06	437897	471362	2.99913e+06	641175	452951	471362	2.99913e+06	7.97166e+06	1.31284e+06	19.885	84.5498	0.157	-2.67	0.0680257	0.753541			C48 H88 N O4 P3	835.593			167657	1.17918e+07	1.20886e+07	1.20205e+07	8.74622e+06	9.33558e+06	6.15234e+06	3.59835e+07	1.77169e+07	1.03854e+07	3.54547e+06	7.29915e+06
	C19 H45 N9 O2 P2	493.317			9181.34	150300	159173	95788.1	94221.3	109310	116377	1.46945e+06	335333	69185.7	13159.7	15347.4	13799	1.58753e+06	48196.7	3.92036e+06	1.58753e+06	196321	48196.7	49470.9	37083.1	98.9665	15.1705	32.939	5.04	0.0682925	0.753541			C15 H15 N5 O4	329.112			147520	1.58688e+07	1.4202e+07	1.47271e+07	1.33726e+07	1.32147e+07	1.13893e+07	2.94295e+07	3.59675e+07	2.69049e+07	1.00033e+07	9.21862e+06
	C18 H25 Cl P2	338.112			11826.1	628462	586479	540119	416332	472735	492053	826328	648096	772734	331514	585128	569937	2.24218e+06	1.58708e+06	2.14831e+06	2.95174e+06	2.24218e+06	1.17572e+06	1.93746e+06	1.58708e+06	17.9487	24.3352	1.413	0.5	0.0683381	0.753541			C22 H40 N2 O14 S	588.218			87815.9	3.43661e+07	3.29714e+07	3.57591e+07	3.19767e+07	2.46025e+07	3.59066e+07	3.23636e+07	2.45132e+07	2.48842e+07	3.03846e+07	3.14532e+07
	C23 H41 O9 P	492.249			9650.84	6.44281e+06	6.83188e+06	8.51774e+06	5.54807e+06	6.05721e+06	7.13438e+06	4.86023e+06	2.33447e+06	4.25257e+06	4.57375e+06	4.40372e+06	5.21053e+06	1.18955e+07	1.56187e+07	1.18955e+07	9.73117e+06	1.30579e+07	1.50584e+07	1.56187e+07	1.5915e+07	14.6028	2.80105	0.762	-0.39	0.0688004	0.755306		Prolylleucine	C11 H20 N2 O3	228.147	71.7		588705	1.7141e+07	1.72393e+07	2.31356e+07	2.39813e+07	1.38182e+07	2.19828e+07	2.02933e+07	6.81176e+06	3.57114e+07	1.72452e+07	9.62552e+06
(+)-exo-5-Hydroxycamphor	C10 H16 O2	168.115			36274.1	1.33377e+08	1.26212e+08	1.19135e+08	1.03575e+08	1.25078e+08	1.29799e+08	1.85388e+08	1.41427e+08	1.39422e+08	8.69212e+07	1.18225e+08	9.95342e+07	4.54977e+08	3.02652e+08	4.54977e+08	5.91866e+08	4.26951e+08	2.87131e+08	4.17928e+08	3.02652e+08	17.9624	21.2732	1.503	0.59	0.0689243	0.755306		Probucol	C31 H48 O2 S2	516.308			101769	2.48445e+07	2.35386e+07	2.2431e+07	2.12843e+07	1.98948e+07	1.64006e+07	3.54334e+07	3.00178e+07	2.4378e+07	1.31835e+07	2.59691e+07
	C5 H9 N O5 S	195.02			9382.43	685879	683155	624882	690176	598006	625388	1.34419e+06	881854	760377	399886	672814	624993	3.37039e+06	1.83648e+06	3.37039e+06	3.80748e+06	2.28068e+06	1.35617e+06	2.31905e+06	1.83648e+06	24.9393	26.2047	1.835	0.88	0.0690461	0.755306		Pregabalin	C8 H17 N O2	159.126			110413	2.18795e+07	1.81819e+07	2.20771e+07	1.80567e+07	2.17828e+07	1.29724e+07	2.77093e+07	2.62055e+07	1.95465e+07	1.12386e+07	3.51079e+07
	C39 H86 N4 O9 P2	816.586			8951.91	1.81275e+06	2.50376e+06	1.88358e+06	1.67613e+06	1.43846e+06	1.32037e+06	3.62636e+06	3.01865e+06	1.65669e+06	931282	1.32176e+06	681131	9.91861e+06	3.51875e+06	9.91861e+06	1.48407e+07	4.60563e+06	3.51875e+06	4.15711e+06	1.77232e+06	52.2949	39.1998	2.819	1.5	0.0695217	0.756724			C41 H78 N6 O6 P2	812.546			56033	2.06293e+07	1.431e+07	1.74861e+07	1.59416e+07	1.94248e+07	1.60684e+07	174066	303155	581343	3.48711e+07	6.84789e+06
	C14 H19 P3	280.071			24401.2	6.77453e+06	6.85531e+06	6.83243e+06	5.3369e+06	6.72479e+06	6.66543e+06	5.1038e+06	4.00017e+06	7.20832e+06	7.04048e+06	8.76734e+06	9.7135e+06	1.67489e+07	2.95192e+07	1.253e+07	1.67489e+07	2.20665e+07	2.32669e+07	3.09799e+07	2.95192e+07	27.9215	14.6731	0.567	-0.82	0.0695417	0.756724			C7 H11 N7 O6	289.078			98403.5	1.9271e+07	1.85847e+07	1.81641e+07	1.8373e+07	1.9323e+07	1.85139e+07	3.4667e+07	1.60329e+07	1.7979e+07	1.42534e+07	2.85324e+07
Myristyl sulfate	C14 H30 O4 S	294.186			184267	1.77998e+06	1.49761e+06	1.38639e+06	1.839e+06	1.56491e+06	1.50094e+06	1.42674e+06	915670	622212	2.95688e+06	3.31785e+06	1.42171e+06	3.53805e+06	9.89278e+06	3.53805e+06	3.89028e+06	1.88612e+06	9.89278e+06	1.15841e+07	4.25088e+06	34.4631	44.7752	0.358	-1.48	0.0699456	0.758683		DL-Phenylalanine	C9 H11 N O2	165.079		63.8	486459	2.66348e+07	2.61085e+07	2.88323e+07	2.41464e+07	2.55143e+07	2.23135e+07	3.07497e+07	1.31502e+07	1.50439e+07	2.25502e+07	3.42427e+07
	C24 H43 N8 P3	536.281			22434.5	2.29136e+07	2.06832e+07	2.0749e+07	1.71178e+07	2.11923e+07	2.20285e+07	1.01573e+07	1.35761e+07	1.40851e+07	3.01088e+07	2.47752e+07	2.30662e+07	4.32127e+07	8.77788e+07	2.48815e+07	5.66618e+07	4.32127e+07	9.92328e+07	8.77788e+07	7.03532e+07	38.361	16.9515	0.492	-1.02	0.0700887	0.758683		MBZP	C12 H18 N2	190.147	91.3		196968	1.77599e+07	1.9699e+07	1.71236e+07	1.77356e+07	1.92544e+07	1.63709e+07	3.11541e+07	1.38139e+07	3.41647e+07	1.11023e+07	1.57275e+07
	C9 H19 Br N2	234.074			11389.9	536931	553929	394327	336673	566187	409921	653636	594622	603265	307622	407057	493850	1.79778e+06	1.39206e+06	1.65021e+06	2.5933e+06	1.79778e+06	1.05212e+06	1.39206e+06	1.43587e+06	25.1911	16.2411	1.291	0.37	0.0705818	0.760703		PYRIDOXAMINE	C8 H12 N2 O2	168.09			210249	2.50497e+07	2.60699e+07	2.58805e+07	2.22091e+07	2.80219e+07	2.18596e+07	3.41208e+07	1.39104e+07	9.06079e+06	1.70605e+07	1.35205e+07
	C10 H11 N O4 P2	271.015			13609	591718	672259	583430	507930	557413	500760	51207.7	71265.1	328348	1.10489e+06	404619	561820	316621	1.60288e+06	130921	316621	967177	3.83813e+06	1.36434e+06	1.60288e+06	93.1211	60.1558	0.198	-2.34	0.0710769	0.760703		9,10-Dihydroxystearic acid	C18 H36 O4	316.261			80956	2.33571e+07	2.32854e+07	1.89085e+07	1.74809e+07	1.80539e+07	1.39967e+07	3.39004e+07	2.35339e+07	1.6734e+07	1.64583e+07	2.79172e+07
	C22 H46 N6 O2 P2	488.314			17175.5	2.3154e+07	1.38579e+07	2.0345e+07	2.18441e+07	2.63354e+07	2.60492e+07	1.6785e+07	1.28405e+07	2.29565e+07	4.33888e+07	1.91897e+07	2.82978e+07	4.74812e+07	1.01146e+08	3.77587e+07	4.74812e+07	7.72455e+07	1.28969e+08	7.62011e+07	1.01146e+08	37.9855	25.8525	0.469	-1.09	0.0711509	0.760703		Kynurenic acid	C10 H7 N O3	189.042	71.8	85.3	583799	2.27819e+07	2.0869e+07	2.39815e+07	2.10635e+07	2.19204e+07	1.99048e+07	8.53093e+06	1.00937e+07	6.09005e+06	3.38354e+07	3.23606e+07
	C32 H71 N9 O6	677.552			14799.4	4.65103e+06	4.58924e+06	4.15709e+06	3.52825e+06	3.43834e+06	3.75112e+06	7.84357e+06	4.93915e+06	3.25544e+06	1.77661e+06	2.3899e+06	2.11793e+06	2.04498e+07	6.32298e+06	2.04498e+07	2.25903e+07	9.42246e+06	6.32298e+06	7.88953e+06	5.87414e+06	40.4063	15.8029	3.234	1.69	0.0712632	0.760703		N(6)-Methyladenosine	C11 H15 N5 O4	281.112		76.2	115947	2.26221e+07	2.27562e+07	2.38807e+07	2.05488e+07	2.27647e+07	1.8994e+07	3.3523e+07	2.1593e+07	1.33035e+07	1.46205e+07	2.13126e+07
	C34 H40 N9 O2 P	637.301			10038.6	904720	1.15945e+06	1.27537e+06	824387	1.16933e+06	1.0893e+06	454734	289457	176778	1.7407e+06	2.02676e+06	483121	1.08692e+06	5.5678e+06	1.08692e+06	1.16617e+06	556054	5.5678e+06	7.4037e+06	1.5365e+06	35.4288	62.0611	0.195	-2.36	0.0713175	0.760703		MFCD02728197	C14 H20 N2 O4	280.142			138605	2.16698e+07	1.99633e+07	1.90287e+07	1.9208e+07	2.02934e+07	1.58275e+07	3.35194e+07	1.3565e+07	3.0732e+07	1.44077e+07	1.06184e+07
D-(-)-Erythrose;L-Threose	C4 H8 O4	120.042			205212	4.9054e+07	5.05173e+07	4.69037e+07	4.88086e+07	4.40777e+07	4.54205e+07	4.55916e+07	2.24776e+07	4.48028e+07	6.14016e+07	3.93857e+07	5.68746e+07	1.1418e+08	1.67428e+08	1.1418e+08	9.68812e+07	1.34533e+08	2.07934e+08	1.3594e+08	1.67428e+08	16.3599	21.1761	0.682	-0.55	0.0716687	0.760703		Pyrimidine	C4 H4 N2	80.0374		50.7	510358	2.84239e+07	2.47084e+07	2.98392e+07	2.95799e+07	495621	550854	3.24824e+07	2.90037e+07	3.3413e+07	2.69229e+07	2.52434e+07
	C19 H36 N6 O5 S2	492.218			19375.6	3.36459e+06	3.00858e+06	1.89724e+06	2.57523e+06	1.67358e+06	2.31584e+06	2.11072e+06	1.78973e+06	2.35321e+06	2.61904e+06	3.50941e+06	4.32892e+06	6.48725e+06	1.09273e+07	5.83423e+06	8.94198e+06	6.48725e+06	1.00277e+07	1.09273e+07	1.11172e+07	23.1187	5.44395	0.594	-0.75	0.0720335	0.760703		Dihydroxyindole	C8 H7 N O2	149.048			178043	2.51487e+07	2.79326e+07	2.13595e+07	1.9653e+07	2.23266e+07	1.82184e+07	1.31084e+07	2.47132e+07	2.56548e+07	2.39477e+07	2.31708e+07
Seneciphylline	C18 H23 N O5	333.158			16551.7	2.8987e+06	2.68184e+06	3.97917e+06	2.70479e+06	2.96261e+06	3.07207e+06	1.88899e+06	1.58665e+06	1.58935e+06	5.67564e+06	3.60344e+06	2.34614e+06	4.97173e+06	1.30743e+07	4.53925e+06	6.44135e+06	4.97173e+06	1.82722e+07	1.30743e+07	7.39232e+06	18.7508	42.1419	0.38	-1.39	0.072221	0.760703		metioprim	C14 H18 N4 O2 S	306.115			95647	3.23091e+07	3.07408e+07	3.12828e+07	2.86916e+07	2.92176e+07	2.81298e+07	2.83306e+07	2.45941e+07	2.92319e+07	3.05883e+07	3.31841e+07
	C32 H39 N5 O2 S	557.285			18171.5	1.89802e+06	2.09532e+06	1.91835e+06	1.53811e+06	1.32989e+06	1.91991e+06	1.16172e+06	603514	415588	3.16507e+06	2.10504e+06	1.19518e+06	2.70081e+06	7.05989e+06	2.98472e+06	2.70081e+06	1.21872e+06	1.10615e+07	7.05989e+06	3.3854e+06	41.2063	53.5535	0.383	-1.39	0.072244	0.760703			C25 H34 N4 O	406.272			200143	2.14938e+07	2.1836e+07	2.15768e+07	2.11977e+07	2.11445e+07	1.71473e+07	3.01893e+07	1.90494e+07	1.43357e+07	2.24661e+07	3.30809e+07
	C16 H43 N10 O5 P S2	550.26			11429.7	1.38262e+06	1.2364e+06	1.41409e+06	1.08156e+06	1.08594e+06	1.22163e+06	68286.3	118367	543797	1.56692e+06	872028	1.76015e+06	515999	5.12001e+06	172347	515999	1.62101e+06	5.35718e+06	2.98321e+06	5.12001e+06	98.3318	29.1419	0.101	-3.31	0.0723271	0.760703		2-ETHYL-4,5-DIMETHYLOXAZOLE	C7 H11 N O	125.084			337354	2.69873e+07	2.57317e+07	2.56685e+07	2.54696e+07	2.57866e+07	2.48658e+07	2.73774e+07	2.68913e+07	2.37664e+07	1.88475e+07	2.56073e+07
	C30 H42 N4 O2 P2	552.276			15259.7	3.65203e+06	3.20196e+06	3.41589e+06	2.83081e+06	3.24374e+06	3.4206e+06	583547	244100	2.22492e+06	4.9544e+06	2.64269e+06	5.78145e+06	1.43673e+06	1.64305e+07	1.43673e+06	1.02631e+06	6.79188e+06	1.64305e+07	9.30599e+06	1.74878e+07	104.274	30.8858	0.087	-3.52	0.0724631	0.760703			C8 H10 N4 O	178.085			703306	2.65119e+07	2.92083e+07	2.60811e+07	2.7408e+07	750483	617718	3.02423e+07	2.62307e+07	3.3013e+07	2.439e+07	5.19002e+06
	C25 H12 O2	344.083			20436.2	959729	791432	869899	893854	1.06483e+06	1.01084e+06	709200	320610	555952	982798	520562	672193	1.66093e+06	2.2184e+06	1.66093e+06	1.25466e+06	1.78714e+06	3.06666e+06	1.95314e+06	2.2184e+06	17.7498	24.1071	0.749	-0.42	0.0724829	0.760703			C33 H66 N6 O2	578.527			185659	2.9299e+07	3.08863e+07	2.31704e+07	2.18717e+07	2.24473e+07	1.42513e+07	3.28293e+07	2.3644e+07	1.69994e+07	1.72927e+07	2.71186e+07
	C12 H14 O S2	238.048			28441.2	2.08115e+06	2.03338e+06	2.00148e+06	1.28942e+06	1.56428e+06	1.70752e+06	4.41591e+06	2.4341e+06	2.85241e+06	1.22092e+06	2.1235e+06	999407	1.10831e+07	4.32907e+06	1.14786e+07	1.10831e+07	8.2779e+06	4.32907e+06	7.03258e+06	2.78371e+06	16.9749	45.6103	2.56	1.36	0.0732974	0.760758		Uracil	C4 H4 N2 O2	112.028	65.6	88.4	179775	1.85513e+07	1.9874e+07	1.91249e+07	1.80849e+07	1.6379e+07	1.80214e+07	3.27958e+07	1.33889e+07	1.86117e+07	1.17763e+07	3.21702e+07
	C43 H74 O8	718.539			14313.8	9.68615e+06	1.0156e+07	8.91956e+06	8.21136e+06	7.79304e+06	8.31681e+06	1.21648e+07	1.05153e+07	7.06965e+06	4.64453e+06	3.53562e+06	6.42079e+06	3.13189e+07	1.62737e+07	3.13189e+07	4.72023e+07	2.06931e+07	1.62737e+07	1.1831e+07	1.81323e+07	40.3406	21.0077	1.925	0.94	0.0734787	0.760758			C11 H17 N O5	243.111			127757	2.50526e+07	2.49157e+07	2.49602e+07	2.25589e+07	2.53571e+07	1.8783e+07	2.03432e+07	2.77466e+07	3.27754e+07	1.54587e+07	2.08305e+07
(2R_3S)-2_3-Dimethylmalate	C6 H10 O5	162.053			67583.5	9.81794e+06	1.03763e+07	9.42801e+06	9.5686e+06	9.27082e+06	9.04172e+06	8.70791e+06	3.90657e+06	8.6223e+06	1.16572e+07	7.37911e+06	1.17953e+07	2.17717e+07	3.4814e+07	2.17717e+07	1.67967e+07	2.5932e+07	3.93956e+07	2.55182e+07	3.4814e+07	21.2728	21.2705	0.625	-0.68	0.0735427	0.760758		Hydroquinone	C6 H6 O2	110.037			323353	2.39821e+07	2.38289e+07	2.43435e+07	2.17096e+07	2.52827e+07	2.25546e+07	3.49659e+06	1.51096e+07	1.34571e+07	2.69412e+07	3.2749e+07
Hemigossypol	C15 H16 O4	260.105			17350.7	3.03998e+06	2.93404e+06	2.73143e+06	2.52693e+06	2.92948e+06	3.16734e+06	1.07565e+06	570508	470857	3.93452e+06	3.25234e+06	1.0831e+06	2.35024e+06	1.16512e+07	2.61122e+06	2.35024e+06	1.4577e+06	1.2825e+07	1.16512e+07	3.35371e+06	28.2697	55.6546	0.202	-2.31	0.0736343	0.760758		lys-gln	C11 H22 N4 O4	274.164			188729	9.73217e+06	8.96528e+06	8.7091e+06	8.19677e+06	7.78993e+06	6.81215e+06	1.0359e+07	6.25046e+06	4.99192e+06	1.99597e+06	7.16438e+06
		850.344			9557.36	1.27423e+06	1.33547e+06	1.49753e+06	939162	1.08838e+06	1.19755e+06	558076	540599	405162	1.48768e+06	710003	1.00366e+06	1.41132e+06	2.9107e+06	1.41132e+06	2.36351e+06	1.20552e+06	5.0987e+06	2.42347e+06	2.9107e+06	37.2135	40.9727	0.485	-1.04	0.0736714	0.760758				688.549			107507	2.2169e+07	1.87227e+07	2.08455e+07	1.69174e+07	1.75429e+07	1.22575e+07	3.26169e+07	1.75047e+06	2.07114e+07	1.15383e+07	2.75985e+07
N1-(4-chlorophenyl)-3-(1H-pyrrol-1-ylmethyl)piperidine-1-carboxamide	C17 H20 Cl N3 O	634.248	77.9		8350.83	1.76498e+06	1.7141e+06	1.74672e+06	1.56779e+06	1.78947e+06	1.77952e+06	266603	110961	766083	1.60475e+06	1.28606e+06	1.67448e+06	646943	5.18837e+06	646943	456849	2.37263e+06	5.22831e+06	4.60946e+06	5.18837e+06	91.084	6.91479	0.125	-3	0.0739081	0.760758		Cuauhtemone	C15 H24 O3	252.172			804193	1.30002e+07	1.015e+07	1.00129e+07	1.14756e+07	1.09177e+07	1.16614e+07	1.37117e+07	1.0874e+07	7.77352e+06	8.8445e+06	3.23454e+07
	C16 H27 N2 O2 P	310.182			360845	917085	813513	907090	1.06645e+06	949732	875626	1.13714e+06	713943	620319	2.32279e+06	2.45849e+06	1.0984e+06	2.73994e+06	7.5027e+06	2.73994e+06	2.90968e+06	1.93507e+06	7.5027e+06	8.88975e+06	3.44473e+06	20.5936	42.7921	0.365	-1.45	0.0739127	0.760758		1774244	C7 H15 N3 O2	173.116			442806	1.89801e+07	1.75491e+07	1.6158e+07	1.56076e+07	1.6383e+07	1.3874e+07	9.94505e+06	7.445e+06	9.12637e+06	1.95571e+07	2.5282e+07
	C41 H34 N O P	587.236			11677.9	1.72534e+06	1.5564e+06	1.33333e+06	990229	1.14962e+06	1.66633e+06	884519	782330	323677	2.05786e+06	2.79407e+06	1.26026e+06	2.25112e+06	7.10836e+06	2.25112e+06	3.45247e+06	957417	7.10836e+06	9.46924e+06	3.62e+06	56.1993	43.7083	0.317	-1.66	0.0743528	0.760758			C23 H41 N	331.324			199884	2.15486e+07	2.26805e+07	1.82606e+07	1.79528e+07	2.50147e+07	2.12093e+07	3.21006e+07	3.14677e+07	2.2863e+07	1.63267e+07	2.685e+07
8-Amino-7-oxononanoate	C9 H17 N O3	187.121			32494.9	6.38647e+06	5.98048e+06	6.39644e+06	4.78179e+06	5.88455e+06	6.54115e+06	9.80198e+06	5.22e+06	6.31595e+06	5.90303e+06	5.05725e+06	5.45562e+06	2.16741e+07	1.7996e+07	2.39253e+07	2.16741e+07	1.94463e+07	1.93703e+07	1.7996e+07	1.67389e+07	10.329	7.2976	1.204	0.27	0.0745301	0.760758			C23 H47 N4 P	410.355			205613	2.58833e+07	2.32432e+07	2.10638e+07	2.24476e+07	2.09181e+07	1.66302e+07	2.98673e+07	1.94085e+07	3.04072e+07	1.66241e+07	3.20722e+07
	C24 H47 N4 O10 P S2	646.248			15686.9	956652	786627	912612	876820	1.20064e+06	821651	136032	135635	440247	614741	743991	893018	537178	2.76039e+06	321275	537178	1.40242e+06	1.93787e+06	2.76039e+06	2.90179e+06	75.9197	20.5468	0.195	-2.36	0.0746054	0.760758			C18 H42 N5 O3 P	407.303			39003	2.35107e+07	2.45326e+07	2.32459e+07	2.27957e+07	2.4999e+07	2.16048e+07	1.07879e+07	1.48349e+06	2.24857e+07	675051	1.27127e+07
Nicotinicacid	C6 H5 N O2	123.032			196499	6.29222e+06	5.75232e+06	5.47537e+06	4.70553e+06	6.01816e+06	6.16849e+06	4.32033e+06	3.01724e+06	4.45087e+06	6.05995e+06	6.39105e+06	4.6143e+06	1.24911e+07	1.98358e+07	1.05239e+07	1.24911e+07	1.37318e+07	1.98358e+07	2.27991e+07	1.42058e+07	13.2064	23.0384	0.63	-0.67	0.0746618	0.760758			C38 H78 N9 O4 P	755.591			79316	1.45053e+07	1.84539e+07	1.86142e+07	1.62485e+07	1.70392e+07	1.19057e+07	3.17948e+07	2.21414e+07	1.84028e+07	8.86287e+06	2.80868e+07
Dopamine3-O-sulfate	C8 H11 N O5 S	233.036			11422.2	1.3393e+07	1.22397e+07	1.31293e+07	1.31153e+07	1.41538e+07	1.41226e+07	9.05297e+06	8.21706e+06	5.82755e+06	1.49959e+07	1.80512e+07	9.797e+06	2.15715e+07	4.77846e+07	2.15715e+07	3.29581e+07	1.83902e+07	4.77846e+07	6.62045e+07	3.13301e+07	31.5116	36.0168	0.451	-1.15	0.0749264	0.760758			C23 H44 N2 O8 S	508.28			350891	1.84349e+07	1.45016e+07	1.88636e+07	1.43138e+07	1.6536e+07	8.98524e+06	2.79291e+07	3.17137e+07	1.81015e+07	1.23016e+07	2.62142e+07
Ala-Pro(Alanyl-Proline)	C8 H14 N2 O3	186.1			8000.44	318241	338785	285536	279837	312634	317877	215267	199794	147243	442499	435481	251418	530681	1.46978e+06	530681	841584	448916	1.46978e+06	1.53116e+06	758911	34.128	34.2491	0.361	-1.47	0.0750097	0.760758		trans-geranic acid	C10 H16 O2	168.115			1.65357e+06	2.09932e+07	2.54019e+07	3.16694e+07	2.86485e+07	2.16614e+07	2.46861e+07	2.02573e+07	1.1991e+07	1.7408e+07	1.7607e+07	1.74564e+07
	C17 H36 N4 O9 P2	502.195			11936.1	625831	723398	644035	632280	713425	735172	62374	126594	173294	1.137e+06	666699	201161	511112	2.43081e+06	149310	511112	544252	3.64339e+06	2.43081e+06	638094	54.5576	67.5754	0.21	-2.25	0.0750914	0.760758			C34 H65 N O2	519.501			98997	2.26538e+07	2.21519e+07	2.00609e+07	1.8673e+07	1.99218e+07	1.51378e+07	1.39278e+07	1.35829e+07	3.1519e+07	1.74418e+07	1.04668e+07
	C11 H19 N4 O4 P	302.115			20321.3	2.77131e+06	2.52948e+06	2.87515e+06	2.31877e+06	3.28505e+06	2.65686e+06	9.555e+06	3.99769e+06	2.41271e+06	1.36856e+06	1.56707e+06	1.50823e+06	1.60006e+07	4.83596e+06	2.27341e+07	1.60006e+07	7.62575e+06	4.35309e+06	5.75841e+06	4.83596e+06	48.9793	14.3307	3.309	1.73	0.0754614	0.760758		2-methylbutyrylcarnitine	C12 H23 N O4	245.163			81629.7	1.13381e+07	1.68699e+07	1.64151e+07	1.51626e+07	1.49062e+07	1.47835e+07	1.2266e+07	5.17493e+06	3.15022e+07	9.71759e+06	9.9412e+06
Adenine	C5 H5 N5	135.054			17833.4	7.02402e+07	6.38493e+07	5.77435e+07	4.92462e+07	5.97395e+07	6.02765e+07	4.13559e+07	1.48308e+07	2.19578e+07	2.94357e+07	3.82322e+07	6.39635e+07	6.56131e+07	1.31177e+08	1.04109e+08	6.44082e+07	6.56131e+07	1.00319e+08	1.31177e+08	1.86797e+08	28.9344	31.432	0.5	-1	0.0755007	0.760758		N-Methylcaprolactam	C7 H13 N O	127.1	62		888481	2.20867e+07	2.48759e+07	2.2618e+07	2.0897e+07	2.25379e+07	1.93817e+07	3.12749e+07	1.62208e+07	2.36407e+07	1.74239e+07	2.79585e+07
Tetraethyleneglycol dimethacrylate	C16 H26 O7	330.168			35062	1.29986e+06	951580	1.17194e+06	938038	1.22107e+06	1.04316e+06	1.38626e+06	655804	1.4487e+06	810010	574881	702643	3.39373e+06	2.14525e+06	3.39373e+06	2.73469e+06	4.44724e+06	2.66765e+06	2.03831e+06	2.14525e+06	24.5038	14.7455	1.582	0.66	0.0756897	0.760758		(2R)-1-[(4Z,7Z,10Z,13Z,16Z)-4,7,10,13,16-Docosapentaenoyloxy]-3-(phosphonooxy)-2-propanyl (15Z)-15-tetracosenoate	C49 H85 O8 P	832.595			99561.1	1.03482e+07	1.05566e+07	8.96611e+06	9.49643e+06	8.47943e+06	6.0461e+06	3.11029e+07	1.66397e+07	1.08625e+07	3.84724e+06	8.17452e+06
		410.197			27767.5	1.063e+06	1.44007e+06	1.05387e+06	732201	875815	815604	848536	379310	219429	2.21004e+06	2.63782e+06	916135	1.8441e+06	8.27388e+06	2.3039e+06	1.8441e+06	613655	8.27388e+06	8.35559e+06	2.40613e+06	55.0594	53.7663	0.223	-2.17	0.0757998	0.760758		Tolycaine	C15 H22 N2 O3	278.163	95.7	73.2	61350.3	8.92835e+06	7.82457e+06	8.06433e+06	8.01938e+06	7.68019e+06	7.69391e+06	3.10442e+07	8.4075e+06	3.07805e+06	7.76991e+06	6.71971e+06
2444643WXK	C13 H18 O4	238.12			12189.4	3.83368e+06	4.09177e+06	3.44362e+06	3.5032e+06	4.44944e+06	3.72565e+06	3.20628e+06	1.64143e+06	2.02618e+06	5.2083e+06	4.39112e+06	2.83576e+06	6.74033e+06	1.57742e+07	7.76618e+06	6.74033e+06	6.28688e+06	1.6931e+07	1.57742e+07	8.81385e+06	10.9345	31.7259	0.427	-1.23	0.0761758	0.760882			C39 H80 N9 O4 P	769.607			82307.6	1.04543e+07	1.42744e+07	1.3678e+07	1.14176e+07	1.21234e+07	7.68127e+06	3.09196e+07	2.06486e+07	1.04218e+07	8.14661e+06	1.54376e+06
	C30 H66 N9 P S	615.491			20361.9	251953	231670	288502	265195	243477	219017	538522	554425	216583	115173	112558	112361	1.33049e+06	383581	1.33049e+06	2.34283e+06	658906	383581	394726	337965	58.701	8.08251	3.469	1.79	0.0761802	0.760882		PEG n12	C24 H50 O13	563.351	95.1	76	147898	2.48185e+07	2.59953e+07	2.28259e+07	2.34513e+07	2.20611e+07	1.73253e+07	1.86145e+07	1.12115e+07	1.0414e+07	3.07098e+07	2.87488e+07
	C41 H73 N10 O5 P	816.55			5723.73	3.76321e+06	4.37883e+06	2.26039e+06	3.74882e+06	2.92225e+06	2.51101e+06	1.67666e+07	1.02937e+07	4.58899e+06	1.4774e+06	5.23808e+06	1.73149e+06	4.5439e+07	5.51812e+06	4.5439e+07	4.99032e+07	1.28531e+07	5.51812e+06	1.66225e+07	4.55846e+06	56.0811	75.3436	8.235	3.04	0.0765619	0.762852			C17 H42 N5 O5 P	427.293			58136	6.18741e+06	6.6512e+06	7.27652e+06	6.3589e+06	6.59349e+06	6.17522e+06	968506	278852	3.06488e+07	6.01476e+06	1.22065e+06
(2R)-1-{[(2-Aminoethoxy)(hydroxy)phosphoryl]oxy}-3-hydroxy-2-propanyl (6Z,9Z,12Z,15Z,18Z,21Z)-6,9,12,15,18,21-tetracosahexaenoate	C29 H48 N O7 P	553.316			19386.1	1.9602e+06	2.36385e+06	2.06994e+06	1.38937e+06	1.34179e+06	1.79012e+06	505099	537321	452934	1.0803e+06	3.38885e+06	1.16239e+06	1.34089e+06	3.93214e+06	1.34089e+06	2.52486e+06	1.29065e+06	3.93214e+06	1.09789e+07	3.14464e+06	40.64	71.6747	0.341	-1.55	0.0768971	0.764349			C10 H18 O8 S	298.073			330507	1.17001e+07	1.11218e+07	1.07814e+07	1.08327e+07	1.10325e+07	9.47684e+06	1.37667e+07	7.29284e+06	8.28973e+06	2.52706e+07	3.06348e+07
	C53 H80 Cl O P	798.564			13964.1	1.86655e+06	1.75092e+06	1.95227e+06	1.73021e+06	2.05885e+06	2.32433e+06	1.8348e+06	665551	752356	1.23809e+06	1.95907e+06	1.88857e+06	2.58061e+06	6.30974e+06	4.26915e+06	2.58061e+06	2.4358e+06	3.8329e+06	7.41545e+06	6.30974e+06	32.9304	31.3443	0.409	-1.29	0.077335	0.766524		(1S,2S,4aR,7R,8aR)-1-[(3Z)-5-hydroxy-3-methylpent-3-en-1-yl]-2,5,5,8a-tetramethyl-decahydronaphthalene-2,7-diol	C20 H36 O3	306.256	85.9		97867.2	2.26106e+07	2.35529e+07	2.36932e+07	2.24355e+07	2.64434e+07	1.79026e+07	1.84114e+07	1.31329e+07	1.00764e+07	2.64348e+07	3.03455e+07
	C3 H4 N2 O3	116.022			19177.7	1.75672e+06	1.80599e+06	1.72428e+06	1.50773e+06	1.56157e+06	1.62057e+06	2.21884e+06	1.99268e+06	2.52626e+06	853931	1.43065e+06	1.71847e+06	7.56216e+06	4.91918e+06	5.57524e+06	8.63022e+06	7.56216e+06	2.90356e+06	4.91918e+06	5.03307e+06	21.3668	27.9551	1.537	0.62	0.0774865	0.766524			C11 H13 N5 O2	247.107			140820	2.71661e+07	2.30928e+07	2.03144e+07	2.06627e+07	2.33888e+07	1.66758e+07	2.79347e+07	2.76443e+07	3.0104e+07	1.33656e+07	2.97925e+07
(R)-Lactate	C3 H6 O3	90.0314			106983	1.85117e+07	1.64649e+07	1.57224e+07	1.54195e+07	1.51585e+07	1.52414e+07	2.48726e+07	1.50055e+07	3.7277e+07	1.33132e+07	1.40858e+07	1.34481e+07	6.57263e+07	4.5699e+07	6.29799e+07	6.57263e+07	1.10784e+08	4.5699e+07	4.80108e+07	3.89259e+07	33.6238	10.6791	1.438	0.52	0.0778465	0.767841		Albendazole	C12 H15 N3 O2 S	265.088			37726.2	1.60919e+07	2.18424e+07	2.11872e+07	2.118e+07	2.12074e+07	1.64136e+07	3.00889e+07	2.73328e+07	2.76507e+07	1.049e+07	2.38571e+07
Methylglyoxal	C3 H4 O2	72.021			46594.7	4.04658e+06	4.10637e+06	3.67197e+06	3.79921e+06	3.52351e+06	3.84323e+06	3.49608e+06	1.62207e+06	3.58759e+06	4.76754e+06	3.00022e+06	4.82445e+06	8.74569e+06	1.42274e+07	8.74569e+06	6.97975e+06	1.07843e+07	1.61226e+07	1.03688e+07	1.42274e+07	21.5459	21.6032	0.615	-0.7	0.0781538	0.767841			C14 H25 N O3	255.183			161257	2.3343e+07	2.45802e+07	2.29484e+07	2.19839e+07	2.16012e+07	1.95757e+07	2.65401e+07	2.16837e+07	2.17688e+07	1.96749e+07	2.99222e+07
	C29 H36 N4 O	456.288			19250.2	1.16559e+06	949008	742261	758941	1.11526e+06	928825	1.92209e+06	1.2866e+06	1.18313e+06	852936	961697	1.0823e+06	4.74749e+06	3.2568e+06	4.74749e+06	5.43461e+06	3.60037e+06	2.83974e+06	3.37362e+06	3.2568e+06	20.1709	8.89082	1.458	0.54	0.0784951	0.767841			C19 H29 N5 O	343.236			75011.9	1.12168e+07	1.10363e+07	1.05986e+07	9.18105e+06	1.19632e+07	8.78461e+06	1.71339e+07	9.15268e+06	2.97191e+07	7.49301e+06	1.28326e+07
	C21 H32 O2 S2	380.184			13120.2	654127	544485	548771	447108	561755	523981	362434	337664	320140	672744	704066	452556	958395	2.28722e+06	910598	1.46222e+06	958395	2.28722e+06	2.42113e+06	1.32563e+06	27.5229	29.7113	0.419	-1.25	0.0786603	0.767841		Cyclohexylamine	C6 H13 N	99.1052			1.06544e+06	1.80743e+07	1.81596e+07	1.82743e+07	1.78464e+07	1.83238e+07	1.74828e+07	2.52177e+07	2.95783e+07	2.30414e+07	1.14354e+07	2.73446e+07
Homobutein	C16 H14 O5	286.084			74780.2	9.56789e+06	8.87721e+06	9.41891e+06	7.16651e+06	7.89534e+06	8.18527e+06	1.31115e+07	1.34796e+07	1.09218e+07	5.9212e+06	7.47764e+06	7.10521e+06	3.32103e+07	2.05561e+07	3.32103e+07	5.9071e+07	3.24487e+07	2.03334e+07	2.54779e+07	2.05561e+07	36.4515	13.1451	1.616	0.69	0.0788534	0.767841		Emivirine	C17 H22 N2 O3	302.162			250043	2.33125e+07	2.15876e+07	1.94046e+07	1.6511e+07	1.75318e+07	1.06133e+07	2.08596e+07	1.40548e+07	1.82565e+07	2.73729e+07	2.14236e+07
	C13 H30 N5 P S2	351.168			16259.2	1.43975e+06	1.32084e+06	1.41824e+06	912248	1.15558e+06	1.17418e+06	1.01191e+06	662830	489016	1.64376e+06	1.86241e+06	1.04352e+06	2.59007e+06	5.71813e+06	2.59007e+06	2.94986e+06	1.43893e+06	5.71813e+06	6.27194e+06	2.97213e+06	33.9272	35.4314	0.453	-1.14	0.0789471	0.767841		4beta-methylzymosterol-4-carbaldehyde	C29 H46 O2	426.35			108138	1.79104e+07	1.65608e+07	1.27237e+07	1.68242e+07	1.54255e+07	1.21989e+07	2.95624e+07	1.85541e+07	2.08104e+07	2.09318e+07	2.07118e+07
		292.207			150600	729709	521577	395955	472588	586766	467468	665849	279196	175522	927058	1.40319e+06	650653	1.24053e+06	3.21773e+06	1.69944e+06	1.24053e+06	512430	3.21773e+06	4.68608e+06	1.83596e+06	52.0133	43.9008	0.386	-1.38	0.0790019	0.767841			C20 H48 N6 S	404.368			88933.9	1.79104e+07	1.65608e+07	1.27237e+07	1.68242e+07	1.54255e+07	1.21989e+07	2.95624e+07	1.85541e+07	2.08104e+07	2.09318e+07	2.07118e+07
	C21 H40 N6 O3 S	456.288			30321.9	2.05872e+06	2.67107e+06	1.88175e+06	1.75854e+06	1.54047e+06	2.36086e+06	777794	957229	1.82489e+06	4.01992e+06	1.76384e+06	3.04922e+06	4.25506e+06	8.69493e+06	1.98926e+06	4.25506e+06	5.37364e+06	1.39704e+07	5.94518e+06	8.69493e+06	44.5248	42.7636	0.489	-1.03	0.0791053	0.767841		5,5'-[(6Z)-6-Tetradecene-1,14-diyl]bis(1,3-benzenediol)	C26 H36 O4	412.259	85.9		77481.3	2.2373e+07	2.25479e+07	2.16712e+07	2.14697e+07	2.20482e+07	1.73731e+07	1.11502e+07	1.31009e+07	1.61476e+07	2.19288e+07	1.94827e+07
	C16 H40 N8 O3 P2	454.272			12928.7	463434	472124	417974	340060	396892	351236	1.2256e+06	1.01011e+06	706765	362067	563681	574989	3.17881e+06	1.60656e+06	3.17881e+06	4.58433e+06	2.05507e+06	1.28031e+06	1.87118e+06	1.60656e+06	38.7212	18.6612	1.979	0.98	0.0800845	0.773382		NP-022531	C20 H34 O3	322.251	79.7		378747	2.11205e+07	2.81287e+07	2.64183e+07	1.89176e+07	2.31645e+07	2.31539e+07	2.93445e+07	1.48042e+07	2.07127e+07	2.67772e+07	1.9767e+07
Trifluoroacetic acid	C2 H F3 O2	113.993			655437	1.6045e+07	1.34614e+07	1.50309e+07	1.46762e+07	1.43823e+07	1.46818e+07	1.80192e+07	1.2222e+07	1.21548e+07	1.0425e+07	8.35722e+06	6.55829e+06	4.41869e+07	2.95717e+07	4.41869e+07	5.1089e+07	3.72513e+07	3.44033e+07	2.95717e+07	1.99682e+07	15.6621	26.2601	1.494	0.58	0.0802667	0.773382			C7 H12 N2 O2	156.09			268721	1.80067e+07	1.63542e+07	1.51314e+07	1.4516e+07	1.5321e+07	1.28175e+07	9.2964e+06	6.69754e+06	8.45665e+06	1.81349e+07	2.34881e+07
	C26 H52 O10	524.356			12601.8	1.45841e+06	1.06923e+06	1.44073e+06	862139	1.33731e+06	1.43849e+06	2.01412e+06	1.51603e+06	1.39894e+06	678621	1.10749e+06	966921	4.81985e+06	3.06885e+06	4.81985e+06	6.11803e+06	4.395e+06	2.17372e+06	4.0396e+06	3.06885e+06	17.5632	30.161	1.571	0.65	0.0804071	0.773382		1-(4-Hydroxy-3-methoxyphenyl)-3,5-diacetoxyoctane	C19 H28 O6	352.188			557092	2.77275e+07	2.53902e+07	2.3999e+07	2.26987e+07	2.42524e+07	1.85796e+07	2.15446e+07	1.79325e+07	2.11154e+07	2.52343e+07	2.9286e+07
	C5 H9 N O5 S	195.02			13998.7	411825	370402	395267	380954	388910	394010	835284	538253	592318	226275	406033	398590	2.03947e+06	1.22229e+06	2.03947e+06	2.23593e+06	1.82311e+06	742796	1.44428e+06	1.22229e+06	10.1579	31.5484	1.669	0.74	0.0808362	0.773382		Pyridoxal	C8 H9 N O3	167.058		75.7	221470	1.92199e+07	2.09521e+07	1.95743e+07	1.79273e+07	1.86253e+07	1.45381e+07	2.69863e+07	2.47576e+07	2.18852e+07	1.29396e+07	2.92826e+07
4-(9H-beta-Carbolin-1-yl)-1,2,4-butanetriol	C15 H16 N2 O3	272.116			29640.7	5.98531e+06	5.986e+06	5.80032e+06	5.04497e+06	6.1784e+06	5.2008e+06	3.27467e+06	1.66242e+06	1.39255e+06	7.60415e+06	5.67317e+06	2.85378e+06	7.05211e+06	1.98322e+07	8.11209e+06	7.05211e+06	4.22558e+06	2.54083e+07	1.98322e+07	8.54705e+06	31.0842	47.9118	0.356	-1.49	0.0808942	0.773382		Hexyl cinnamaldehyde	C15 H20 O	216.151			3.32756e+06	2.20251e+07	2.03774e+07	1.99271e+07	1.87802e+07	2.07767e+07	1.76914e+07	2.00683e+07	1.75856e+07	1.8186e+07	2.18963e+07	2.92222e+07
9_12-Dioxododecanoicacid	C12 H20 O4	228.136			34330.1	1.33142e+08	1.2613e+08	1.19198e+08	1.03393e+08	1.24926e+08	1.29665e+08	1.8478e+08	1.41165e+08	1.39145e+08	8.68461e+07	3.92163e+07	9.93902e+07	4.53477e+08	2.86876e+08	4.53477e+08	5.90754e+08	4.26111e+08	2.86876e+08	1.38634e+08	3.02225e+08	18.0008	37.2438	1.581	0.66	0.0810077	0.773382			C19 H40 N8 O3 P2	490.269			259333	1.81538e+07	1.51966e+07	1.76633e+07	1.39084e+07	1.55394e+07	8.67846e+06	2.73622e+07	2.9082e+07	1.75632e+07	1.18009e+07	2.53757e+07
	C13 H20 O4	240.136			10283.2	8.39948e+06	8.04689e+06	7.93108e+06	5.93201e+06	6.71069e+06	8.65938e+06	5.30039e+06	3.02108e+06	5.29033e+06	8.58639e+06	1.00565e+07	5.88431e+06	1.31694e+07	2.87953e+07	1.31694e+07	1.28713e+07	1.60068e+07	2.87953e+07	3.50324e+07	1.754e+07	12.348	32.6864	0.457	-1.13	0.0811013	0.773382			C42 H79 N P2	659.57			70292.9	2.17122e+07	2.31143e+07	1.82289e+07	1.82298e+07	1.5551e+07	1.11445e+07	2.53755e+07	2.07218e+07	1.97726e+07	1.47412e+07	2.90312e+07
NP-020283	C29 H46 O6	472.319	89		48602.6	9.07816e+07	8.0017e+07	7.34809e+07	7.64957e+07	9.42713e+07	1.0115e+08	2.1578e+07	4.58119e+07	5.223e+07	1.2116e+08	1.19864e+08	1.44753e+08	1.66796e+08	4.46095e+08	5.08436e+07	1.80836e+08	1.66796e+08	3.8086e+08	4.46095e+08	4.72372e+08	53.713	10.879	0.374	-1.42	0.0811751	0.773382		NP-001445	C18 H30 O5	326.209	78		435722	2.02009e+07	1.85707e+07	1.70562e+07	1.80442e+07	1.39593e+07	1.15436e+07	2.88195e+07	1.12971e+07	1.72213e+07	1.36134e+07	1.92912e+07
Alangimarine	C19 H16 N2 O3	320.116			16809.6	642186	498496	548841	370622	527790	567045	352757	242957	158056	920554	591099	355721	873448	2.06751e+06	873448	1.02994e+06	479826	3.07414e+06	2.06751e+06	1.06618e+06	35.6804	48.5184	0.422	-1.24	0.0813595	0.773382		2-amino-3-({[1-(dimethylamino)-1H-pyrrol-2-yl]methylidene}amino)but-2-enedinitrile	C11 H12 N6	161.048	83.5	85.8	96677.3	1.7513e+07	1.88608e+07	2.28182e+07	2.25377e+07	1.73588e+07	1.91455e+07	1.51191e+07	1.29679e+07	1.15446e+07	2.85874e+07	2.1076e+07
	C23 H52 N6 O6 P2	570.341			8031.56	1.429e+06	1.3912e+06	1.45031e+06	1.33475e+06	1.20197e+06	1.36175e+06	1.2428e+06	378267	484243	1.09196e+06	1.00515e+06	1.59172e+06	1.62474e+06	3.68713e+06	3.10512e+06	1.62474e+06	1.45736e+06	3.68713e+06	3.4788e+06	4.7031e+06	43.9722	16.5567	0.441	-1.18	0.081984	0.776904		3-amino-2-phenyl-2H-pyrazolo[4,3-c]pyridine-4,6-diol	C12 H10 N4 O2	242.08	66.2	51.8	98112.9	2.03669e+07	2.07543e+07	2.12122e+07	1.73385e+07	1.99772e+07	1.6041e+07	2.85756e+07	7.23255e+06	9.44605e+06	1.50853e+07	1.25227e+07
	C25 H40 O7	452.277			33549.8	1.19312e+08	1.23036e+08	1.21615e+08	1.00335e+08	8.65778e+07	1.15911e+08	8.49652e+07	4.41744e+07	4.17688e+07	8.67634e+07	9.00627e+07	1.09204e+08	1.95734e+08	3.04297e+08	2.16832e+08	1.95734e+08	1.23239e+08	3.00718e+08	3.04297e+08	3.12403e+08	27.487	1.95773	0.643	-0.64	0.0821057	0.776904			C13 H18 N2 O3 S	282.104			81728	1.56867e+07	1.64244e+07	1.39134e+07	1.41006e+07	1.66002e+07	1.26132e+07	3.54425e+06	5.52108e+06	1.47876e+07	2.85577e+07	7.69092e+06
	C2 H7 N O2 S2	140.992			10507.3	1.07517e+07	1.01507e+07	9.60796e+06	9.6932e+06	9.92185e+06	1.00742e+07	1.34804e+07	1.11008e+07	1.72601e+07	1.01848e+07	8.3123e+06	6.88008e+06	4.68459e+07	2.9182e+07	3.32746e+07	4.68459e+07	5.25573e+07	3.3882e+07	2.9182e+07	2.0725e+07	22.3959	23.8718	1.605	0.68	0.0823192	0.777146			C31 H60 N6 O2	548.48			128524	8.34661e+06	7.9729e+06	9.30849e+06	8.01125e+06	7.07279e+06	6.65118e+06	2.85266e+07	1.24455e+07	9.37306e+06	5.21046e+06	8.92123e+06
2-hydroxycaproicacid	C6 H12 O3	132.078			76788.2	5.63153e+06	4.89636e+06	5.47499e+06	4.20876e+06	4.74608e+06	4.98471e+06	6.25449e+06	5.81942e+06	5.69677e+06	4.27474e+06	3.67531e+06	3.54855e+06	1.71631e+07	1.27367e+07	1.56093e+07	2.4955e+07	1.71631e+07	1.44143e+07	1.27367e+07	1.05034e+07	26.025	15.6317	1.348	0.43	0.0826816	0.77857			C11 H15 N5 O	233.128			146218	2.26962e+07	2.02067e+07	1.99284e+07	2.02487e+07	2.1048e+07	1.81195e+07	2.84982e+07	1.73577e+07	1.94426e+07	1.15722e+07	1.40223e+07
tyramine sulfate	C8 H11 N O4 S	217.041			9729.27	601022	577067	587811	523596	528676	546539	105355	97813.5	478139	938406	470185	920201	420310	2.71771e+06	263303	420310	1.43859e+06	3.16976e+06	1.62675e+06	2.71771e+06	90.2	31.6697	0.155	-2.69	0.08306	0.77857		4329	C9 H12 O	136.089			1.02645e+06	2.26027e+07	2.26316e+07	2.83183e+07	2.31618e+07	2.11045e+07	1.53944e+07	1.3048e+07	9.17349e+06	1.77064e+07	2.28497e+07	1.30499e+07
Imidazole-4-acetaldehyde	C5 H6 N2 O	110.048			26383.9	16240.5	2.19436e+06	2.28646e+06	15922.2	2.85476e+06	2.94911e+06	5.25787e+06	3.17741e+06	2.71851e+06	2.56576e+06	2.40204e+06	2.29475e+06	1.26657e+07	8.68729e+06	1.27248e+07	1.26657e+07	9.73309e+06	8.21316e+06	1.01341e+07	8.68729e+06	14.6094	11.1046	1.458	0.54	0.0832954	0.77857			C33 H62 N6 O2	574.496			109835	6.98316e+06	7.69881e+06	8.92013e+06	5.79669e+06	5.88125e+06	3.9866e+06	2.82976e+07	1.50139e+07	6.22676e+06	4.42426e+06	7.16476e+06
	C24 H41 N8 O4 P S	568.27			16420.1	1.77488e+06	1.40626e+06	1.6199e+06	1.53314e+06	1.58211e+06	1.60036e+06	489644	216805	1.39418e+06	3.00825e+06	1.09212e+06	2.44093e+06	1.19689e+06	7.47123e+06	1.19689e+06	902089	4.28636e+06	9.88885e+06	3.87939e+06	7.47123e+06	88.0743	42.71	0.16	-2.64	0.0836162	0.77857		Molindone	C16 H24 N2 O2	276.184			61792.2	1.5936e+07	1.4887e+07	1.47278e+07	1.5268e+07	1.46924e+07	1.36248e+07	2.74689e+06	1.85197e+06	671694	2.82899e+07	9.85296e+06
NP-008607	C28 H46 O7	540.33	88		12021.3	5.63191e+06	5.04306e+06	4.94312e+06	4.7215e+06	4.98986e+06	4.99604e+06	690628	598372	2.44604e+06	3.82308e+06	1.83584e+06	1.07345e+07	2.54977e+06	1.28228e+07	1.71613e+06	2.54977e+06	7.40015e+06	1.28228e+07	6.39443e+06	3.19917e+07	78.9329	78.0133	0.199	-2.33	0.0837837	0.77857		tert-Butyl N-[1-(aminocarbonyl)-3-methylbutyl]carbamate	C11 H22 N2 O3	230.163	82.9	54.3	56961.7	1.02883e+07	1.09714e+07	1.12492e+07	9.46156e+06	8.6654e+06	1.3502e+07	2.81599e+07	9.87492e+06	4.44754e+06	1.08324e+07	7.14633e+06
	C7 H15 N O4 S	209.072			13797.7	4.68839e+06	4.53756e+06	4.36991e+06	4.00859e+06	4.44242e+06	4.38034e+06	3.40085e+06	2.26563e+06	3.11983e+06	6.01837e+06	3.59792e+06	4.15777e+06	9.49241e+06	1.2619e+07	8.40133e+06	9.57228e+06	9.49241e+06	2.00413e+07	1.2619e+07	1.25082e+07	7.14572	28.6769	0.752	-0.41	0.0841675	0.77857			C9 H21 N O3	191.152			135156	1.7898e+07	1.84663e+07	1.73449e+07	1.55746e+07	1.89315e+07	1.07472e+07	2.8143e+07	2.23206e+07	2.31985e+07	8.74072e+06	2.34906e+07
	C24 H47 N4 O5 P	502.329			29395.9	3.16855e+07	3.37847e+07	3.54014e+07	2.46984e+07	2.84173e+07	2.86519e+07	2.57565e+07	2.06157e+07	2.78922e+07	3.91819e+07	2.81478e+07	3.49181e+07	8.29039e+07	1.01093e+08	6.52088e+07	9.02809e+07	8.29039e+07	1.34473e+08	9.59559e+07	1.01093e+08	16.2149	18.9248	0.82	-0.29	0.0842697	0.77857		N,N'-Di(2,3-butadien-1-yl)-1,4-butanediamine	C12 H20 N2	192.163			135571	1.80456e+07	2.01409e+07	1.83452e+07	1.65002e+07	1.70292e+07	1.63446e+07	2.81261e+07	1.09011e+07	1.56092e+07	1.5188e+07	1.99541e+07
Marimastat	C15 H29 N3 O5	331.211			7619.12	339470	357636	332405	337494	315092	321195	390370	160862	167922	442881	272105	421280	689546	1.24747e+06	973984	689546	506039	1.4929e+06	943265	1.24747e+06	32.6027	22.4241	0.553	-0.86	0.0845162	0.77857		ZV4	C5 H11 N O	101.084			1.25621e+06	1.98861e+07	1.7168e+07	1.86848e+07	1.88182e+07	1.98938e+07	1.60473e+07	2.55398e+07	1.76516e+07	1.94432e+07	1.39571e+07	2.80077e+07
Xanthurenic acid	C10 H7 N O4	223.048	90.5	90.9	16365.3	4.48822e+06	3.89335e+06	3.63451e+06	3.79544e+06	3.70842e+06	3.98692e+06	3.62838e+06	1.497e+06	2.62326e+06	3.98638e+06	2.58903e+06	5.24121e+06	7.9052e+06	1.34378e+07	9.053e+06	6.41712e+06	7.9052e+06	1.34378e+07	8.97488e+06	1.55197e+07	16.9615	26.4457	0.588	-0.77	0.0846296	0.77857		(9Z)-9-Cycloheptadecen-1-ol	C17 H32 O	252.245			273604	1.87859e+07	1.91579e+07	2.08684e+07	1.74098e+07	1.73934e+07	1.42574e+07	2.80037e+07	1.89485e+07	1.74619e+07	1.77929e+07	2.56988e+07
		896.601			5904.79	624234	731385	476031	521735	476952	673332	635068	342499	210855	1.07765e+06	704531	826242	1.50765e+06	2.39229e+06	1.61348e+06	1.50765e+06	624688	3.71457e+06	2.39229e+06	2.37946e+06	43.4815	27.1196	0.63	-0.67	0.0846615	0.77857		Naphthalen-2-amine	C10 H9 N	143.074			88449.6	2.47176e+07	2.50814e+07	2.29652e+07	2.20092e+07	2.35227e+07	2.2547e+07	2.11846e+07	1.84697e+07	1.7194e+07	2.27921e+07	2.79793e+07
1-(4-Hydroxy-3,5-dimethoxyphenyl)-1,2,3-propanetriol	C11 H16 O6	244.095			72716.2	1.3078e+06	1.19462e+06	1.61075e+06	1.16795e+06	1.21246e+06	1.34772e+06	2.08727e+06	1.37764e+06	1.34593e+06	872994	1.21202e+06	1.08354e+06	5.07633e+06	3.34472e+06	5.07633e+06	5.69029e+06	4.15907e+06	2.85201e+06	4.33211e+06	3.34472e+06	15.4887	21.4754	1.518	0.6	0.0849404	0.77857			C18 H37 N4 O2 P	372.266			70257.9	2.72379e+07	2.72988e+07	2.52123e+07	2.22374e+07	2.6974e+07	2.05428e+07	1.94647e+07	1.10542e+07	1.76152e+07	2.79652e+07	2.32923e+07
	C31 H29 N3 O4 S	539.188			15574.1	4.54086e+06	3.41784e+06	3.40075e+06	3.05803e+06	4.52892e+06	4.8732e+06	3.77155e+06	3.1924e+06	3.14606e+06	4.80148e+06	3.34692e+06	4.24114e+06	1.01283e+07	1.40326e+07	8.82078e+06	1.24688e+07	1.01283e+07	1.49575e+07	1.25807e+07	1.40326e+07	17.6484	8.64615	0.722	-0.47	0.0849653	0.77857			C13 H18 N2 O2 S	266.109			72408.8	1.5569e+07	1.50813e+07	1.46034e+07	1.24577e+07	1.4431e+07	1.16026e+07	2.76832e+06	7.66132e+06	1.45734e+07	2.79248e+07	3.05554e+06
	C26 H38 N10 P2	552.276			15041.2	6.09618e+07	6.5624e+07	6.00025e+07	5.39114e+07	6.3563e+07	6.2841e+07	6.0452e+06	2.15317e+07	2.8286e+07	5.89103e+07	1.12667e+08	9.42961e+07	8.70675e+07	2.89194e+08	1.47593e+07	8.94355e+07	8.70675e+07	1.93371e+08	4.00796e+08	2.89194e+08	66.5796	35.2561	0.301	-1.73	0.0850958	0.77857				673.586			164530	2.79225e+07	2.72674e+07	2.1589e+07	2.1247e+07	1.92667e+07	1.48849e+07	2.17885e+07	1.80978e+07	1.89921e+07	1.72586e+07	2.72288e+07
	C27 H51 N7 O4 P2	599.346			16200.8	1.11272e+06	1.37601e+06	1.46787e+06	883558	1.28242e+06	1.21583e+06	680133	290262	285880	1.91824e+06	2.3623e+06	609523	1.20671e+06	6.30122e+06	1.66155e+06	1.20671e+06	879436	6.30122e+06	8.39725e+06	1.86744e+06	31.4423	60.3756	0.192	-2.38	0.0851061	0.77857			C35 H77 N6 P3 S	706.514			100626	1.87646e+07	2.26897e+07	1.79912e+07	1.88301e+07	1.84834e+07	1.4247e+07	2.17955e+07	2.21544e+07	2.02857e+07	2.38886e+07	2.79167e+07
	C7 H6 N4 O	162.054			34793.4	1.07988e+06	1.10735e+06	1.06277e+06	1.11031e+06	1.05966e+06	1.08425e+06	842864	662996	502803	1.14242e+06	1.25491e+06	847478	2.06554e+06	3.7671e+06	2.06554e+06	2.76877e+06	1.54195e+06	3.7671e+06	4.44393e+06	2.58309e+06	28.9637	26.1773	0.548	-0.87	0.0855493	0.779409			C16 H27 N3 O2	293.21			38446.3	1.58414e+07	1.47351e+07	1.46369e+07	1.49194e+07	1.43632e+07	1.35575e+07	2.51265e+06	1.82469e+06	691756	2.78983e+07	9.43386e+06
	C25 H52 N2 P2 S	474.334			8364.88	1.45253e+06	2.62211e+06	1.10417e+06	1.26512e+06	1.72815e+06	1.76867e+06	1.65488e+06	2.79058e+06	854811	4.86762e+06	2.5468e+06	1.20439e+07	3.80167e+06	1.48148e+07	3.80167e+06	1.05934e+07	2.85454e+06	1.48148e+07	9.99872e+06	4.22226e+07	73.4149	77.7869	0.257	-1.96	0.0857609	0.779409		1,4:3,6-Dianhydro-2-[(benzylcarbamoyl)amino]-2-deoxy-5-O-{[3-(trifluoromethyl)phenyl]carbamoyl}-D-glucitol	C22 H22 F3 N3 O5	465.153	84.6		35317.8	1.65641e+07	1.60733e+07	1.54586e+07	1.49709e+07	1.55103e+07	1.58056e+07	1.4273e+07	2.29534e+07	9.72087e+06	1.48314e+07	2.78959e+07
	C16 H22 S	246.145			10391.4	4.44972e+06	4.47695e+06	3.90674e+06	3.55427e+06	4.29082e+06	4.30549e+06	2.59714e+06	1.28956e+06	603170	2.34982e+06	6.40001e+06	3.81516e+06	5.43316e+06	1.15132e+07	6.40353e+06	5.43316e+06	1.83867e+06	7.8065e+06	2.24984e+07	1.15132e+07	52.7559	54.8126	0.472	-1.08	0.0857632	0.779409		ethylestrenol	C20 H32 O	288.245			211538	2.10273e+07	2.24292e+07	2.2033e+07	1.85865e+07	2.19607e+07	1.63829e+07	2.78766e+07	2.20439e+07	2.66323e+07	1.15646e+07	1.34438e+07
	C7 H6 Cl2 N3 P3	294.916			9081.3	376197	345173	389618	351893	319156	456150	271332	409489	138688	423001	889612	1.04e+06	649544	3.24335e+06	649544	1.65339e+06	435544	1.35554e+06	3.24335e+06	3.29865e+06	71.2308	42.022	0.2	-2.32	0.0861971	0.780998			C36 H76 N9 O4 P	729.575			81735.6	1.86389e+07	1.55101e+07	1.69591e+07	1.34185e+07	1.44124e+07	1.02764e+07	2.78551e+07	2.2338e+07	1.88245e+07	9.49076e+06	2.53372e+07
8-Amino-7-oxononanoate	C9 H17 N O3	187.121			36306.2	2.6627e+06	2.05311e+06	2.59704e+06	1.91052e+06	1.99236e+06	2.44535e+06	3.36799e+06	2.02848e+06	4.16564e+06	1.83112e+06	2.1752e+06	2.13766e+06	8.63984e+06	6.37397e+06	8.36647e+06	8.63984e+06	1.26063e+07	6.13933e+06	7.57919e+06	6.37397e+06	24.0395	11.5346	1.355	0.44	0.0863159	0.780998		Epiguanine	C6 H7 N5 O	165.065		75.2	230760	2.23646e+07	2.09996e+07	2.09237e+07	1.79085e+07	2.01835e+07	1.63189e+07	1.66286e+07	1.71461e+07	2.77927e+07	2.06657e+07	2.30102e+07
Eugenol;4-Allylguaiacol	C10 H12 O2	164.084			34161.7	971614	702662	757211	826009	791912	804894	715287	615403	714826	882895	739779	1.15355e+06	2.17231e+06	2.94454e+06	1.76921e+06	2.60477e+06	2.17231e+06	2.94454e+06	2.59081e+06	3.4634e+06	19.1498	14.6316	0.738	-0.44	0.0867318	0.782239		N-Acetyl-L-leucine	C8 H15 N O3	173.105			103364	7.9635e+06	8.93629e+06	7.51929e+06	7.31854e+06	8.19813e+06	6.07888e+06	2.77432e+07	6.90932e+06	6.50542e+06	1.87612e+06	2.55013e+06
	C3 H12 N10 O5	268.098			14413.5	1.4434e+06	1.4086e+06	1.25701e+06	829326	877555	1.39076e+06	1.10475e+06	591644	891078	1.2796e+06	930202	1.59292e+06	2.68904e+06	4.44454e+06	2.86817e+06	2.68904e+06	2.58876e+06	4.53029e+06	3.08465e+06	4.44454e+06	5.21278	20.1755	0.605	-0.72	0.0868313	0.782239			C11 H15 N5 S	249.105			73192.7	1.4968e+07	1.42251e+07	1.50058e+07	1.37398e+07	1.61869e+07	1.32728e+07	2.55368e+07	1.52192e+07	1.41402e+07	1.16507e+07	2.77137e+07
	C15 H22 N2 O6 S	358.12			17009.9	830620	833614	806136	695965	886064	942905	1.18513e+06	1.04557e+06	986526	458657	699859	711338	3.11385e+06	2.27559e+06	2.82338e+06	4.19255e+06	3.11385e+06	1.46117e+06	2.56745e+06	2.27559e+06	21.365	27.2837	1.368	0.45	0.0876006	0.784233			C14 H20 N4 O2 S	308.13			43860.2	2.44369e+07	2.46819e+07	2.27021e+07	2.16631e+07	2.32418e+07	2.2324e+07	2.09179e+07	1.79997e+07	1.68239e+07	2.26028e+07	2.77048e+07
	C39 H89 N6 O10 P3	894.585			9494.63	643919	910265	895890	581554	648075	705498	192613	81846.5	246319	2.38679e+06	290051	1.08251e+06	486547	3.14479e+06	486547	357239	733677	8.16875e+06	991310	3.14479e+06	36.375	89.7974	0.155	-2.69	0.0888248	0.784233		Biotin	C10 H16 N2 O3 S	244.088	95.7	92.1	388080	1.78059e+07	1.66962e+07	1.66844e+07	1.80355e+07	1.71408e+07	1.52898e+07	1.99214e+07	1.21344e+07	1.07512e+07	1.09329e+07	2.75741e+07
		839.561			4068.6	1.34753e+06	1.50044e+06	1.39971e+06	1.29757e+06	1.40749e+06	1.55534e+06	3.07832e+06	1.04975e+06	1.27163e+06	794889	1.02017e+06	510279	4.28802e+06	2.5725e+06	7.42904e+06	4.28802e+06	3.96038e+06	2.5725e+06	3.68151e+06	1.59594e+06	36.6463	39.8787	1.667	0.74	0.0890999	0.784233				80.0381			327855	1.73702e+07	1.89063e+07	1.76503e+07	1.65666e+07	1.62684e+07	1.34848e+07	2.01804e+07	1.55649e+07	1.28532e+07	1.61913e+07	2.75489e+07
Methyl trimellitate	C12 H12 O6	252.063			23789.1	838938	896856	567747	709201	855180	613508	1.82167e+06	875411	1.32813e+06	327531	835686	711556	3.91492e+06	2.03244e+06	4.65375e+06	3.88483e+06	3.91492e+06	1.13666e+06	2.82031e+06	2.03244e+06	10.4913	42.1945	1.926	0.95	0.0894947	0.784233			C17 H40 N5 O4 P	409.282			121896	4.18249e+06	5.38493e+06	5.06946e+06	4.89663e+06	5.36064e+06	4.93258e+06	3.00219e+06	177346	2.74917e+07	3.77411e+06	816431
	C9 H13 Cl N2 O6	280.046			17291	1.28229e+07	1.35634e+07	1.34916e+07	1.16905e+07	1.39738e+07	1.25326e+07	2.74504e+07	2.23012e+07	1.69088e+07	7.85191e+06	9.43268e+06	1.79851e+07	6.69909e+07	3.3573e+07	6.69909e+07	9.25739e+07	5.20697e+07	2.57599e+07	3.3573e+07	5.51978e+07	29.0377	39.944	1.995	1	0.0895442	0.784233		2,4-dihydroxyheptadec-16-en-1-yl acetate	C19 H36 O4	328.261	71.1		311434	2.0253e+07	2.05111e+07	1.73094e+07	1.28823e+07	1.74031e+07	1.22209e+07	2.73652e+07	2.41608e+07	1.75538e+07	1.47468e+07	2.29836e+07
Adenine	C5 H5 N5	135.054			13580.9	196388	170536	166409	165631	174677	185864	661627	369340	173521	116046	178600	63726.4	1.54414e+06	383021	1.62265e+06	1.54414e+06	531733	383021	631875	193990	49.3531	54.502	4.031	2.01	0.0896184	0.784233			C35 H68 N6 O2	604.543			97086.9	1.03571e+07	1.19221e+07	1.10761e+07	1.00873e+07	1.01943e+07	6.70406e+06	2.71228e+07	1.38157e+07	1.79342e+07	6.9295e+06	1.51615e+07
FL1C3CGS0020_a	C18 H18 O6	330.11			39097	9.28481e+07	8.41583e+07	8.17963e+07	7.98459e+07	8.53978e+07	8.39278e+07	7.85176e+07	4.97932e+07	7.36814e+07	9.34098e+07	1.61815e+08	1.03897e+08	2.10372e+08	3.12567e+08	1.93964e+08	2.10372e+08	2.24187e+08	3.11052e+08	5.67546e+08	3.12567e+08	7.22161	37.1867	0.673	-0.57	0.0896474	0.784233			C13 H20 N2 O5	284.137			302343	2.37205e+07	2.5247e+07	2.42395e+07	2.0457e+07	2.19697e+07	1.74288e+07	2.70536e+07	2.24125e+07	2.68711e+07	1.22842e+07	2.4948e+07
6-(1-Hydroxyethyl)-3-(hydroxymethyl)-2,7-dioxabicyclo[4.1.0]hept-3-en-5-one	C8 H10 O5	186.053			51374.9	4.8453e+06	4.80747e+06	4.38299e+06	4.31385e+06	4.08692e+06	4.29215e+06	6.43308e+06	5.70628e+06	6.44279e+06	2.65324e+06	4.60249e+06	4.64748e+06	1.9165e+07	1.34724e+07	1.62731e+07	2.49581e+07	1.9165e+07	9.09648e+06	1.57049e+07	1.34724e+07	21.9675	26.3494	1.423	0.51	0.0898978	0.784233		oxamniquine	C14 H21 N3 O3	279.158			69720.8	5.95184e+06	5.70169e+06	6.3555e+06	5.72724e+06	6.39424e+06	4.92188e+06	743177	4.51261e+06	1.53394e+06	1.2155e+07	2.69509e+07
	C11 H24 Cl N3 O2	265.156			8100.65	749828	792081	714072	689892	715372	682460	981298	773798	1.39106e+06	434200	686663	776065	3.33108e+06	2.28758e+06	2.45551e+06	3.33108e+06	4.18036e+06	1.46889e+06	2.37231e+06	2.28758e+06	25.9595	24.4224	1.456	0.54	0.0898996	0.784233		Kynurenine	C10 H12 N2 O3	208.085			418927	2.20125e+07	2.2327e+07	1.99082e+07	1.93514e+07	2.03493e+07	1.583e+07	2.06663e+07	4.72408e+06	2.69331e+07	1.034e+07	8.09709e+06
		550.532			7941.61	393054	446142	469596	429752	360248	332556	94324	121945	211723	305236	241784	415915	541415	1.05972e+06	241044	541415	623911	1.05972e+06	815689	1.18742e+06	42.9832	18.4999	0.511	-0.97	0.0899304	0.784233			C8 H19 N O3	177.136			74429.3	1.77287e+07	1.77616e+07	1.78235e+07	1.56251e+07	1.7361e+07	1.69011e+07	2.69192e+07	2.27404e+07	2.3893e+07	8.83884e+06	2.19281e+07
Nalpha_Nalpha-Dimethyl-L-histidine	C8 H13 N3 O2	183.101			12558.2	406365	364136	393939	341267	427656	431077	231216	114971	112978	628002	613952	200854	459696	1.9958e+06	549735	459696	357354	1.9958e+06	2.25813e+06	644837	21.1275	53.0155	0.23	-2.12	0.0899361	0.784233			C7 H12 N2	124.1			126531	2.17639e+07	2.05112e+07	2.1084e+07	1.97211e+07	2.16322e+07	1.86211e+07	2.40063e+07	1.51533e+07	1.56618e+07	1.99357e+07	2.6851e+07
4-Allyl-2-methoxyphenyl 4-(sulfooxy)benzoate	C17 H16 O7 S	364.062			12726.4	769152	669979	663320	608763	634489	675591	915428	827293	1.02416e+06	366648	673746	624570	3.07713e+06	1.84038e+06	2.29119e+06	3.56253e+06	3.07713e+06	1.2407e+06	2.32708e+06	1.84038e+06	21.5509	30.1861	1.672	0.74	0.0899487	0.784233		Z-Leu-OH	C14 H19 N O4	265.131			424864	2.08823e+07	2.35104e+07	2.24411e+07	1.8733e+07	2.07983e+07	1.55022e+07	2.47186e+07	2.21976e+07	2.23154e+07	1.89693e+07	2.66917e+07
	C32 H72 N6 O7	652.543			16982.8	2.72928e+07	2.78073e+07	2.6158e+07	2.93638e+07	2.39995e+07	2.82186e+07	4.23428e+07	3.44223e+07	2.47285e+07	1.51713e+07	6.20307e+06	2.17154e+07	1.04486e+08	5.04518e+07	1.04486e+08	1.452e+08	7.5321e+07	5.04518e+07	2.17849e+07	6.54457e+07	32.3977	48.338	2.071	1.05	0.0900216	0.784233				137.988			1.14914e+07	2.09754e+07	2.28773e+07	2.19471e+07	1.88192e+07	1.7402e+07	1.90025e+07	1.92547e+07	2.1187e+07	1.50464e+07	1.46552e+07	2.23573e+07
	C18 H14 N4 O2	318.11			24960	248259	349719	445978	322736	452175	252345	2.01597e+06	1.43559e+06	383096	230587	201847	236708	4.62326e+06	779521	4.62326e+06	5.45381e+06	1.26056e+06	701480	779521	813407	58.7529	7.50478	5.931	2.57	0.0903122	0.784233			C25 H32 N4	388.261			275604	1.25069e+07	1.15424e+07	1.30335e+07	1.43204e+07	1.52405e+07	1.18327e+07	2.46204e+07	1.58837e+07	5.16276e+06	1.7504e+07	2.66822e+07
Cystathionine ketimine	C7 H9 N O4 S	203.025			15000.5	1.33037e+06	1.24605e+06	1.17721e+06	1.01201e+06	1.18725e+06	1.23401e+06	888785	403711	589885	1.47501e+06	1.40426e+06	789106	1.78597e+06	4.8957e+06	2.20678e+06	1.71831e+06	1.78597e+06	4.94249e+06	4.8957e+06	2.35471e+06	13.9024	36.4326	0.365	-1.45	0.0904135	0.784233			C14 H20 N2 O5	296.137			361264	9.74329e+06	1.08818e+07	1.06314e+07	9.18022e+06	1.00475e+07	8.04095e+06	7.03877e+06	3.66307e+06	1.64195e+07	1.03359e+07	6.76645e+06
1-icosanoyl-2-[(5Z,8Z,11ZZ,14Z,17Z)-eicosapentaenoyl]-sn-glycerol	C43 H74 O5	670.553			17103.8	1.27859e+07	1.05812e+07	8.20233e+06	7.73555e+06	8.69114e+06	1.03992e+07	1.60109e+07	8.89912e+06	7.21387e+06	5.30873e+06	6.50656e+06	3.58344e+06	4.01412e+07	1.86764e+07	4.13559e+07	4.01412e+07	2.10533e+07	1.86764e+07	2.16953e+07	1.00719e+07	33.3122	35.8692	2.149	1.1	0.0905397	0.784233		2,3-Bis(octylsulfanyl)-1-propanol	C19 H40 O S2	348.251			848071	1.23421e+07	1.43093e+07	1.27945e+07	1.00452e+07	1.3474e+07	1.04758e+07	2.51669e+07	2.65429e+07	2.39792e+07	8.91096e+06	2.54035e+07
	C35 H45 N2 O P S2	604.274			18640.2	983651	867650	965279	749167	788057	808677	76921.3	156861	197603	270778	2.02643e+06	602098	585597	1.73477e+06	195368	690169	585597	932987	6.88332e+06	1.73477e+06	53.1796	101.422	0.338	-1.57	0.0906157	0.784233			C11 H25 N6 O2 P	304.178			289101	1.91463e+07	1.81664e+07	1.83177e+07	1.47742e+07	1.63148e+07	1.35822e+07	2.6458e+07	1.76489e+07	9.31579e+06	1.16595e+07	1.85554e+07
ATEE	C13 H17 N O4	251.116			9001.52	5.10965e+06	4.10856e+06	4.18361e+06	3.42475e+06	4.30269e+06	4.56476e+06	3.18001e+06	1.8449e+06	3.00567e+06	4.45314e+06	5.02838e+06	3.25613e+06	7.8583e+06	1.48349e+07	7.8583e+06	7.79837e+06	9.14219e+06	1.48349e+07	1.76293e+07	9.79057e+06	9.18359	28.2062	0.53	-0.92	0.0907968	0.784233			C28 H51 N4 O3 P S2	586.311			85579.7	2.59542e+06	2.2432e+06	2.40822e+06	2.02638e+06	2.3907e+06	1.53371e+06	2.06111e+07	1.76903e+06	2.96014e+06	1.79021e+06	2.64331e+06
	C34 H34 N8	554.292			23465.6	3.54307e+06	4.02964e+06	3.91912e+06	2.78786e+06	3.78572e+06	4.23832e+06	3.10814e+06	1.30387e+06	3.67801e+06	5.15971e+06	2.93488e+06	5.34494e+06	7.47362e+06	1.66241e+07	7.47362e+06	5.29816e+06	1.14979e+07	1.66241e+07	1.064e+07	1.68225e+07	38.8814	23.9092	0.45	-1.15	0.090803	0.784233				339.264			126873	5.05149e+06	5.24375e+06	5.11658e+06	4.36308e+06	5.35008e+06	4.07761e+06	5.43297e+06	3.70017e+06	5.48113e+06	6.95248e+06	2.63516e+07
	C35 H66 N6 O2	602.523			8599.06	281073	310100	262115	265721	253971	314040	114964	78024.8	207206	392666	158944	268007	327574	811995	282765	327574	633149	1.30061e+06	560383	811995	46.0028	42.2433	0.403	-1.31	0.0909161	0.784233				337.261			103449	1.76265e+07	1.73861e+07	1.6943e+07	1.53158e+07	1.89349e+07	1.35406e+07	1.99441e+07	1.2398e+07	1.90696e+07	2.43404e+07	2.63215e+07
	C18 H19 N8 P S	410.119			17407.8	821468	702822	1.01095e+06	618622	721789	784668	1.39958e+06	2.34586e+06	1.19363e+06	486713	499603	732010	3.65138e+06	1.76383e+06	3.43851e+06	9.83253e+06	3.65138e+06	1.60989e+06	1.76383e+06	2.22192e+06	64.3827	17.0685	2.07	1.05	0.0911216	0.784233				108.038			302205	1.01677e+07	1.06988e+07	1.23907e+07	1.12029e+07	1.38803e+07	1.16181e+07	1.44375e+07	2.62691e+07	9.38184e+06	1.398e+07	1.00613e+07
	C42 H79 N8 P3	788.564			17533.2	1.85614e+06	1.69223e+06	1.58005e+06	1.2353e+06	1.36404e+06	1.25728e+06	1.69475e+06	1.94259e+06	3.48894e+06	1.02199e+06	1.17421e+06	440534	9.11307e+06	3.71478e+06	4.49409e+06	9.11307e+06	9.95123e+06	3.71478e+06	3.8084e+06	1.19357e+06	37.4231	51.0529	2.453	1.29	0.0917364	0.784233				351.24			263876	1.30017e+07	1.31724e+07	1.12949e+07	1.26628e+07	1.38794e+07	1.2888e+07	1.31127e+07	1.22603e+07	2.61979e+07	4.38688e+06	1.65137e+07
	C25 H52 N2 O5 P2 S3	618.254			8257.47	2.85799e+06	2.10896e+06	2.65323e+06	2.32337e+06	2.61397e+06	2.84612e+06	362207	185755	1.35302e+06	1.6691e+06	2.22818e+06	2.5926e+06	865084	8.14763e+06	865084	747541	4.25937e+06	5.33371e+06	8.14763e+06	8.25677e+06	101.898	22.868	0.106	-3.24	0.0922246	0.784233		3-Hydroxyhexadecadienoylcarnitine	C23 H41 N O5	411.298			260176	1.91928e+07	1.71658e+07	1.73587e+07	1.54139e+07	1.57319e+07	1.51041e+07	1.76917e+07	1.45876e+07	1.95315e+07	1.33442e+07	2.61202e+07
1-Methyluricacid	C6 H6 N4 O3	182.044			15136.4	1.14017e+06	1.09546e+06	1.07602e+06	1.07317e+06	1.07772e+06	1.0236e+06	575286	664791	312893	1.09215e+06	753118	1.91418e+06	1.42668e+06	3.6542e+06	1.42668e+06	2.8246e+06	948433	3.6542e+06	2.62933e+06	5.7229e+06	56.249	39.3755	0.39	-1.36	0.0922645	0.784233		(3S,6S)-3-(4-Hydroxybenzyl)-6-(hydroxymethyl)-2,5-piperazinedione	C12 H14 N2 O4	250.095			416639	2.09622e+07	1.79599e+07	2.02909e+07	1.6458e+07	1.81238e+07	1.44225e+07	1.75623e+07	2.06643e+07	1.63087e+07	1.84208e+07	2.58987e+07
Aicar	C9 H14 N4 O5	258.097			12069.8	528517	509099	516144	504406	524325	528029	817099	414494	442106	402270	323785	391414	1.71231e+06	1.20803e+06	1.98742e+06	1.71231e+06	1.36602e+06	1.31435e+06	1.15716e+06	1.20803e+06	18.4402	6.53965	1.417	0.5	0.0922882	0.784233		2-amino-2-deoxy-D-glucopyranose 6-phosphate	C6 H14 N O8 P	259.046			54384.7	5.07545e+06	5.65035e+06	6.33079e+06	6.00852e+06	5.77786e+06	5.88556e+06	965885	1.35277e+06	2.58784e+07	2.68328e+06	704626
5_6-Dihydroxy-3-methyl-2-oxo-1_2-dihydroquinoline	C10 H9 N O3	191.058		53.8	27521.2	5.04642e+06	4.80374e+06	4.6358e+06	4.5172e+06	5.21658e+06	5.49352e+06	5.24249e+06	3.25845e+06	3.44901e+06	4.79098e+06	5.59395e+06	4.46557e+06	1.25226e+07	1.53122e+07	1.25226e+07	1.31155e+07	1.08562e+07	1.53122e+07	2.04516e+07	1.42185e+07	9.62917	19.9763	0.818	-0.29	0.0923325	0.784233		Bis(2-ethylhexyl) phthalate	C24 H38 O4	390.277			1.56009e+06	2.58046e+07	2.58563e+07	1.95469e+07	2.41676e+07	2.01958e+07	2.01257e+07	1.69093e+07	3.02207e+06	1.47669e+07	1.53836e+07	1.7745e+07
3,4-Dihydroxyphenylglycol O-sulfate	C8 H10 O7 S	250.014			25431.1	2.13613e+06	2.06567e+06	1.68887e+06	1.3941e+06	1.83856e+06	1.7071e+06	1.95172e+06	1.06964e+06	2.49397e+06	989028	1.12581e+06	1.52227e+06	4.9977e+06	3.78959e+06	4.9977e+06	4.76328e+06	7.33574e+06	3.4423e+06	3.78959e+06	4.33304e+06	24.9588	11.6461	1.319	0.4	0.0926981	0.784233			C8 H12 N5 O6 P	305.052			36354.2	1.62428e+07	1.697e+07	1.75201e+07	1.67786e+07	1.69448e+07	1.7009e+07	2.46426e+07	1.63674e+07	1.69043e+07	1.24454e+07	2.58189e+07
		856.627			20628.3	636810	982406	946906	629954	809712	591620	2.20281e+06	1.82006e+06	1.81439e+06	489332	1.29118e+06	424170	5.58185e+06	1.68122e+06	5.58185e+06	7.98078e+06	5.38849e+06	1.68122e+06	4.39727e+06	1.2264e+06	22.86	70.414	3.32	1.73	0.0928134	0.784233		THREO-SPHINGOSINE, (-)-	C18 H37 N O2	299.282		65.8	70835.9	1.6698e+07	1.97003e+07	1.64368e+07	1.60351e+07	1.73155e+07	1.56468e+07	2.12427e+07	8.73594e+06	7.6089e+06	2.27389e+07	2.56891e+07
	C10 H24 N2 O2 P2 S2	330.075			13436	428222	346488	426381	346409	400518	401135	523142	811259	757202	338536	217879	350784	2.34559e+06	1.08727e+06	1.26921e+06	3.33915e+06	2.34559e+06	1.10269e+06	781110	1.08727e+06	44.6614	18.3143	2.157	1.11	0.0931972	0.784233		4-Vinylcyclohexene	C8 H12	108.094			651850	2.38342e+07	2.30861e+07	1.46006e+07	2.08899e+07	1.36676e+07	1.24587e+07	2.56505e+07	1.49468e+07	1.92695e+07	1.8845e+07	2.26232e+07
	C19 H37 N8 O6 P	504.259			10465.9	1.02624e+06	972400	837557	881965	1.05131e+06	934839	130479	9655.57	102435	805715	217479	191940	314698	771821	319182	40218.7	314698	2.65101e+06	771821	586763	71.1086	85.4544	0.408	-1.29	0.093453	0.784233		Geranylacetone	C13 H22 O	194.167			180340	1.68156e+07	1.68707e+07	1.55066e+07	1.62769e+07	1.69844e+07	1.4233e+07	1.93157e+07	1.23251e+07	2.56126e+07	1.07927e+07	1.10824e+07
	C34 H47 N O8	597.33			8467.46	8.82589e+06	7.89694e+06	7.48274e+06	6.66847e+06	8.06853e+06	7.71994e+06	3.60317e+06	1.10995e+06	595359	1.67284e+07	1.02272e+07	2.40407e+06	4.72092e+06	3.56759e+07	8.94201e+06	4.72092e+06	1.8034e+06	5.60202e+07	3.56759e+07	7.17938e+06	69.6175	74.4377	0.132	-2.92	0.0935685	0.784233		Acetylhistamine	C7 H11 N3 O	153.09			498058	1.57608e+07	1.66911e+07	1.62645e+07	1.57373e+07	1.47541e+07	1.44907e+07	2.55223e+07	1.78642e+07	1.73704e+07	9.6628e+06	2.10397e+07
	C42 H81 O11 P	792.551			9719.57	1.23933e+07	1.18983e+07	1.14242e+07	9.3578e+06	8.37303e+06	9.33829e+06	2.22714e+07	1.71717e+07	1.05637e+07	6.20803e+06	1.02892e+07	4.18066e+06	5.90221e+07	2.25478e+07	5.90221e+07	8.04811e+07	3.01459e+07	2.25478e+07	3.33929e+07	1.13364e+07	44.6661	49.179	2.618	1.39	0.0938359	0.784233		(22R,23R,24S)-22,23-Dihydroxyergost-4-en-3-one	C28 H46 O3	430.345			151469	1.10052e+07	9.45567e+06	1.19987e+07	1.22917e+07	7.12751e+06	7.78237e+06	2.55057e+07	1.67219e+07	1.23382e+07	1.08803e+07	1.32745e+07
N-Acetyl-L-methionine	C7 H13 N O3 S	191.061			5272.4	1.42605e+06	791817	905488	845193	847464	1.02193e+06	1.73487e+06	1.70784e+06	1.40394e+06	847891	1.01679e+06	956250	4.4477e+06	2.95541e+06	4.4477e+06	7.61862e+06	4.12507e+06	2.95541e+06	3.41815e+06	2.71715e+06	35.7712	11.7628	1.505	0.59	0.0940656	0.784233		Gonan-3-ol	C17 H28 O	248.214			516865	1.14078e+07	1.43337e+07	1.38848e+07	1.01654e+07	1.36166e+07	1.03855e+07	1.87694e+07	1.40867e+07	8.92683e+06	8.70601e+06	2.54414e+07
	C35 H77 N4 O P3	662.534			15894.3	1.23549e+07	1.23637e+07	1.10326e+07	8.51096e+06	1.11337e+07	9.25337e+06	1.8005e+07	1.19031e+07	8.94381e+06	6.22949e+06	8.27249e+06	6.40457e+06	4.63826e+07	2.18434e+07	4.63826e+07	5.34794e+07	2.61646e+07	2.18434e+07	2.76635e+07	1.80708e+07	33.7379	21.4537	2.123	1.09	0.0943447	0.784233		4-(METHYLNITROSAMINO)-1-(3-PYRIDYL-N-OXIDE)-1-BUTANOL	C10 H15 N3 O3	225.111			293101	2.05601e+07	2.06668e+07	1.84518e+07	1.77019e+07	1.89603e+07	1.46975e+07	1.90354e+07	2.1451e+06	2.54295e+07	9.05795e+06	5.51498e+06
	C11 H13 N S2	223.048			8389.04	523887	550584	589004	529629	578761	573166	279823	289619	91227	660254	634825	464999	671479	2.12203e+06	671479	1.17342e+06	285784	2.12203e+06	2.30739e+06	1.4687e+06	62.6681	22.4089	0.316	-1.66	0.094361	0.784233			C8 H13 N5 O	195.112			86630.9	1.53695e+07	1.94568e+07	1.9012e+07	2.27805e+07	163337	156937	2.06666e+07	2.53484e+07	2.37835e+07	1.90305e+07	2.53924e+07
	C7 H4 N6 O	188.045			11963.3	558687	554640	520917	493748	621032	487535	116188	131232	467247	790453	531901	877728	547149	2.60289e+06	284412	547149	1.43452e+06	2.60289e+06	1.88617e+06	2.6803e+06	79.7847	18.322	0.21	-2.25	0.0944279	0.784233		Vorinostat	C14 H20 N2 O3	264.147			597534	1.41728e+07	1.40214e+07	1.39761e+07	1.49201e+07	1.51633e+07	1.36899e+07	2.53655e+07	8.26483e+06	1.13447e+07	1.54195e+07	9.66057e+06
3_4-Dihydroxy-L-phenylalanine(L-Dopa)	C9 H11 N O4	197.069			100263	4.85712e+06	3.69654e+06	3.89177e+06	3.2947e+06	4.30322e+06	4.47989e+06	2.93391e+06	1.2158e+06	1.57309e+06	3.85532e+06	6.58623e+06	2.5813e+06	5.01434e+06	1.25792e+07	7.12801e+06	5.01434e+06	4.8661e+06	1.25792e+07	2.35712e+07	7.98193e+06	22.3176	54.4516	0.399	-1.33	0.0945165	0.784233		Pyrrole-2-carboxylic acid	C5 H5 N O2	111.032	90.2	52.5	147891	1.69104e+07	1.85929e+07	1.89882e+07	1.86825e+07	2.0152e+07	1.59468e+07	2.41497e+07	1.30682e+07	1.95647e+07	1.59201e+07	2.53509e+07
	C62 H82 N2 O5	934.622			10009.1	777375	648168	663695	554141	433844	558398	1.95238e+06	1.29496e+06	494180	358438	438700	148564	5.23652e+06	1.3215e+06	5.23652e+06	6.17998e+06	1.39605e+06	1.3215e+06	1.40656e+06	396442	59.3312	53.7929	3.963	1.99	0.0945717	0.784233		4'-Methoxy-3-morpholino-propiophenone	C14 H19 N O3	249.136			106141	2.29405e+07	2.34902e+07	2.28204e+07	2.22604e+07	2.53372e+07	2.16655e+07	2.49918e+06	881515	3.65219e+06	2.28713e+07	6.13814e+06
	C10 H11 N4 O2 P	250.062			8811.55	563724	613054	598988	510414	669986	553126	383311	578953	291143	957191	937685	1.0596e+06	927843	3.29701e+06	927843	2.37516e+06	903963	3.10913e+06	3.37118e+06	3.29701e+06	60.0852	4.14445	0.281	-1.83	0.0949934	0.784233		4-Nitroaniline	C6 H6 N2 O2	138.043			793833	2.06826e+07	2.09209e+07	1.68434e+07	1.62053e+07	1.96555e+07	1.5714e+07	1.21283e+07	2.52774e+07	2.43598e+07	2.17661e+07	1.44512e+07
	C28 H59 O5 P3	568.358			6399.41	387600	344413	288074	310197	364231	320760	50735	71304.5	92691.6	991217	113892	420908	280237	1.25304e+06	126158	304150	280237	3.32743e+06	396374	1.25304e+06	40.7869	90.8467	0.224	-2.16	0.0951144	0.784233		2,3-Bis(octylsulfanyl)-1-propanol	C19 H40 O S2	348.251			855966	1.62526e+07	1.65869e+07	1.25233e+07	1.23145e+07	1.71447e+07	1.07141e+07	1.58278e+07	1.95327e+07	1.88644e+07	9.32676e+06	2.51972e+07
2-Carboxy-2_3-dihydro-5_6-dihydroxyindole	C9 H9 N O4	195.053			37582.3	1.45398e+06	1.37576e+06	1.19797e+06	1.41702e+06	1.43162e+06	1.50491e+06	1.01359e+06	950330	548949	2.81245e+06	1.79333e+06	1.07173e+06	2.44729e+06	6.46783e+06	2.44729e+06	3.88455e+06	1.70883e+06	9.10717e+06	6.46783e+06	3.34923e+06	41.2804	45.6921	0.378	-1.4	0.095214	0.784233			C31 H60 N2 O6 P2 S	650.367			279804	9.16807e+06	9.78874e+06	9.05135e+06	8.81203e+06	9.61314e+06	8.68836e+06	2.51965e+07	9.88937e+06	1.58607e+07	1.36828e+07	1.54902e+07
	C19 H30 N4 O3 S	394.203			19192.4	4.19015e+06	4.80403e+06	4.90486e+06	3.4654e+06	3.02259e+06	4.8433e+06	2.34715e+06	1.97728e+06	3.72546e+06	3.31532e+06	5.39521e+06	4.39752e+06	8.60012e+06	1.28219e+07	5.91481e+06	8.60012e+06	1.11214e+07	1.13133e+07	1.84894e+07	1.28219e+07	30.4689	26.6297	0.671	-0.58	0.0952192	0.784233		ethyl 2-[(4-methyl-2-oxo-2H-chromen-8-yl)oxy]acetate	C14 H14 O5	262.089	81.9		217026	1.99817e+07	1.70916e+07	2.5188e+07	1.89069e+07	1.94563e+07	1.53059e+07	2.17843e+07	2.49129e+07	2.34293e+07	1.0923e+07	1.71752e+07
5-Hydroxyconiferylalcohol	C10 H12 O4	196.073			16305.8	2.76658e+06	2.97746e+06	1.92108e+06	1.92959e+06	2.13281e+06	2.01783e+06	3.70242e+06	2.67448e+06	2.5749e+06	1.32873e+06	2.55372e+06	1.75504e+06	9.88627e+06	4.87167e+06	9.88627e+06	1.26781e+07	7.3012e+06	4.87167e+06	8.22443e+06	4.71098e+06	27.0122	33.4204	2.029	1.02	0.0952499	0.784233		Dezaguanine	C6 H6 N4 O	150.054			239913	1.45791e+07	1.51301e+07	1.47024e+07	1.29374e+07	1.42984e+07	1.19175e+07	1.61463e+07	2.5111e+07	1.23089e+07	1.14745e+07	2.29062e+07
	C24 H45 N4 O4 P	484.319			25013.9	1.23261e+07	1.20443e+07	1.13129e+07	8.98706e+06	1.10885e+07	1.09598e+07	6.46664e+06	6.71272e+06	7.90022e+06	2.11498e+07	1.26862e+07	1.00182e+07	2.36773e+07	4.36847e+07	1.62278e+07	2.90181e+07	2.36773e+07	7.18008e+07	4.36847e+07	2.93994e+07	27.9618	44.67	0.542	-0.88	0.095483	0.784233		Roxatidine	C17 H26 N2 O3	306.194			197097	1.72145e+07	1.59793e+07	1.48551e+07	1.28445e+07	1.52623e+07	1.22318e+07	2.4948e+07	1.7441e+07	9.18216e+06	9.43065e+06	1.65552e+07
	C15 H17 N3 O9	383.096			9647.64	3.76678e+06	3.38506e+06	3.48833e+06	3.51683e+06	3.61173e+06	3.51706e+06	4.35345e+06	1.84053e+06	9.191e+06	1.3671e+06	536843	2.37453e+06	1.06403e+07	4.49331e+06	1.06403e+07	7.6568e+06	2.82608e+07	4.49331e+06	1.90724e+06	7.26942e+06	71.7482	58.8513	2.368	1.24	0.0955873	0.784233			C14 H33 N4 O4 P	352.224			574650	1.58178e+07	2.28697e+07	1.43486e+07	1.36219e+07	1.5832e+07	1.0709e+07	2.48871e+07	1.60841e+07	1.79234e+07	1.30291e+07	1.82559e+07
Gabaculine	C7 H9 N O2	139.063			13897	3.45829e+06	3.23803e+06	3.14923e+06	2.6998e+06	3.38817e+06	3.20287e+06	2.33585e+06	1.74623e+06	2.65314e+06	2.40085e+06	2.7824e+06	3.76108e+06	7.30978e+06	9.83371e+06	5.73364e+06	7.30978e+06	8.12327e+06	7.93256e+06	9.83371e+06	1.1433e+07	17.2195	18.0043	0.743	-0.43	0.0958876	0.785139				205.879			34186.3	1.44455e+07	1.56126e+07	1.65723e+07	1.54912e+07	1.46774e+07	1.58682e+07	1.72054e+07	2.04458e+07	1.61993e+07	1.62127e+07	2.48051e+07
	C50 H89 O4 P3	846.598			9744.27	1.42888e+07	1.48258e+07	1.39923e+07	1.16577e+07	1.01173e+07	1.11063e+07	2.61633e+07	1.54107e+07	1.69025e+07	7.97859e+06	1.64082e+07	9.69697e+06	6.92359e+07	2.89263e+07	6.92359e+07	7.20706e+07	4.82948e+07	2.89263e+07	5.33311e+07	2.63464e+07	20.5477	41.1335	2.394	1.26	0.0972704	0.788042			C24 H41 N O5	423.298			120918	1.3846e+07	1.12673e+07	1.41684e+07	1.24582e+07	1.43681e+07	9.34038e+06	673265	882547	3.65279e+06	2.47937e+07	1.24578e+07
	C32 H45 N2 O4 P	552.312			24303.2	7.11358e+06	7.86987e+06	7.25966e+06	5.63611e+06	7.30838e+06	6.26969e+06	2.59418e+06	1.90906e+06	2.02653e+06	3.97719e+06	1.0026e+07	4.05636e+06	6.50684e+06	1.3494e+07	6.50684e+06	8.24675e+06	6.07639e+06	1.3494e+07	3.45437e+07	1.19127e+07	16.5502	63.2235	0.482	-1.05	0.097519	0.788042			C24 H49 N4 P	424.37			169820	4.82405e+06	5.26924e+06	5.66344e+06	4.60742e+06	2.9135e+06	3.03628e+06	1.05342e+07	4.74484e+06	5.73779e+06	2.47016e+07	8.25671e+06
(2E)-3-Methyl-4-(sulfooxy)-2-butenoic acid	C5 H8 O6 S	196.004			28887.6	2.26136e+07	2.35339e+07	2.25925e+07	2.13857e+07	2.05771e+07	2.01218e+07	3.7433e+07	2.4333e+07	2.88822e+07	1.46173e+07	2.45259e+07	1.89635e+07	9.42902e+07	5.53291e+07	9.42902e+07	1.05768e+08	8.62552e+07	4.98536e+07	8.40922e+07	5.53291e+07	10.2758	29.1511	1.704	0.77	0.0980624	0.788042		1776172	C12 H20 O	180.151			588245	7.475e+06	9.73066e+06	1.23769e+07	8.99923e+06	9.60285e+06	6.79695e+06	2.46961e+07	1.58831e+07	1.37504e+07	1.80495e+07	1.84232e+07
	C19 H23 N7	349.2			11282.6	899545	900325	881887	834568	1.00029e+06	900748	1.03357e+06	336181	322437	1.06434e+06	957491	806816	1.36978e+06	3.43717e+06	2.48998e+06	1.36978e+06	1.00601e+06	3.43717e+06	3.46295e+06	2.53102e+06	47.6872	16.8833	0.399	-1.33	0.0981128	0.788042			C23 H47 N4 O2 P	442.345			195279	1.2528e+07	1.19722e+07	1.29939e+07	1.12821e+07	1.37764e+07	9.62796e+06	2.4608e+07	1.01056e+07	9.72435e+06	2.02203e+07	1.93454e+07
1beta-Hydroxycholic acid	C24 H40 O6	424.283			53984.3	5.33574e+07	4.56143e+07	5.12981e+07	2.69452e+07	4.65505e+07	3.51975e+07	3.68254e+07	1.8455e+07	4.42923e+07	4.55161e+07	3.85235e+07	5.00825e+07	9.52453e+07	1.40498e+08	9.52453e+07	8.34084e+07	1.29112e+08	1.60391e+08	1.28268e+08	1.40498e+08	23.1217	11.3336	0.678	-0.56	0.0985854	0.788042		DL-Atenolol	C14 H22 N2 O3	266.163			57401.5	2.24046e+07	2.28454e+07	2.21515e+07	2.15003e+07	2.45534e+07	2.0805e+07	2.25423e+06	699770	3.3239e+06	2.2108e+07	5.56993e+06
		377.147			16952.4	1.54965e+06	1.67162e+06	1.57009e+06	1.29564e+06	1.38715e+06	1.45908e+06	1.23442e+06	509689	217615	2.83228e+06	2.93004e+06	953212	2.21676e+06	9.66452e+06	3.11064e+06	2.21676e+06	649651	9.66452e+06	1.00417e+07	2.77945e+06	62.5265	54.5458	0.229	-2.12	0.0991691	0.788042			C17 H24	228.188			165524	1.47633e+07	1.30463e+07	1.47525e+07	1.19833e+07	1.45778e+07	1.01372e+07	1.5199e+07	1.21725e+07	1.25557e+07	1.33386e+07	2.45349e+07
(R)-2_3-Dihydroxy-3-methylpentanoate	C6 H12 O4	148.073			48282	4.06169e+06	3.69782e+06	4.37462e+06	3.32519e+06	3.56645e+06	3.69856e+06	3.66e+06	3.06084e+06	2.98648e+06	4.11702e+06	5.89695e+06	4.32444e+06	9.09949e+06	1.38177e+07	9.09949e+06	1.30529e+07	9.03055e+06	1.38177e+07	2.05269e+07	1.28772e+07	22.153	26.5025	0.659	-0.6	0.0992463	0.788042			C14 H18 N6 O3	318.144			33224.4	1.95559e+07	1.91705e+07	1.78841e+07	1.87883e+07	1.90616e+07	1.65946e+07	1.50441e+07	1.80861e+07	1.71747e+07	1.91971e+07	2.44858e+07
	C7 H9 N O5 S	219.02			10670.8	2.56245e+07	2.48744e+07	2.21554e+07	2.1086e+07	2.39222e+07	2.41679e+07	1.3802e+07	1.03844e+07	4.34375e+06	3.29076e+07	3.59062e+07	1.31449e+07	3.41253e+07	1.09699e+08	3.41253e+07	4.3929e+07	1.32053e+07	1.09699e+08	1.25806e+08	3.94902e+07	51.5896	50.07	0.311	-1.68	0.0994593	0.788042		Gabapentin	C9 H17 N O2	171.126			422629	6.60943e+06	6.92246e+06	7.65779e+06	6.43953e+06	6.67093e+06	6.43175e+06	8.02702e+06	3.99786e+06	3.2664e+06	1.6771e+06	3.88028e+06
	C17 H17 N4 P	308.119			14044.6	1.03348e+06	966129	939276	669281	864827	858467	412332	464649	682842	972243	876029	969073	2.01962e+06	2.96857e+06	1.0495e+06	2.05083e+06	2.01962e+06	3.35877e+06	2.96857e+06	2.78319e+06	33.3591	9.67453	0.68	-0.56	0.0997389	0.788042				137.042			52443.1	2.08788e+07	2.14479e+07	2.05362e+07	2.06494e+07	2.00031e+07	1.90494e+07	2.37175e+07	2.44212e+07	1.75953e+07	1.78992e+07	2.31246e+07
	C27 H33 N7 O	471.273			10066.4	426922	381927	390675	336044	391465	401638	34288.8	15020.1	19171.1	490390	58529	83719.9	62937.2	254206	84224	62937.2	58657.6	1.62164e+06	206686	254206	19.9597	115.757	0.248	-2.01	0.0998828	0.788042		Indane	C9 H10	118.078			461103	2.0873e+07	1.99537e+07	2.43637e+07	2.07289e+07	1.60797e+07	1.68977e+07	1.46131e+07	8.41209e+06	1.76192e+07	1.98504e+07	1.15337e+07
MFCD12546417	C6 H6 O5 S	189.993			17875.9	2.70791e+06	2.62267e+06	2.45697e+06	2.60996e+06	2.5913e+06	2.48403e+06	425323	92419.5	986589	1.74674e+06	694512	6.81243e+06	1.05084e+06	5.81764e+06	1.05084e+06	390548	3.00141e+06	5.81764e+06	2.43548e+06	2.049e+07	91.6672	100.173	0.181	-2.47	0.100055	0.788042		Proxyphylline	C10 H14 N4 O3	238.106			231518	1.78251e+07	1.81525e+07	1.68907e+07	1.58508e+07	1.84817e+07	1.4406e+07	1.74807e+07	2.0435e+07	1.81836e+07	9.9846e+06	2.43545e+07
	C13 H24 O5 S	292.135			17005.2	2.09535e+06	2.20952e+06	2.05434e+06	1.80526e+06	2.11953e+06	2.07193e+06	3.10524e+06	2.55481e+06	2.34581e+06	1.64044e+06	2.06855e+06	1.63867e+06	7.63375e+06	5.43019e+06	7.63375e+06	1.0718e+07	7.17156e+06	5.43019e+06	7.29745e+06	4.96889e+06	22.6619	20.9023	1.406	0.49	0.100067	0.788042		N-(3-cyclopropyl-1-methyl-1H-pyrazol-5-yl)-2-(1,3-dioxo-1,3-dihydro-2H-isoindol-2-yl)acetamide	C17 H16 N4 O3	324.118	72.8		5.99913e+06	1.35548e+07	1.36186e+07	1.78898e+07	1.44385e+07	1.44463e+07	2.3362e+07	1.41591e+07	2.43308e+07	1.89552e+07	1.13039e+07	1.52661e+07
2-Hydroxy-2_4-pentadienoate	C5 H6 O3	114.032			296406	1.72855e+07	1.70042e+07	1.42873e+07	1.36515e+07	1.65408e+07	1.55114e+07	2.18266e+07	1.94402e+07	2.46823e+07	1.1031e+07	1.64686e+07	1.66989e+07	7.46353e+07	4.97264e+07	5.42648e+07	8.29009e+07	7.46353e+07	3.70221e+07	5.73267e+07	4.97264e+07	20.8757	21.3611	1.501	0.59	0.100261	0.788042		Medrogestone	C23 H32 O2	340.24			80870.9	9.7994e+06	9.44766e+06	9.76313e+06	8.93858e+06	9.16556e+06	7.53287e+06	1.38939e+07	8.15262e+06	2.4267e+07	6.90402e+06	1.09421e+07
		474.322			13948.6	401843	365028	396848	290043	440318	314112	192243	98005.6	273146	649942	331370	249558	473464	1.16646e+06	473464	412245	833562	2.15625e+06	1.16646e+06	754484	39.722	53.0114	0.406	-1.3	0.100713	0.788042		4-Aminophenol	C6 H7 N O	109.053		75.8	500308	1.54769e+07	1.78672e+07	1.60953e+07	1.74543e+07	1.86761e+07	1.70399e+07	2.07225e+07	1.10965e+07	2.41363e+07	1.17193e+07	1.05103e+07
	C15 H9 N5 O2	291.074			12504.7	887341	726120	790658	616694	661390	754842	546777	314931	229439	1.15043e+06	965299	476208	1.37749e+06	3.29377e+06	1.38316e+06	1.37749e+06	682485	3.9443e+06	3.29377e+06	1.38041e+06	35.1052	46.3922	0.418	-1.26	0.100774	0.788042			C13 H11 N O4 S2	309.013			245248	1.97767e+07	1.90395e+07	1.677e+07	1.67335e+07	1.53421e+07	1.30756e+07	2.40379e+07	1.24919e+07	2.30786e+07	1.64416e+07	1.33946e+07
	C21 H47 N10 O8 P	598.334			8843.57	2.60017e+06	2.57876e+06	2.43833e+06	1.85112e+06	2.47794e+06	2.20419e+06	908473	348698	173649	4.89817e+06	3.01995e+06	660527	1.5099e+06	1.03855e+07	2.28239e+06	1.5099e+06	519872	1.66521e+07	1.03855e+07	1.93496e+06	61.4652	76.4743	0.145	-2.78	0.100844	0.788042		Docosahexaenoic acid methyl ester	C23 H34 O2	360.266	76.4		143556	1.14552e+07	1.17247e+07	1.10606e+07	9.8977e+06	1.2442e+07	9.25535e+06	4.67954e+06	1.8493e+07	7.41748e+06	4.54503e+06	2.39793e+07
	C29 H50 P2 S2	524.281			9387.32	2.60873e+06	2.666e+06	2.31753e+06	1.80787e+06	3.04304e+06	2.9077e+06	624035	1.51678e+06	1.10255e+06	1.76921e+06	4.33055e+06	2.99374e+06	3.50552e+06	9.69645e+06	1.47645e+06	6.02245e+06	3.50552e+06	5.58923e+06	1.60298e+07	9.69645e+06	62.0848	50.3875	0.362	-1.47	0.100996	0.788042			C16 H39 N6 O2 P	378.288			172809	1.20158e+07	1.19483e+07	1.23327e+07	1.10709e+07	1.32333e+07	1.11695e+07	2.37989e+07	1.41653e+07	1.12164e+07	1.32692e+07	2.33134e+07
musk ambrette	C12 H16 N2 O5	268.106			14214.9	7.81659e+06	7.39995e+06	6.31294e+06	6.58004e+06	6.51413e+06	6.726e+06	6.01495e+06	4.08691e+06	1.6253e+06	1.07935e+07	1.53359e+07	6.5437e+06	1.52185e+07	3.70141e+07	1.52185e+07	1.78807e+07	4.83376e+06	3.70141e+07	5.23181e+07	1.89634e+07	54.5214	46.2517	0.411	-1.28	0.101034	0.788042		3420	C13 H18 O	190.136			2.74046e+06	2.88588e+06	3.71388e+06	3.27719e+06	2.96288e+06	2.3396e+06	1.53406e+06	2.37966e+07	1.48052e+07	1.32123e+07	1.70515e+07	1.13571e+07
AminoDHQ	C7 H11 N O5	189.064			16298	566734	539118	590642	497978	527226	499611	367493	439702	296647	718114	732477	579935	915183	2.41509e+06	915183	1.87965e+06	895569	2.41509e+06	2.54474e+06	1.72237e+06	45.7335	19.8503	0.379	-1.4	0.10121	0.788042			C21 H45 N4 O4 P	448.319			106193	1.23567e+07	1.03383e+07	1.05253e+07	8.45352e+06	1.11557e+07	1.04487e+07	2.18352e+07	9.69159e+06	1.01434e+07	2.3796e+07	1.17098e+07
	C22 H44 N6 O4 S	488.314			12828.4	1.86415e+07	1.92091e+07	1.72418e+07	1.55412e+07	1.9829e+07	1.60719e+07	1.61702e+07	1.03699e+07	2.16948e+07	3.1969e+07	1.61563e+07	3.55786e+07	4.40248e+07	1.06465e+08	4.00791e+07	4.40248e+07	6.5796e+07	1.06892e+08	5.64426e+07	1.06465e+08	27.7182	32.2511	0.414	-1.27	0.101309	0.788042			C31 H57 N3 O4	535.435			37374.1	2.32965e+07	1.96125e+07	2.36778e+07	1.48548e+07	2.14515e+07	1.76052e+07	41573	45835.7	42127.1	6.06546e+06	1.28125e+07
	C6 H8 O6 S	208.004			13515.2	1.77446e+07	1.69001e+07	1.67715e+07	1.53648e+07	1.52767e+07	1.52217e+07	2.8e+07	6.70026e+06	2.79399e+07	7.60254e+06	4.99536e+06	1.01335e+07	7.06368e+07	2.59779e+07	7.06368e+07	2.91891e+07	8.3322e+07	2.59779e+07	1.7098e+07	2.94972e+07	46.3746	26.414	2.719	1.44	0.101385	0.788042		Phenylhydrazine	C6 H8 N2	108.069			72543.1	1.11542e+07	1.13588e+07	1.039e+07	1.08389e+07	1.11038e+07	1.12635e+07	6.70337e+06	4.9388e+06	3.23767e+06	4.96376e+06	1.32817e+07
3-Dehydro-6-deoxoteasterone	C28 H48 O3	432.36			22128.1	449824	385474	395525	448184	413210	250981	781851	576752	440880	210097	436208	370241	2.02429e+06	1.03709e+06	2.02429e+06	2.61071e+06	1.28397e+06	741304	1.45077e+06	1.03709e+06	33.698	33.1072	1.952	0.96	0.101753	0.788042		Isophorone	C9 H14 O	138.104			1.4501e+06	2.0138e+07	1.91256e+07	1.63549e+07	1.49022e+07	1.23245e+07	1.1421e+07	2.3511e+07	1.46338e+07	2.31213e+07	1.21157e+07	2.36371e+07
	C18 H40 N6 O P2	418.272			12265.7	1.42465e+06	1.0763e+06	850053	885511	1.32505e+06	1.38353e+06	1.17176e+06	769537	1.18353e+06	1.40316e+06	1.80768e+06	1.21197e+06	3.10043e+06	4.48827e+06	2.80084e+06	3.10043e+06	3.7227e+06	4.48827e+06	6.6032e+06	3.85434e+06	14.6586	28.8922	0.691	-0.53	0.101922	0.788042		coenzyme Q2	C19 H26 O4	318.183			269028	1.84503e+07	2.35739e+07	1.98989e+07	1.62767e+07	2.21129e+07	1.4083e+07	1.97614e+07	1.1776e+07	2.32038e+07	2.228e+07	1.37201e+07
	C16 H17 N2 O2 P	300.103			7902.47	1.28854e+06	958400	940798	1.03196e+06	1.28581e+06	1.14188e+06	519901	136655	208840	1.93568e+06	1.50244e+06	347635	654956	5.46839e+06	1.24624e+06	552817	654956	6.21303e+06	5.46839e+06	1.10008e+06	45.7654	64.8331	0.12	-3.06	0.102024	0.788042		2475675	C23 H34 O2	342.256			109612	1.12559e+07	1.13299e+07	1.10004e+07	1.0171e+07	1.16018e+07	9.14256e+06	4.15136e+06	1.75037e+07	7.19085e+06	3.99181e+06	2.35732e+07
(1S,4R,5'S,6'R,9S,10E,12E,14S,15S,16E,19R,21S)-9,15-Dihydroxy-6'-isopropyl-5',6,10,14,16-pentamethyl-5',6'-dihydro-3H,7H-spiro[2,20-dioxatricyclo[17.3.1.0~4,9~]tricosa-5,10,12,16-tetraene-21,2'-pyran] -3,7-dione	C33 H46 O7	554.322			14287.7	3.01002e+06	2.13025e+06	1.92554e+06	1.33311e+06	1.58555e+06	1.76655e+06	6.35939e+06	7.205e+06	2.73967e+06	1.58724e+06	2.54436e+06	844905	1.75959e+07	6.08499e+06	1.75959e+07	3.60543e+07	7.54656e+06	6.08499e+06	7.91483e+06	2.1671e+06	70.8818	54.489	2.892	1.53	0.102133	0.788042		n-Amylbenzene	C11 H16	148.125			216113	1.28943e+07	1.84082e+07	1.44673e+07	1.2624e+07	1.11841e+07	8.93394e+06	2.35727e+07	1.45781e+07	1.75404e+07	1.71992e+07	1.65178e+07
	C21 H44 N6 O S	428.329			43605.1	2.53249e+06	1.91395e+06	1.90159e+06	1.51916e+06	1.88124e+06	2.10481e+06	2.35105e+06	1.59874e+06	3.07609e+06	1.8417e+06	1.34401e+06	1.31736e+06	6.95334e+06	4.60611e+06	5.92446e+06	6.95334e+06	9.18312e+06	6.28442e+06	4.60611e+06	3.84125e+06	22.6527	25.4494	1.51	0.59	0.102217	0.788042			C13 H11 N O4 S2	309.013			303360	1.93083e+07	1.84146e+07	1.74423e+07	1.72957e+07	1.9023e+07	1.51501e+07	1.84928e+07	1.57563e+07	1.55465e+07	2.09282e+07	2.35533e+07
callystatin A	C29 H44 O4	456.324			37518.8	1.45129e+08	1.26476e+08	1.35878e+08	1.0921e+08	1.37426e+08	1.38339e+08	1.46665e+08	8.90803e+07	1.38773e+08	1.66177e+08	1.63917e+08	1.33694e+08	3.68834e+08	5.44001e+08	3.57293e+08	3.68834e+08	4.28104e+08	5.44001e+08	5.84686e+08	4.11535e+08	9.87466	17.6349	0.678	-0.56	0.102433	0.788042		g-Butyrobetaine	C7 H15 N O2	145.11			197005	1.25891e+07	1.4443e+07	1.50559e+07	1.52554e+07	1.41233e+07	1.38209e+07	1.28287e+07	2.09983e+07	1.56141e+07	1.10309e+07	2.35525e+07
4730700	C35 H58 O9	622.408			10999.8	273618	439695	438230	330161	481407	580513	892140	280374	479944	119476	283108	134802	1.65141e+06	501500	1.9702e+06	1.01047e+06	1.65141e+06	347353	1.15607e+06	501500	31.6571	64.2499	3.293	1.72	0.102651	0.788042		3321	C8 H10 N2	134.084			368505	2.22105e+07	2.06055e+07	2.04023e+07	1.86413e+07	2.06351e+07	2.28156e+07	2.35059e+07	1.87305e+07	1.91359e+07	1.56135e+07	2.14215e+07
	C5 H5 N O4 S	174.994			51692.7	3.75596e+06	3.68412e+06	3.19093e+06	3.24243e+06	3.41097e+06	3.29847e+06	5.09501e+06	3.3457e+06	3.72663e+06	1.73952e+06	3.20946e+06	2.45555e+06	1.27737e+07	7.21661e+06	1.27737e+07	1.44431e+07	1.11788e+07	5.89862e+06	1.10637e+07	7.21661e+06	12.7536	33.2986	1.77	0.82	0.102668	0.788042			C16 H28 O3	268.204			633643	1.5471e+07	1.48435e+07	1.29958e+07	1.02045e+07	1.25762e+07	1.08705e+07	1.68043e+07	1.54445e+07	1.72823e+07	1.27231e+07	2.34372e+07
	C43 H70 O3 P2	696.481			17682.2	2.42116e+06	2.16578e+06	1.99027e+06	1.78172e+06	2.20949e+06	2.15703e+06	1.6602e+06	1.11147e+06	1.28288e+06	2.61897e+06	3.72823e+06	1.81276e+06	4.11095e+06	8.74644e+06	4.11095e+06	4.71205e+06	3.89437e+06	8.74644e+06	1.30396e+07	5.43285e+06	9.99353	42.0355	0.47	-1.09	0.102687	0.788042			C25 H52 N O2 P	429.373			1.13512e+06	1.7107e+07	1.9362e+07	1.52974e+07	1.30627e+07	1.51494e+07	1.20372e+07	2.32104e+07	1.75543e+07	1.81114e+07	1.76271e+07	1.73893e+07
	C39 H69 N10 O4 P	772.526			19292.5	2.16862e+06	2.05633e+06	1.64887e+06	1.79003e+06	1.71899e+06	1.96955e+06	4.16373e+06	3.50059e+06	1.80874e+06	1.14024e+06	1.89853e+06	971664	1.05198e+07	3.90343e+06	1.05198e+07	1.52836e+07	5.38643e+06	3.90343e+06	6.48715e+06	2.82191e+06	47.6092	42.7601	2.695	1.43	0.103199	0.788042		Benztropine	C21 H25 N O	307.189	62.3		37957.1	1.03075e+07	1.36656e+07	1.05732e+07	7.79708e+06	1.23785e+07	1.02139e+07	8.75166e+06	1.33374e+07	2.25723e+07	2.05673e+07	1.38754e+07
	C22 H42 N6 O5 S2	534.265			15634.5	3.16192e+06	3.40876e+06	2.87123e+06	2.84735e+06	2.68587e+06	2.96876e+06	2.92681e+06	1.48819e+06	1.7617e+06	5.59152e+06	3.5728e+06	2.77101e+06	6.52411e+06	1.21697e+07	7.41531e+06	6.52411e+06	5.23274e+06	1.92075e+07	1.21697e+07	8.01362e+06	17.1715	43.0944	0.536	-0.9	0.103441	0.788042				296.283			71828.4	1.65689e+07	1.57332e+07	1.6487e+07	1.5813e+07	1.56909e+07	1.31969e+07	1.88769e+07	8.53957e+06	7.5534e+06	2.08386e+07	2.31615e+07
	C8 H16 N2 O6	236.101			7222.08	158308	151570	173368	152750	129289	150182	31785.3	149811	39023.6	132888	463064	438940	117251	1.29346e+06	79551.9	645095	117251	449664	1.59946e+06	1.29346e+06	112.673	53.4458	0.091	-3.46	0.103558	0.788042			C40 H67 N3 O7	701.499			232654	1.87728e+07	2.22243e+07	2.03574e+07	1.72048e+07	1.80968e+07	1.64767e+07	7.5781e+06	1.30179e+07	1.32756e+07	1.34585e+07	2.31571e+07
	C18 H46 N5 O2 P3	457.289			13481.9	1.07112e+06	1.17152e+06	1.18383e+06	825943	1.19037e+06	1.03058e+06	1.93667e+06	1.40965e+06	1.11325e+06	767690	945508	1.07292e+06	4.75004e+06	3.26572e+06	4.75004e+06	5.89407e+06	3.41118e+06	2.53405e+06	3.34486e+06	3.26572e+06	26.525	14.6654	1.455	0.54	0.104434	0.788042		Isoniazid	C6 H7 N3 O	137.059			45588.2	1.46095e+07	1.76186e+07	1.73069e+07	2.09956e+07	124125	54212.2	1.88429e+07	2.3082e+07	2.17275e+07	1.75219e+07	2.27924e+07
	C19 H37 N2 O6 P	420.237			2694.93	542574	414036	512139	399983	416617	488389	511625	150762	206075	464968	455676	488970	640860	1.55632e+06	1.2692e+06	640860	624460	1.55632e+06	1.5903e+06	1.46116e+06	43.511	4.35821	0.412	-1.28	0.104554	0.788042		1886839	C20 H30 O4	334.214			163870	1.36992e+07	1.34957e+07	1.22363e+07	1.04234e+07	1.34703e+07	8.03615e+06	1.27079e+07	1.01781e+07	2.30621e+07	8.86674e+06	8.76502e+06
	C33 H36 N4 O6 S	616.237			16031.9	896289	1.45934e+06	1.26647e+06	1.33681e+06	1.47121e+06	1.11227e+06	149969	379097	115053	385145	2.75768e+06	751824	363100	2.40454e+06	357326	1.5204e+06	363100	1.22718e+06	1.01148e+07	2.40454e+06	89.6779	105.353	0.151	-2.73	0.104714	0.788042			C25 H46 N6 O2	462.371			76630.1	9.31198e+06	7.71082e+06	1.01307e+07	9.99401e+06	5.74295e+06	6.45451e+06	2.30463e+07	1.49913e+07	1.08674e+07	8.6992e+06	1.0748e+07
Erisimin	C29 H42 O9	534.283			9645.69	2.47526e+06	2.38085e+06	2.33986e+06	1.97416e+06	2.14324e+06	2.22355e+06	116385	95038.8	1.01748e+06	1.10206e+06	1.68696e+06	2.26261e+06	411127	5.80583e+06	292203	411127	3.04806e+06	3.74354e+06	5.80583e+06	6.63496e+06	124.586	27.5987	0.071	-3.82	0.105498	0.788042		2-(dimethylamino)-5,6-dimethylpyrimidin-4-ol	C8 H13 N3 O	167.106			138169	1.24823e+07	1.26949e+07	1.29304e+07	1.10088e+07	1.30764e+07	1.19184e+07	1.34055e+07	9.29609e+06	5.42573e+06	6.95707e+06	2.05149e+07
tween20	C26 H50 O10	522.339			16482.2	1.027e+06	1.0575e+06	959138	795273	1.04927e+06	761723	579897	276606	162074	540997	588932	2.21078e+06	1.21686e+06	2.00067e+06	1.47272e+06	1.21686e+06	480346	1.86384e+06	2.00067e+06	6.3706e+06	48.7603	75.1353	0.608	-0.72	0.105524	0.788042			C34 H73 N4 O P3	646.501			274455	1.83699e+07	1.65617e+07	1.74508e+07	1.60342e+07	1.99248e+07	1.58137e+07	1.95356e+07	1.66199e+07	2.03529e+07	2.04562e+07	2.29931e+07
	C44 H76 N4 O7	772.569			27618.4	1.06948e+06	1.52381e+06	878990	949536	833784	918054	1.90668e+06	1.76429e+06	1.01492e+06	537810	1.06321e+06	435912	5.15575e+06	2.00312e+06	5.15575e+06	8.52425e+06	2.84786e+06	2.00312e+06	3.38141e+06	1.15093e+06	51.8154	51.6657	2.574	1.36	0.105601	0.788042		D-Urobilin	C33 H40 N4 O6	588.294			245648	1.18788e+07	1.99909e+07	1.2235e+07	1.08179e+07	1.10023e+07	1.17787e+07	2.17939e+07	1.16989e+07	1.48675e+07	2.29684e+07	1.13243e+07
2-Hydroxy-4'-(2-hydroxyethoxy)-2-methylpropiophenone	C12 H16 O4	224.105			22842	1.22575e+06	1.2449e+06	1.15379e+06	1.12115e+06	1.24431e+06	1.1253e+06	3.17525e+06	1.68266e+06	1.56922e+06	625415	1.26793e+06	1.40796e+06	7.09968e+06	4.24202e+06	7.83673e+06	7.09968e+06	4.77883e+06	2.08028e+06	4.45194e+06	4.24202e+06	24.2834	36.5561	1.674	0.74	0.105634	0.788042		Stachydrine	C7 H13 N O2	143.095			28907.2	1.48226e+07	1.5005e+07	1.61526e+07	1.48824e+07	1.51533e+07	1.5003e+07	1.64496e+07	1.89812e+07	1.86894e+07	1.21421e+07	2.29156e+07
FL1AUNGS0001_a	C15 H14 O4	258.089			12890.9	8.67075e+06	9.08598e+06	8.85826e+06	7.16748e+06	8.38951e+06	8.9446e+06	6.73716e+06	5.97176e+06	7.38088e+06	9.71236e+06	8.46654e+06	8.39807e+06	2.25806e+07	2.9894e+07	1.65505e+07	2.5027e+07	2.25806e+07	3.21218e+07	2.9894e+07	2.5495e+07	20.3998	11.5603	0.755	-0.4	0.105735	0.788042		Leukotriene B4	C20 H32 O4	336.23			173463	1.64511e+07	2.08246e+07	1.53036e+07	1.67604e+07	1.66861e+07	1.34674e+07	1.88327e+07	1.22581e+07	2.28654e+07	1.30161e+07	4.47714e+06
Lithocholate3-O-glucuronide	C30 H48 O9	552.33			16662.5	1.33498e+06	1.22915e+06	992769	1.07225e+06	1.31104e+06	1.26007e+06	1.07694e+06	934526	990520	1.45879e+06	1.22968e+06	1.1834e+06	3.05166e+06	4.37916e+06	2.62701e+06	3.87672e+06	3.05166e+06	4.7832e+06	4.37916e+06	3.63474e+06	19.9507	13.6573	0.697	-0.52	0.105783	0.788042		NP-020454	C6 H13 N O	115.1	91.3		99866.2	1.00136e+07	9.86185e+06	1.0299e+07	9.33794e+06	1.087e+07	9.20611e+06	1.02283e+07	3.78753e+06	6.09287e+06	6.6172e+06	8.25479e+06
	C20 H38 O4	342.277			53288.8	5.26587e+06	6.54874e+06	7.58677e+06	4.95366e+06	4.6337e+06	7.85985e+06	8.25888e+06	6.35416e+06	6.44819e+06	5.92199e+06	4.9464e+06	4.76504e+06	2.01806e+07	1.79575e+07	1.98369e+07	2.57789e+07	2.01806e+07	1.90546e+07	1.79575e+07	1.5026e+07	15.2098	12.0068	1.124	0.17	0.105867	0.788042			C22 H38 N2 O	346.298			78840.7	1.29344e+07	1.31429e+07	9.74014e+06	1.16303e+07	1.15656e+07	1.60728e+07	1.43295e+07	8.05964e+06	2.25874e+07	8.04302e+06	1.88376e+07
	C6 H6 N10 S2	282.023			9357.41	2.51989e+06	2.37478e+06	2.15383e+06	1.91524e+06	1.98933e+06	2.36286e+06	2.79394e+06	2.30314e+06	3.32641e+06	1.66441e+06	2.31939e+06	1.84821e+06	9.94267e+06	5.67027e+06	7.03127e+06	9.99768e+06	9.94267e+06	5.67027e+06	7.96079e+06	5.40001e+06	18.8754	22.1788	1.753	0.81	0.105972	0.788042			C7 H14 N2	126.116			617214	2.1488e+07	1.90107e+07	2.05185e+07	1.76207e+07	2.00949e+07	1.76647e+07	9.14626e+06	8.30557e+06	2.25746e+07	2.1927e+07	1.84154e+07
Indole-2-carboxylic acid	C9 H7 N O2	161.047	63.4	80.3	22868.8	5.02889e+06	5.1492e+06	5.88642e+06	4.76541e+06	4.48029e+06	4.22427e+06	3.37291e+06	3.27066e+06	3.11449e+06	7.29557e+06	4.94108e+06	4.51773e+06	9.23248e+06	1.67896e+07	8.56397e+06	1.43838e+07	9.23248e+06	2.51276e+07	1.67896e+07	1.30228e+07	29.6891	33.8257	0.55	-0.86	0.106138	0.788042		trans-Anethole	C10 H12 O	148.089			336697	1.24773e+07	1.34686e+07	1.30429e+07	1.68817e+07	1.3157e+07	1.18268e+07	2.24849e+07	1.08222e+07	1.73838e+07	1.71667e+07	1.48345e+07
	C17 H30 N10 O	390.262			14503.7	5.94383e+06	5.83543e+06	5.79624e+06	4.36666e+06	3.46e+06	3.6359e+06	8.41436e+06	5.37755e+06	8.10818e+06	5.4091e+06	4.76371e+06	4.45998e+06	2.33929e+07	1.47526e+07	2.33929e+07	2.71075e+07	2.2251e+07	2.08617e+07	1.47526e+07	1.13731e+07	10.4711	30.7059	1.586	0.67	0.106198	0.788042		3-hydroxyhexadecanoylcarnitine	C23 H45 N O5	415.329			130036	1.73669e+07	1.85906e+07	1.87778e+07	1.6245e+07	1.86671e+07	1.27811e+07	1.79212e+07	1.43523e+07	1.93534e+07	1.71105e+07	2.24538e+07
	C35 H63 N2 O5 P	622.444			8728.68	1.09702e+07	1.05e+07	1.20346e+07	8.80197e+06	1.10166e+07	1.17342e+07	1.0984e+07	8.64868e+06	1.17517e+07	1.41687e+07	1.07488e+07	1.35973e+07	3.52409e+07	4.26529e+07	2.64625e+07	3.52409e+07	3.66641e+07	4.57579e+07	3.88734e+07	4.26529e+07	16.8503	8.12607	0.826	-0.28	0.106237	0.788042			C28 H53 O9 P	564.342			438565	8.37644e+06	1.00184e+07	8.79049e+06	8.31794e+06	1.01551e+07	6.63149e+06	2.24099e+07	1.9044e+07	4.08331e+06	3.41413e+06	7.60639e+06
		470.324			17834.9	7.50952e+07	8.64565e+07	6.89835e+07	6.37553e+07	6.6629e+07	7.33842e+07	9.20173e+06	2.89488e+07	4.02552e+07	9.65061e+07	1.02337e+08	1.14911e+08	1.19702e+08	3.32918e+08	2.32856e+07	1.26687e+08	1.19702e+08	3.31021e+08	3.49048e+08	3.32918e+08	64.2865	2.93366	0.36	-1.48	0.106284	0.788042			C19 H38 S2	330.24			535463	1.18909e+07	1.3273e+07	1.12083e+07	1.03241e+07	1.20947e+07	9.44731e+06	1.22313e+07	1.85716e+07	1.58791e+07	7.81702e+06	2.23954e+07
Cyclohexanecarboxylic acid	C7 H12 O2	128.084			142120	7.12004e+06	8.59085e+06	5.83927e+06	6.25949e+06	7.57629e+06	8.42266e+06	8.74153e+06	7.24131e+06	7.19049e+06	4.95972e+06	4.32673e+06	7.03126e+06	2.23141e+07	1.61201e+07	2.11705e+07	2.97293e+07	2.23141e+07	1.61201e+07	1.55457e+07	2.18593e+07	19.0398	19.5675	1.384	0.47	0.106322	0.788042		2,3,5,6-Tetramethylpyrazine	C8 H12 N2	136.1	72.2		759944	1.62341e+07	1.80556e+07	1.70194e+07	1.60956e+07	2.08315e+07	1.63669e+07	2.23861e+07	1.37724e+07	1.18039e+07	1.23239e+07	1.95143e+07
	C3 H11 Cl N4 O5 S3	313.959			13917.3	1.20432e+06	1.03961e+06	869753	801116	879343	807415	609334	942748	1.0625e+06	527809	364539	344981	3.03991e+06	1.18677e+06	1.60995e+06	4.39855e+06	3.03991e+06	1.90983e+06	1.18677e+06	939309	46.233	37.4868	2.562	1.36	0.106346	0.788042			C33 H64 N6 O	560.516			96604.9	1.4082e+07	1.40037e+07	1.48225e+07	1.26087e+07	1.22919e+07	8.91086e+06	2.22814e+07	2.04595e+07	1.26907e+07	6.32182e+06	1.39328e+07
	C41 H40 N4 O6 P2	746.241			14812.9	9.3303e+06	7.50551e+06	1.03851e+07	8.48515e+06	1.05654e+07	9.56841e+06	7.61521e+06	6.27454e+06	1.94636e+06	1.2992e+07	1.45598e+07	9.68436e+06	1.78565e+07	4.05998e+07	1.78565e+07	2.45974e+07	6.24834e+06	4.05998e+07	5.45384e+07	3.18878e+07	57.1729	26.9835	0.44	-1.19	0.106724	0.788042				98.0738			686060	1.75377e+07	1.79225e+07	1.95536e+07	1.6259e+07	1.54731e+07	1.07791e+07	2.22627e+07	1.49549e+07	1.55751e+07	1.57227e+07	1.86475e+07
UNII:OL56191M6N	C12 H18 O4	226.12			20421.4	1.97517e+07	1.85536e+07	1.77923e+07	1.42324e+07	1.93468e+07	1.86714e+07	3.00504e+07	2.14609e+07	2.00754e+07	1.19332e+07	1.85432e+07	1.12471e+07	7.36215e+07	3.9336e+07	7.36215e+07	8.95876e+07	6.15825e+07	3.9336e+07	6.56882e+07	3.42968e+07	18.7485	36.3014	1.872	0.9	0.106998	0.788042				96.9614			7.53699e+06	1.89127e+07	2.2134e+07	1.98777e+07	1.79314e+07	1.64284e+07	1.76316e+07	1.39208e+07	2.1254e+07	1.40119e+07	1.39533e+07	1.37365e+07
3-Methoxy-4-hydroxyphenylethyleneglycol	C9 H12 O4	184.073			44842.3	2.40452e+06	2.09597e+06	2.80183e+06	2.75979e+06	2.24789e+06	1.9445e+06	4.98665e+06	3.5136e+06	2.2757e+06	1.09591e+06	2.25782e+06	1.9947e+06	1.2391e+07	5.945e+06	1.2391e+07	1.49716e+07	6.88495e+06	3.67564e+06	7.86443e+06	5.945e+06	36.1828	35.9763	2.084	1.06	0.107056	0.788042				422.302			143152	1.97714e+07	2.20294e+07	1.79923e+07	1.64291e+07	2.02169e+07	1.72576e+07	1.09646e+06	1.62545e+06	1.99413e+06	1.97282e+07	6.76361e+06
	C28 H43 N8 O P S3	634.248			12663.4	1.71148e+06	1.63257e+06	1.53587e+06	1.53036e+06	1.69716e+06	1.58153e+06	201490	78695	773212	838325	1.26073e+06	1.32126e+06	494549	4.01682e+06	494549	329388	2.36754e+06	2.76965e+06	4.45609e+06	4.01682e+06	106.415	23.3454	0.123	-3.02	0.107543	0.788042			C43 H68 N4 O2	672.532			318201	1.29186e+07	1.28885e+07	1.1217e+07	1.3158e+07	1.33887e+07	8.86131e+06	2.19896e+07	9.06785e+06	6.95856e+06	1.06182e+07	2.03228e+07
	C10 H12 N6 O S	264.078			10629.4	1.12186e+06	1.09273e+06	939121	842781	929403	984713	719572	341733	381789	1.36704e+06	1.13008e+06	606549	1.50157e+06	3.84252e+06	1.82595e+06	1.50157e+06	1.13238e+06	4.70498e+06	3.84252e+06	1.74998e+06	23.3429	44.2701	0.391	-1.36	0.108002	0.788042			C8 H16 N2 O2 S	204.093			69132.6	1.34886e+07	1.36708e+07	1.27778e+07	1.23288e+07	1.33159e+07	1.04977e+07	7.58227e+06	6.63296e+06	9.53473e+06	2.19884e+07	1.15697e+07
Helenalin	C15 H18 O4	262.12			14762.5	2.8339e+06	2.66662e+06	2.89505e+06	2.53654e+06	2.91565e+06	2.97564e+06	1.73419e+06	842235	722053	4.14233e+06	2.28794e+06	1.28914e+06	3.41539e+06	8.30953e+06	4.164e+06	3.41539e+06	2.26052e+06	1.33232e+07	8.30953e+06	4.06742e+06	29.2361	54.0841	0.411	-1.28	0.10834	0.788042		Medrogestone	C23 H32 O2	340.24			164152	1.64826e+07	1.72495e+07	1.42947e+07	1.34466e+07	1.42467e+07	1.16761e+07	4.0361e+06	3.82481e+06	1.23585e+07	6.43037e+06	2.19627e+07
	C11 H10 O6 S	270.02			41897.9	4.60819e+06	4.27394e+06	4.27822e+06	3.84087e+06	4.2772e+06	4.47533e+06	6.5428e+06	4.10264e+06	5.02445e+06	3.80002e+06	4.30304e+06	3.74011e+06	1.60395e+07	1.25358e+07	1.60395e+07	1.71418e+07	1.54032e+07	1.25358e+07	1.52317e+07	1.13933e+07	5.43174	15.0986	1.279	0.36	0.108481	0.788042		Pulcherriminic acid	C12 H20 N2 O4	256.142			372299	1.35072e+07	1.20675e+07	1.28338e+07	1.24454e+07	1.71767e+07	8.56661e+06	1.10013e+07	5.14809e+06	7.27266e+06	1.47875e+07	2.18706e+07
	C14 H20 N2 O5	296.137			15330.3	2.08696e+06	2.17829e+06	1.91678e+06	2.10485e+06	2.12938e+06	2.19018e+06	1.62286e+06	1.08774e+06	2.19586e+06	2.25278e+06	1.82487e+06	4.03111e+06	4.48602e+06	7.35017e+06	3.94269e+06	4.48602e+06	6.7927e+06	7.35017e+06	6.53113e+06	1.24656e+07	29.8236	36.619	0.61	-0.71	0.10891	0.788042		DAUDA	C23 H34 N2 O4 S	446.243	89.1		103056	2.10283e+07	2.11013e+07	2.18577e+07	1.75294e+07	2.1025e+07	1.56732e+07	583570	867609	883447	2.1075e+07	6.48216e+06
	C27 H38 N10 O3 S	582.286			14372.1	2.67872e+06	3.45054e+06	3.83472e+06	2.66673e+06	2.51268e+06	2.71677e+06	537947	181004	1.83354e+06	3.96383e+06	991343	4.2321e+06	1.36451e+06	1.22176e+07	1.36451e+06	794860	5.44028e+06	1.36356e+07	3.37232e+06	1.22176e+07	100.017	57.0894	0.112	-3.16	0.10909	0.788042			C30 H46 O	422.354			594280	1.72714e+07	1.86707e+07	1.3465e+07	1.41936e+07	1.72406e+07	1.29035e+07	2.18514e+07	8.83358e+06	1.80548e+07	1.90714e+07	1.12535e+07
	C28 H50 N3 O9 P	603.326			12802	588776	594713	496977	512376	609456	626925	40531.6	41986.2	281636	337899	187344	1.11567e+06	171278	1.09231e+06	97726	171278	877959	1.09231e+06	676862	3.49491e+06	112.682	86.7	0.157	-2.67	0.109174	0.788042			C3 H10 N2 O P2	152.027			102594	1.70454e+07	1.58732e+07	1.70062e+07	1.56899e+07	1.56762e+07	1.44509e+07	1.26802e+07	2.18423e+07	1.72756e+07	1.7731e+07	1.72403e+07
Tetradecanedioicacid	C14 H26 O4	258.183		58	22318.1	3.37435e+07	3.18423e+07	3.07718e+07	2.67551e+07	3.23247e+07	3.23007e+07	4.62154e+07	2.9117e+07	3.58789e+07	2.64097e+07	2.88329e+07	2.26426e+07	1.13347e+08	8.71704e+07	1.13347e+08	1.21738e+08	1.09943e+08	8.71704e+07	1.02005e+08	6.89233e+07	5.27835	19.2605	1.3	0.38	0.109199	0.788042		N-Nitrosoguvacoline	C7 H10 N2 O3	170.069			463391	1.43627e+07	1.48836e+07	1.40801e+07	1.38843e+07	1.51706e+07	1.03436e+07	2.17249e+07	1.52208e+07	1.80195e+07	9.65447e+06	1.9204e+07
	C24 H51 N4 O7 P3 S	632.269			10257.6	2.72393e+06	2.44952e+06	2.5165e+06	2.46078e+06	2.49051e+06	2.61434e+06	255253	151262	1.14371e+06	958212	2.85258e+06	1.16679e+06	631309	3.55882e+06	625267	631309	3.50888e+06	3.15806e+06	1.01068e+07	3.55882e+06	104.698	69.5683	0.177	-2.49	0.109262	0.788042		7alpha-Hydroxy-3-oxochol-4-en-24-oic acid	C24 H36 O4	388.261			510122	1.2818e+07	1.29188e+07	1.38348e+07	1.21854e+07	1.33007e+07	1.14438e+07	8.5887e+06	2.15669e+06	1.57954e+07	2.17126e+07	8.65349e+06
	C32 H51 N2 O4 P3	620.306			26438.8	1.79074e+07	1.69596e+07	1.72105e+07	1.34694e+07	1.66122e+07	1.61216e+07	7.23549e+06	5.43927e+06	8.2359e+06	1.97805e+07	9.51616e+06	1.0387e+07	2.31889e+07	3.31328e+07	1.79853e+07	2.31889e+07	2.49085e+07	6.6372e+07	3.31328e+07	3.09398e+07	16.3648	45.6609	0.7	-0.51	0.10928	0.788042		Dihydrothymine	C5 H8 N2 O2	128.059			380759	1.69615e+07	1.63162e+07	1.35884e+07	1.30261e+07	1.47331e+07	1.2003e+07	1.44836e+07	1.1256e+07	1.13215e+07	1.36462e+07	2.15975e+07
	C23 H45 N4 O3 P	456.324			10761.1	399577	341599	352072	299494	303667	284145	56233.5	49363.5	164415	814130	112718	499702	224487	1.3935e+06	146050	224487	477496	2.88371e+06	373630	1.3935e+06	61.277	81.428	0.161	-2.63	0.109299	0.788042		Capryloylglycine	C10 H19 N O3	201.136			377860	1.88023e+07	1.64548e+07	1.59286e+07	1.36556e+07	1.554e+07	1.09002e+07	3.84097e+06	2.43825e+06	1.88395e+07	2.15257e+07	1.64975e+07
		660.533			16538.8	9.07913e+06	8.77979e+06	7.74835e+06	6.62793e+06	7.46113e+06	6.49125e+06	1.31415e+07	8.45762e+06	6.51209e+06	4.90904e+06	5.98238e+06	4.79064e+06	3.43046e+07	1.7498e+07	3.43046e+07	3.87538e+07	1.88281e+07	1.7498e+07	1.97234e+07	1.3264e+07	34.1477	19.4985	1.96	0.97	0.109466	0.788042		1,3-Dihydroxy-2-propanyl (11Z,14Z)-11,14-icosadienoate	C23 H42 O4	382.308			133600	1.27016e+07	1.24437e+07	1.29338e+07	1.14349e+07	1.01775e+07	8.35549e+06	2.14043e+07	1.71263e+07	1.28917e+07	7.49619e+06	1.29733e+07
	C34 H76 N8 O15	836.542			10464.5	1.61101e+06	1.42795e+06	1.76635e+06	2.27996e+06	1.34385e+06	1.61856e+06	1.1125e+06	123810	920724	2.80654e+06	2.0975e+06	1.41762e+06	2.7232e+06	7.43809e+06	2.7232e+06	516190	2.82681e+06	9.24152e+06	7.43809e+06	4.32905e+06	64.5456	35.4851	0.366	-1.45	0.109705	0.788042			C14 H22 N6 O3	322.175			52727.2	1.81694e+07	1.69988e+07	1.74026e+07	1.67084e+07	1.54523e+07	1.6619e+07	1.66718e+07	2.1375e+07	1.91645e+07	4.49652e+06	2.10313e+06
	C9 H20 O4 S	224.108			10986.5	364223	352170	318378	302341	318119	364575	260548	146321	102779	319731	508218	218604	618014	1.06443e+06	643508	618014	312783	1.06443e+06	1.78293e+06	657873	35.0682	48.7578	0.581	-0.78	0.109871	0.788042		2-amino-3-({[1-(dimethylamino)-1H-pyrrol-2-yl]methylidene}amino)but-2-enedinitrile	C11 H12 N6	161.048	80.9	85	101802	1.3132e+07	1.2645e+07	1.25002e+07	1.14044e+07	1.20327e+07	1.05908e+07	1.22036e+07	4.58311e+06	7.25632e+06	2.13618e+07	2.80616e+06
		507.209			11219.7	355523	252410	200839	270577	170854	245809	356642	570644	869356	313335	222373	239063	2.46727e+06	715398	973997	2.78346e+06	2.46727e+06	1.17845e+06	715398	638640	46.5773	34.5946	3.449	1.79	0.110247	0.788042			C21 H25 N4 O3 P	412.166			322696	1.0284e+07	9.59962e+06	9.54914e+06	9.17125e+06	1.04664e+07	7.46065e+06	1.61884e+06	3.11491e+06	8.82375e+06	2.13326e+07	3.45628e+06
	C3 H4 N2 O5 S	179.984			68592.3	1.2512e+06	1.1607e+06	1.18177e+06	1.0722e+06	1.11492e+06	1.16293e+06	540311	575649	653135	1.13409e+06	3.85628e+06	1.18562e+06	1.9813e+06	3.79081e+06	1.33887e+06	2.44301e+06	1.9813e+06	3.79081e+06	1.3476e+07	3.54922e+06	28.8658	81.6119	0.523	-0.94	0.110257	0.788042			C12 H25 N O2	215.189			127402	2.1181e+07	1.95194e+07	2.10317e+07	1.77234e+07	1.88291e+07	1.65347e+07	1.60532e+07	1.66791e+07	1.82586e+07	1.79133e+07	1.63217e+07
Carbofuran, 3OH-	C12 H15 N O4	237.1			9119.93	842109	668855	676907	662409	770376	753107	1.11715e+06	1.27395e+06	1.14146e+06	341978	756161	703419	3.51637e+06	2.16019e+06	2.72531e+06	5.28545e+06	3.51637e+06	1.12142e+06	2.69257e+06	2.16019e+06	34.1151	40.1255	1.628	0.7	0.110557	0.788042			C7 H17 N3 O	159.137			115764	1.41403e+07	1.42202e+07	1.39036e+07	1.40185e+07	1.44498e+07	1.31821e+07	2.11449e+07	1.35175e+07	1.46517e+07	1.04493e+07	1.72558e+07
	C26 H55 N10 P3	600.385			8697.11	373344	358666	436663	421098	554162	582335	278400	62245.9	152586	419510	235863	177076	528481	971110	611581	222700	528481	1.21196e+06	971110	666649	45.0828	28.7684	0.544	-0.88	0.110649	0.788042		FG7175000	C9 H7 N O	145.053		65.2	167130	5.212e+06	5.48875e+06	5.0137e+06	6.48527e+06	5.39551e+06	4.34307e+06	3.49576e+06	2.33904e+06	1.02092e+06	2.11124e+07	6.50658e+06
	C10 H24 N8 O P2	334.156			27163.8	2.08894e+06	2.09018e+06	2.0218e+06	1.80784e+06	2.11927e+06	2.06911e+06	1.1382e+06	1.12348e+06	1.3674e+06	3.99652e+06	1.63636e+06	1.8603e+06	4.21022e+06	5.82313e+06	2.77811e+06	4.66466e+06	4.21022e+06	1.31138e+07	5.82313e+06	5.70802e+06	25.3477	51.6483	0.723	-0.47	0.110721	0.788042			C21 H33 O P S2	396.172			274836	1.04952e+07	1.00672e+07	9.64453e+06	8.18035e+06	8.94339e+06	8.35432e+06	2.14445e+06	5.48867e+06	8.96531e+06	2.10977e+07	1.99472e+06
{4-Ethyl-6-[(3E)-2-ethyl-3-hexen-1-yl]-6-methyl-1,2-dioxan-3-yl}acetic acid	C17 H30 O4	298.214			20834.9	1.42256e+06	1.1615e+06	1.09399e+06	992048	1.39153e+06	1.33743e+06	1.06539e+06	844864	900892	1.83192e+06	1.9084e+06	1.06218e+06	2.80925e+06	5.91984e+06	2.56802e+06	3.44507e+06	2.80925e+06	5.91984e+06	6.89744e+06	3.32905e+06	15.4067	34.2611	0.475	-1.08	0.111105	0.788042		NJ5000000	C8 H15 N3 O2	185.116			88765.5	1.22498e+07	1.30123e+07	1.31311e+07	1.28226e+07	1.12546e+07	1.04177e+07	2.10711e+07	1.43397e+07	1.35444e+07	7.58029e+06	1.72368e+07
	C22 H44 O12	500.281			16238	775210	1.10256e+06	1.04198e+06	792150	935133	943764	1.17729e+06	749600	868736	1.43012e+06	1.28798e+06	1.01306e+06	2.87031e+06	4.58966e+06	2.87031e+06	3.10728e+06	2.67783e+06	4.68626e+06	4.58966e+06	3.11421e+06	7.45584	21.3329	0.625	-0.68	0.111385	0.788042			C18 H37 N4 O4 P	404.256			301093	1.0917e+07	1.20619e+07	1.80539e+07	1.56968e+07	1.42233e+07	1.54731e+07	6.45129e+06	7.70185e+06	1.53212e+07	2.10147e+07	1.89301e+07
	C11 H21 N4 O3 P	288.136			18147.2	1.71531e+06	1.75064e+06	1.7239e+06	1.34416e+06	1.90972e+06	1.77206e+06	1.22776e+06	1.34416e+06	181140	2.88655e+06	5.09803e+06	3.27119e+06	2.95492e+06	1.02793e+07	2.95492e+06	5.4691e+06	565728	9.31064e+06	1.84608e+07	1.02793e+07	81.825	39.6308	0.287	-1.8	0.111488	0.788042		SECONAL	C12 H18 N2 O3	238.132			132415	1.39911e+07	1.49984e+07	1.21237e+07	1.27818e+07	1.14021e+07	9.49808e+06	1.03292e+07	4.96414e+06	7.07189e+06	1.39208e+07	2.09945e+07
	C29 H46 O8 S	554.291			15761.4	1.9041e+07	1.70534e+07	1.28726e+07	1.26677e+07	1.25874e+07	1.60854e+07	6.75472e+06	5.49888e+06	1.17385e+07	2.98614e+07	1.86431e+07	1.13771e+07	2.50156e+07	6.17816e+07	1.75475e+07	2.50156e+07	3.40842e+07	1.05802e+08	6.17816e+07	3.17164e+07	32.4131	56.0881	0.405	-1.3	0.111671	0.788042				671.572			129947	1.69901e+07	1.42293e+07	1.26315e+07	1.2905e+07	1.30402e+07	1.11806e+07	1.92232e+07	1.38188e+07	1.51526e+07	1.31984e+07	2.09295e+07
	C16 H28 N2 O4 P2 S	406.126			12377.7	980534	1.04903e+06	949892	808076	874437	916387	1.02126e+06	886096	987977	586015	730276	428954	2.9481e+06	2.00084e+06	2.57472e+06	3.85658e+06	2.9481e+06	2.00084e+06	2.50139e+06	1.24985e+06	21.0871	32.8541	1.473	0.56	0.111929	0.788042			C34 H74 N9 O4 P	703.56			82653.9	1.65421e+07	1.44074e+07	1.56659e+07	1.19089e+07	1.49463e+07	1.04868e+07	1.69129e+07	1.57654e+07	1.68262e+07	1.2107e+07	2.08336e+07
	C7 H13 N O5 S	223.052			8204.6	677062	727907	616800	644434	603359	659721	269627	225956	384151	962454	1.94143e+06	446779	973629	3.25855e+06	675127	973629	1.15373e+06	3.25855e+06	6.7023e+06	1.31562e+06	25.8766	72.5748	0.299	-1.74	0.111992	0.788042		MFCD03411993	C18 H30 O5	326.209			117144	2.03322e+07	1.23024e+07	1.41509e+07	1.20533e+07	1.4193e+07	9.00998e+06	1.92669e+07	1.84401e+07	2.07894e+07	7.96244e+06	1.84628e+07
N-Sulfanilyl-3,4-xylamide	C15 H16 N2 O3 S	304.088			33779.1	1.21055e+06	1.66765e+06	1.29794e+06	1.14591e+06	1.44972e+06	1.35752e+06	1.033e+06	1.10242e+06	2.11229e+06	2.74965e+06	1.69739e+06	3.69808e+06	4.61121e+06	9.07907e+06	2.53428e+06	4.61121e+06	6.47075e+06	9.07907e+06	6.0029e+06	1.12513e+07	43.3872	30.0436	0.508	-0.98	0.112016	0.788042		oxeladin	C20 H33 N O3	335.246			257221	1.59321e+07	1.58418e+07	1.43914e+07	1.47211e+07	2.07751e+07	1.42294e+07	1.66255e+07	1.22848e+07	1.57455e+07	1.5283e+07	1.96276e+07
	C38 H78 N4 O9 P2	796.526			30387.5	1.0075e+06	1.01817e+06	1.05909e+06	734547	788839	833370	4.34114e+06	1.91668e+06	515833	408575	567888	120785	8.67341e+06	1.44125e+06	1.12374e+07	8.67341e+06	1.50252e+06	1.44125e+06	1.88913e+06	338433	70.6921	65.2582	6.018	2.59	0.112616	0.788042			C53 H95 N O7 P2	919.659			92041.8	6.8866e+06	6.85775e+06	5.94284e+06	6.50828e+06	5.92848e+06	3.52271e+06	2.0706e+07	1.14649e+07	5.43542e+06	3.46717e+06	2.2752e+06
	C7 H21 N4 O4 P3	318.077			17580.4	8.01274e+06	7.56229e+06	7.23054e+06	6.42096e+06	7.74153e+06	7.44255e+06	1.12245e+07	7.56281e+06	1.24323e+07	6.58319e+06	8.05472e+06	5.43095e+06	3.17538e+07	2.18068e+07	2.76094e+07	3.17538e+07	3.79864e+07	2.18068e+07	2.83962e+07	1.64529e+07	16.0969	26.9246	1.456	0.54	0.112992	0.788042		4-Methoxyaniline	C7 H9 N O	123.069			370485	1.36652e+07	1.58474e+07	1.16661e+07	1.42723e+07	1.12236e+07	1.14241e+07	1.40303e+07	1.17353e+07	1.12354e+07	1.33713e+07	2.06944e+07
	C36 H68 O10	660.481			10223.1	842659	683857	653662	597402	664732	639118	228443	337884	512191	871911	1.0993e+06	525010	1.49548e+06	3.0192e+06	582550	1.49548e+06	1.51226e+06	3.0192e+06	3.71733e+06	1.50359e+06	44.4525	41.2038	0.495	-1.01	0.113293	0.788042		N,N-Bis(2-hydroxyethyl)dodecanamide	C16 H33 N O3	287.246			113202	1.56347e+07	1.51311e+07	1.49347e+07	1.23119e+07	1.64825e+07	1.27731e+07	2.06933e+07	1.52529e+07	1.77929e+07	7.52004e+06	9.59077e+06
	C24 H41 N8 O2 P S	536.281			10528.8	1.03312e+07	9.95894e+06	8.12999e+06	7.38261e+06	9.13103e+06	9.06963e+06	547586	779414	4.15664e+06	4.18135e+06	6.4537e+06	8.89265e+06	3.38001e+06	2.2168e+07	1.37713e+06	3.38001e+06	1.24321e+07	1.42331e+07	2.2168e+07	2.60091e+07	102.8	28.8676	0.152	-2.71	0.113505	0.788042			C10 H11 N5 O3	249.086			150944	1.1256e+07	1.17219e+07	1.21425e+07	1.05649e+07	1.34724e+07	1.01837e+07	1.71682e+07	1.24711e+07	8.57591e+06	1.03802e+07	2.06534e+07
2-(4-Hydroxyphenyl)ethanol(Tyrosol)	C8 H10 O2	138.068			13952.5	1.41031e+07	1.41835e+07	1.30671e+07	1.12164e+07	1.32781e+07	1.23946e+07	2.27659e+07	1.81832e+07	1.81309e+07	1.10536e+07	1.65053e+07	1.17002e+07	5.70516e+07	3.74621e+07	5.70516e+07	7.84453e+07	5.44098e+07	3.74621e+07	5.69257e+07	3.44088e+07	20.8218	28.4507	1.523	0.61	0.113577	0.788042			C12 H29 N4 P	260.214			85491.5	1.28152e+07	1.06831e+07	1.24003e+07	9.90172e+06	1.21313e+07	8.66088e+06	1.27293e+07	1.0585e+07	9.92779e+06	1.00207e+07	2.06523e+07
3-Hydroxy-4-methylanthranilate	C8 H9 N O3	167.058			14916.8	2.5139e+06	3.11692e+06	2.30208e+06	1.98453e+06	2.50254e+06	2.41938e+06	4.14455e+06	2.9615e+06	3.41641e+06	1.21629e+06	2.38249e+06	2.69244e+06	1.04805e+07	7.80904e+06	1.04805e+07	1.29465e+07	1.01658e+07	4.16825e+06	8.13277e+06	7.80904e+06	13.599	32.8406	1.342	0.42	0.113679	0.788042			C52 H82 O9 P2 S2	976.488			80311.5	7.6485e+06	8.27115e+06	7.85147e+06	8.19862e+06	8.90409e+06	7.74893e+06	1.78612e+06	128809	8.40186e+06	2.06415e+07	2.43532e+06
4-Oxocyclohexanecarboxylate	C7 H10 O3	142.063			63511.3	1.65871e+06	1.58659e+06	1.63931e+06	1.54916e+06	1.56946e+06	2.08067e+06	6.92292e+06	2.04478e+06	1.94296e+06	1.53554e+06	1.25909e+06	1.17191e+06	8.11758e+06	4.66128e+06	1.63776e+07	8.11758e+06	6.17834e+06	4.85036e+06	4.66128e+06	3.79649e+06	52.9731	12.6663	1.741	0.8	0.11397	0.788042		Heptylbenzene	C13 H20	176.156			78613.4	1.36081e+07	1.37558e+07	1.21709e+07	1.31266e+07	1.31873e+07	1.18287e+07	1.56306e+07	1.03123e+07	2.06013e+07	8.81843e+06	8.9934e+06
	C3 H6 N8 O3 S	234.029			11338.6	440398	447371	456310	468017	498587	461510	507348	372354	457241	509583	432450	529968	1.43587e+06	1.6331e+06	1.21461e+06	1.50356e+06	1.43587e+06	1.6331e+06	1.57653e+06	1.68079e+06	10.9142	3.20196	0.879	-0.19	0.114171	0.788042			C9 H16 N10 O2	296.146			71574.2	6.92133e+06	5.95725e+06	5.60561e+06	5.32018e+06	5.45296e+06	4.73883e+06	7.26345e+06	3.9875e+06	3.3232e+06	1.30758e+06	4.64037e+06
	C44 H83 O10 P	802.572			18954.4	1.51628e+08	1.53104e+08	1.43442e+08	1.16497e+08	1.27803e+08	1.14654e+08	2.13605e+08	1.74827e+08	1.219e+08	7.84368e+07	1.25333e+08	6.92707e+07	5.54216e+08	2.77481e+08	5.54216e+08	7.93854e+08	3.54341e+08	2.77481e+08	4.15896e+08	1.93451e+08	38.7785	37.9977	1.997	1	0.114282	0.788042			C10 H21 N O5	235.142			98548	1.33216e+07	1.25396e+07	1.288e+07	1.29419e+07	1.29321e+07	1.17406e+07	9.50745e+06	4.45818e+06	2.0523e+07	1.59035e+07	9.79655e+06
	C13 H26 N6 O6 S	394.163			11924.2	1.10115e+06	1.05557e+06	1.07947e+06	1.03356e+06	1.00602e+06	1.37356e+06	1.61586e+06	463225	1.55842e+06	507210	298853	670159	3.84001e+06	1.61099e+06	3.84001e+06	1.85089e+06	4.93179e+06	1.61099e+06	1.09987e+06	2.15336e+06	44.1153	32.4917	2.384	1.25	0.114565	0.788042		NX4900000	C9 H11 N	133.089			260410	1.27612e+07	1.49265e+07	1.40481e+07	1.24006e+07	1.18421e+07	1.20647e+07	2.05139e+07	8.79721e+06	1.17154e+07	1.07153e+07	1.54612e+07
	C42 H63 N2 O P	642.471			78944.6	5.30845e+06	5.00184e+06	4.79652e+06	3.55986e+06	5.32935e+06	4.67617e+06	3.75811e+06	2.73926e+06	3.48396e+06	5.41429e+06	6.49449e+06	3.93751e+06	1.06127e+07	1.80034e+07	9.27281e+06	1.15534e+07	1.06127e+07	1.80034e+07	2.28106e+07	1.18684e+07	10.9364	31.2316	0.589	-0.76	0.114639	0.788042		7-ketodeoxycholic acid	C24 H38 O5	406.272			246583	1.05513e+07	1.05206e+07	9.31555e+06	8.51686e+06	8.78779e+06	6.33513e+06	6.46979e+06	5.73183e+06	6.88176e+06	1.39214e+07	2.0482e+07
Hemigossypol	C15 H16 O4	260.104			13880.4	827623	724552	803128	580963	716214	743980	1.6565e+06	1.17461e+06	864104	573065	752868	855398	4.11773e+06	2.54784e+06	4.11773e+06	5.00789e+06	2.61329e+06	1.92296e+06	2.62118e+06	2.54784e+06	30.9319	16.2311	1.616	0.69	0.114788	0.788042		p-cymene	C10 H14	134.11			181966	1.14999e+07	1.20824e+07	1.54651e+07	1.35331e+07	1.65006e+07	1.05108e+07	2.04629e+07	1.28735e+07	1.38644e+07	1.6881e+07	1.6606e+07
Xanthurenic acid	C10 H7 N O4	205.037	89.8	92.6	9620.79	4.3584e+06	3.70845e+06	3.50841e+06	3.72492e+06	3.56517e+06	3.84435e+06	3.58591e+06	1.46729e+06	2.59383e+06	3.84456e+06	2.42108e+06	5.14495e+06	7.81786e+06	1.29569e+07	8.94543e+06	6.2881e+06	7.81786e+06	1.29569e+07	8.39445e+06	1.5239e+07	17.3577	28.5732	0.603	-0.73	0.114841	0.788042		metharbital	C9 H14 N2 O3	198.1			114156	1.06313e+07	7.31362e+06	9.76158e+06	1.08311e+07	1.20549e+07	7.71051e+06	2.03762e+07	2.14266e+06	4.78388e+06	1.52564e+06	5.14306e+06
3,4-Dihydroxyphenylglycol O-sulfate	C8 H10 O7 S	250.015			17750.5	1.81759e+07	2.34052e+07	1.79772e+07	1.6836e+07	1.85823e+07	1.66121e+07	1.33581e+07	1.05867e+07	1.50283e+07	1.99138e+07	1.40829e+07	1.83091e+07	4.44242e+07	5.25368e+07	3.40205e+07	4.67678e+07	4.44242e+07	6.88466e+07	4.76904e+07	5.25368e+07	16.2566	19.6664	0.846	-0.24	0.115052	0.788042			C32 H65 N O5 S	575.458			91378.7	1.48568e+07	1.53473e+07	1.56357e+07	1.37928e+07	1.45486e+07	1.00766e+07	1.26873e+07	1.49915e+07	1.56672e+07	1.50944e+07	2.03439e+07
NP-008607	C28 H46 O7	540.33	87.8		17412.5	9.55291e+06	8.49854e+06	8.47854e+06	7.06321e+06	8.8984e+06	9.12563e+06	1.34024e+06	297833	3.08581e+06	4.60592e+06	1.97294e+06	1.55287e+07	3.27739e+06	1.51481e+07	3.27739e+06	1.23994e+06	9.48346e+06	1.51481e+07	7.00485e+06	4.7499e+07	92.0055	92.2549	0.216	-2.21	0.115233	0.788042		Oxotremorine	C12 H18 N2 O	206.142			139858	8.18037e+06	9.04485e+06	7.73404e+06	9.5379e+06	1.02677e+07	7.99893e+06	1.55823e+07	1.17519e+07	2.02233e+07	5.94652e+06	5.30205e+06
	C13 H30 N7 O3 P	363.216			9070.57	267949	315139	320878	237690	291622	263781	349433	100111	199310	474696	262847	281592	605556	920282	864490	423869	605556	1.58359e+06	920282	845138	35.0759	36.4044	0.658	-0.6	0.115299	0.788042				420.302			76900.4	1.40656e+07	1.58374e+07	1.2928e+07	1.07591e+07	1.28006e+07	1.05607e+07	1.17748e+06	935158	2.37941e+06	2.01694e+07	6.69492e+06
	C12 H15 N3 O8	329.086			10784.6	2.09007e+06	2.24804e+06	2.12104e+06	1.72856e+06	2.05846e+06	2.36211e+06	2.79041e+06	2.62782e+06	6.26228e+06	851232	336059	2.50575e+06	1.08255e+07	2.77471e+06	6.77399e+06	1.08255e+07	1.93869e+07	2.77471e+06	1.20389e+06	7.75874e+06	52.2308	87.473	3.902	1.96	0.115385	0.788042			C16 H23 N4 O2 P	334.156			491457	1.09178e+07	1.04731e+07	9.63912e+06	9.56855e+06	9.58393e+06	7.62933e+06	5.83819e+06	5.93108e+06	7.17333e+06	2.0144e+07	9.1749e+06
	C26 H38 N10 O4 S2	618.254			11525.9	7.73678e+06	5.99548e+06	7.29323e+06	6.4515e+06	7.52701e+06	6.15463e+06	1.841e+06	1.65403e+06	5.24611e+06	4.93303e+06	7.49762e+06	6.32273e+06	6.91321e+06	1.92534e+07	4.51419e+06	6.91321e+06	1.60792e+07	1.62779e+07	2.65325e+07	1.92534e+07	66.5681	25.501	0.359	-1.48	0.115423	0.788042			C21 H35 N O8	429.236			70627.6	1.82341e+07	1.84641e+07	1.9267e+07	1.77999e+07	1.91868e+07	1.50792e+07	1.56424e+07	1.4092e+07	1.85663e+07	2.00595e+07	1.78169e+07
	C24 H42 O5 P2	472.249			13345.1	599866	668721	616876	615005	692450	617464	177468	87477.6	530066	1.28956e+06	330601	660764	429581	2.05599e+06	429581	358879	1.64579e+06	4.18874e+06	1.18858e+06	2.05599e+06	89.1591	62.3105	0.209	-2.26	0.115601	0.788042			C50 H86 N O P3	809.593			1.15541e+06	1.58833e+07	1.21455e+07	1.26532e+07	1.28442e+07	1.22614e+07	7.89295e+06	1.43814e+07	9.38256e+06	1.99889e+07	9.37145e+06	9.98629e+06
	C8 H9 N4 O3 P	240.042			11168.4	1.40384e+06	1.23644e+06	1.29231e+06	1.25714e+06	1.3541e+06	1.13622e+06	1.82966e+06	2.0246e+06	1.70547e+06	535664	1.31075e+06	1.04517e+06	5.16584e+06	3.12105e+06	4.54088e+06	8.61164e+06	5.16584e+06	1.79392e+06	4.57212e+06	3.12105e+06	35.9022	43.9406	1.655	0.73	0.115736	0.788042		Itopride	C20 H26 N2 O4	358.189			111578	8.78006e+06	1.00284e+07	9.95737e+06	8.00696e+06	1.01309e+07	7.48236e+06	1.61966e+07	4.88011e+06	1.99523e+07	1.68673e+07	8.75995e+06
	C5 H8 O5 S	180.009			9232.54	4.2564e+06	3.8106e+06	3.70066e+06	3.51037e+06	3.75294e+06	3.414e+06	2.49144e+06	1.41728e+06	1.09601e+06	6.00333e+06	3.28861e+06	2.23631e+06	6.16431e+06	1.12702e+07	6.27837e+06	6.16431e+06	3.27187e+06	2.04856e+07	1.12702e+07	6.52057e+06	32.5272	55.652	0.547	-0.87	0.115795	0.788042			C17 H22 N6 O2	342.18			24135.3	1.99257e+07	1.94402e+07	1.77986e+07	1.86701e+07	1.85995e+07	1.78081e+07	1.07272e+07	5.24407e+06	7.49351e+06	5.22547e+06	6.45402e+06
Butyldiglycol acetate	C10 H20 O4	204.136			48224.9	2.46695e+07	1.76773e+07	1.88917e+07	1.57065e+07	1.56195e+07	1.96829e+07	2.21539e+07	1.27798e+07	1.96323e+07	1.50745e+07	1.40947e+07	1.41803e+07	5.70857e+07	4.73356e+07	5.68472e+07	5.70857e+07	5.76372e+07	5.26019e+07	4.73356e+07	4.02399e+07	0.708499	13.2765	1.206	0.27	0.115871	0.788042			C19 H39 N O2	313.298			87527.3	1.88336e+07	1.9908e+07	1.91185e+07	1.86627e+07	1.77384e+07	1.3411e+07	1.53632e+07	1.30003e+07	9.13092e+06	5.00059e+06	1.1747e+07
	C41 H80 N8 O5 P2	826.572			17240.2	1.03833e+06	1.39032e+06	1.25224e+06	1.02652e+06	1.0143e+06	807376	2.11771e+06	1.35542e+06	1.49088e+06	687540	1.23806e+06	491954	5.55559e+06	2.46585e+06	5.55559e+06	6.25686e+06	4.29187e+06	2.46585e+06	4.0605e+06	1.35269e+06	18.5507	51.8219	2.253	1.17	0.115996	0.788042		Rimexolone	C24 H34 O3	370.251			80219.3	1.59603e+07	1.61061e+07	1.42956e+07	1.57797e+07	1.98537e+07	1.43157e+07	3.22238e+06	3.36077e+06	3.23987e+06	1.94696e+07	6.60153e+06
	C18 H30 O7 S	390.171			12152	1.04851e+06	950142	1.4747e+06	825645	1.41184e+06	1.21085e+06	866207	623765	809093	1.79158e+06	1.64284e+06	787109	2.37704e+06	5.46475e+06	1.99087e+06	2.37704e+06	2.65564e+06	5.46475e+06	6.32493e+06	2.693e+06	14.2592	39.315	0.435	-1.2	0.116191	0.788042		Ethyl Linoleate	C20 H36 O2	308.271			251129	1.35995e+07	1.53221e+07	1.27005e+07	1.41972e+07	1.39925e+07	1.30009e+07	1.98078e+07	1.81496e+07	1.55073e+07	7.20214e+06	1.31153e+07
	C11 H16 O7 S2	324.034			17334	1.00761e+07	9.38449e+06	9.17878e+06	8.57857e+06	9.91501e+06	9.96022e+06	1.37625e+07	1.02275e+07	1.21166e+07	8.01384e+06	9.95489e+06	8.8661e+06	3.74884e+07	2.74254e+07	3.34296e+07	4.21692e+07	3.74884e+07	2.61411e+07	3.56362e+07	2.74254e+07	11.602	17.3249	1.367	0.45	0.116233	0.788042		Mesalazine	C7 H7 N O3	153.043			145138	1.19892e+07	1.22759e+07	1.20486e+07	1.15945e+07	1.04098e+07	8.71431e+06	9.98889e+06	1.08018e+07	9.54591e+06	1.00938e+07	1.61736e+07
	C36 H22 N3 O2 P	559.145			20333	697022	611913	691022	696623	743743	1.04707e+06	692856	961821	308503	1.13872e+06	1.56496e+06	1.13838e+06	1.56212e+06	4.04986e+06	1.56212e+06	3.56776e+06	1.03532e+06	3.39387e+06	6.19385e+06	4.04986e+06	65.0221	32.2141	0.386	-1.37	0.116416	0.788042			C16 H28	220.219			337506	1.77097e+07	1.73203e+07	1.42033e+07	1.13911e+07	1.2481e+07	8.13963e+06	1.97482e+07	1.51144e+07	1.34701e+07	1.28112e+07	1.65224e+07
	C18 H36 O7	364.246			16072.7	7.53011e+06	6.44939e+06	6.69425e+06	6.60793e+06	7.35078e+06	7.64081e+06	9.00869e+06	8.87565e+06	8.95266e+06	5.58353e+06	6.5927e+06	5.1261e+06	2.80514e+07	1.79409e+07	2.16135e+07	3.59505e+07	2.80514e+07	1.79409e+07	2.39684e+07	1.61963e+07	25.1621	21.0546	1.564	0.64	0.116592	0.788042		PPG Acrylate n5	C18 H34 O7	384.212	92.3		136966	1.19738e+07	1.06178e+07	1.16229e+07	1.0051e+07	1.09158e+07	8.10787e+06	8.62393e+06	1.42429e+07	1.96763e+07	7.41356e+06	1.50542e+07
	C25 H35 P S	398.22			14280.2	719875	803097	688396	523039	592420	789228	4.29293e+06	157900	2.45012e+06	115811	131191	109436	7.3661e+06	391575	1.07375e+07	679302	7.3661e+06	391575	453473	322800	81.7663	16.7916	18.811	4.23	0.116737	0.788042		Indane	C9 H10	118.078			2.31075e+06	6.33886e+06	7.43635e+06	7.59305e+06	5.74894e+06	5.94039e+06	4.46267e+06	1.96578e+07	4.98645e+06	8.20057e+06	1.11601e+07	1.19769e+07
	C44 H44 O5 S	684.289			18047.6	1.17703e+06	1.17705e+06	1.18858e+06	1.0273e+06	1.13015e+06	1.18143e+06	728993	701653	326711	1.15613e+06	3.66022e+06	1.01216e+06	1.78817e+06	3.81671e+06	1.78817e+06	2.93421e+06	1.00099e+06	3.81671e+06	1.29469e+07	3.08026e+06	50.9566	83.0927	0.469	-1.09	0.116825	0.788042			C22 H36 N2 O2	360.277			135525	9.38378e+06	8.73334e+06	9.36706e+06	8.61179e+06	1.00444e+07	6.11158e+06	1.96412e+07	1.16169e+07	1.12324e+07	6.68697e+06	1.57556e+07
	C42 H79 N8 P	726.616			12478.8	785005	840645	849017	773711	406008	754634	1.06484e+06	490238	586836	542658	387645	418434	2.28405e+06	1.26322e+06	2.81081e+06	2.28405e+06	1.68036e+06	1.96125e+06	1.26322e+06	1.14078e+06	25.047	30.4179	1.808	0.85	0.117269	0.789748			C33 H73 N7 O2 P2	661.528			118478	1.81994e+07	1.53396e+07	1.50618e+07	1.34285e+07	1.3088e+07	1.10812e+07	1.49295e+07	1.4225e+07	1.51881e+07	1.40569e+07	1.96349e+07
2-Oxopropyl-CoM	C5 H10 O4 S2	198.002			23962.9	1.93942e+06	1.24293e+06	1.73827e+06	1.35638e+06	1.5948e+06	1.66299e+06	1.46962e+06	1.31401e+06	1.26843e+06	1.4746e+06	2.5641e+06	2.23424e+06	3.91268e+06	6.87643e+06	3.58046e+06	5.44126e+06	3.91268e+06	4.82776e+06	9.14511e+06	6.87643e+06	23.0184	31.0746	0.569	-0.81	0.118159	0.792956			C42 H81 N O9	743.591			156750	1.39173e+07	1.3501e+07	1.31015e+07	1.31948e+07	1.163e+07	1.11537e+07	1.9134e+07	1.71247e+07	1.19361e+07	7.51044e+06	1.95897e+07
	C18 H32 O6	344.22			44213	7.03094e+07	6.637e+07	6.18315e+07	5.88843e+07	5.97387e+07	7.60542e+07	4.42677e+07	4.72923e+07	5.21172e+07	8.07988e+07	9.89717e+07	5.79246e+07	1.60411e+08	2.65243e+08	1.08088e+08	1.96459e+08	1.60411e+08	2.65243e+08	3.52043e+08	1.77625e+08	28.6702	32.9129	0.605	-0.73	0.118237	0.792956			C31 H52 N4 O4	544.397			303144	8.08716e+06	8.43441e+06	6.20457e+06	5.66213e+06	7.07083e+06	5.00087e+06	1.95571e+07	5.34114e+06	2.78859e+06	5.33433e+06	8.71435e+06
Crotaoprostrin	C18 H18 O5	314.115			38404.8	3.54593e+07	3.1612e+07	3.56123e+07	3.39604e+07	4.18558e+07	3.55728e+07	5.23776e+07	4.97613e+07	4.29245e+07	2.8115e+07	3.57706e+07	2.26794e+07	1.36837e+08	8.85546e+07	1.23619e+08	1.96886e+08	1.36837e+08	8.85546e+07	1.32837e+08	7.37867e+07	25.6144	31.232	1.545	0.63	0.11884	0.792956		Pilocarpine	C11 H16 N2 O2	208.121			62319.4	1.95509e+07	1.90293e+07	1.8805e+07	1.80102e+07	1.94244e+07	1.82288e+07	1.88039e+07	3.50824e+06	9.95249e+06	1.08268e+07	3.51572e+06
	C5 H13 N10 O P	260.101			13582.2	595424	527159	455146	433582	489962	590185	295632	159787	349453	310574	485110	1.03452e+06	728706	1.70591e+06	728706	672943	1.06555e+06	1.03143e+06	1.70591e+06	3.12335e+06	25.8281	54.6551	0.427	-1.23	0.118923	0.792956		3336	C9 H14 N2	150.116			142177	1.1997e+07	1.40911e+07	1.3391e+07	1.17694e+07	1.16358e+07	1.18953e+07	1.95247e+07	8.18798e+06	1.07298e+07	1.00855e+07	1.34677e+07
	C39 H42 N4 O6 P2	724.259			32418.9	3.35546e+07	2.89093e+07	3.56872e+07	2.63981e+07	3.21912e+07	2.68636e+07	2.53273e+07	1.82365e+07	7.81185e+06	4.40017e+07	3.7354e+07	3.03289e+07	6.29449e+07	1.30084e+08	6.29449e+07	7.77263e+07	2.36302e+07	1.47612e+08	1.30084e+08	9.03669e+07	51.0523	23.9066	0.484	-1.05	0.118963	0.792956			C30 H69 N10 O4 P	664.525			107395	1.60502e+07	1.50137e+07	1.43389e+07	1.08497e+07	1.03915e+07	1.0039e+07	1.39692e+07	1.49798e+07	1.48888e+07	1.35335e+07	1.95176e+07
	C12 H5 N O7 S	306.978			14774.6	6.72984e+06	7.66522e+06	6.07149e+06	4.78328e+06	5.27174e+06	5.50708e+06	4.03966e+06	3.80668e+06	788274	1.23364e+07	1.59506e+07	6.23101e+06	1.06566e+07	4.45512e+07	1.06566e+07	1.77189e+07	2.25838e+06	4.45512e+07	5.2012e+07	1.70022e+07	75.7972	48.7132	0.239	-2.06	0.119609	0.792956		(2E)-2-Tetradecenal	C14 H26 O	210.198			322219	1.29024e+07	1.30845e+07	1.3086e+07	1.22953e+07	1.04252e+07	7.69774e+06	1.39031e+07	1.2822e+07	1.2387e+07	1.09895e+07	1.94539e+07
4-(2-Hydroxyethyl)phenyl hydrogen sulfate	C8 H10 O5 S	218.025			9576.9	1.97739e+06	2.0015e+06	1.77259e+06	1.84752e+06	2.04856e+06	2.00421e+06	1.68938e+06	840808	612508	2.1364e+06	2.84146e+06	1.18917e+06	3.46469e+06	6.96545e+06	4.10187e+06	3.46469e+06	1.89587e+06	6.96545e+06	1.01769e+07	3.68099e+06	35.9944	46.7941	0.497	-1.01	0.119635	0.792956		5-Methylcytosine	C5 H7 N3 O	125.059			56181.3	1.59417e+07	1.66936e+07	1.63822e+07	1.59118e+07	1.59136e+07	1.46102e+07	1.94482e+07	1.07119e+07	1.41473e+07	1.34681e+07	1.47521e+07
	C39 H81 N4 O8 P	764.58			15588.2	1.65512e+06	1.39797e+06	1.67073e+06	1.10668e+06	1.27741e+06	1.08267e+06	6.59767e+06	1.86428e+06	1.31987e+06	943978	1.25269e+06	585171	8.58372e+06	3.37832e+06	1.72785e+07	8.58372e+06	3.80527e+06	3.37832e+06	4.11593e+06	1.61286e+06	69.0738	42.37	2.541	1.35	0.119774	0.792956			C43 H49 P	596.358			173453	1.03143e+07	1.09372e+07	1.09131e+07	1.10597e+07	1.23185e+07	1.05268e+07	1.94388e+07	1.25467e+07	8.25088e+06	9.59921e+06	9.2873e+06
Allyl 5-methyl-2-oxo-1,3-dioxane-5-carboxylate	C9 H12 O5	200.068			55391.1	1.20417e+06	1.06917e+06	932862	962064	985933	904693	1.52013e+06	1.35406e+06	1.37303e+06	510113	1.07765e+06	1.06955e+06	4.03359e+06	3.03827e+06	3.89789e+06	6.04208e+06	4.03359e+06	1.77846e+06	3.62202e+06	3.03827e+06	25.7778	33.496	1.328	0.41	0.119777	0.792956		Q-9	C54 H82 O4	794.621			203467	1.4911e+07	1.93791e+07	1.46765e+07	1.12547e+07	1.00529e+07	9.67997e+06	1.59069e+07	1.43685e+07	1.57077e+07	9.69441e+06	1.17332e+07
(4E)-2-Oxohexenoicacid	C6 H8 O3	128.047			111689	3.74878e+06	3.17259e+06	3.09585e+06	3.20495e+06	3.26133e+06	3.35104e+06	1.30931e+07	4.98511e+06	3.87816e+06	3.07379e+06	2.76759e+06	2.83996e+06	2.10661e+07	9.7053e+06	3.23489e+07	2.10661e+07	1.17982e+07	1.02375e+07	9.7053e+06	8.54185e+06	47.3453	9.13299	2.171	1.12	0.119907	0.792956			C18 H39 N4 O3 P	390.277			1.68895e+06	1.54631e+07	1.93714e+07	1.51362e+07	1.67349e+07	1.80555e+07	1.35732e+07	1.64902e+07	1.6986e+07	1.24733e+07	1.3238e+07	1.69795e+07
	C4 H9 N8 O P	216.063			15618.6	715136	667345	643314	579345	580529	723768	1.26601e+06	721788	590753	411364	470123	669627	3.05993e+06	1.6443e+06	3.13482e+06	3.05993e+06	1.79335e+06	1.37378e+06	1.6443e+06	2.00694e+06	28.3101	18.9665	1.861	0.9	0.11999	0.792956		2-Hydroxyethyl 12-hydroxyoctadecanoate	C20 H40 O4	344.292			83863.9	1.57595e+07	1.69594e+07	1.25601e+07	1.08065e+07	1.33389e+07	9.77996e+06	1.93582e+07	1.53837e+07	9.96756e+06	1.38122e+07	1.28891e+07
	C24 H36 N10 O3 S	544.271			16301.6	3.75058e+06	3.5742e+06	3.75214e+06	2.76682e+06	3.51269e+06	3.35566e+06	1.38261e+06	1.7435e+06	1.71795e+06	3.3945e+06	2.50774e+06	2.31588e+06	5.19217e+06	8.72399e+06	3.43921e+06	7.44072e+06	5.19217e+06	1.14e+07	8.72399e+06	6.89052e+06	37.4412	25.1844	0.595	-0.75	0.12046	0.792956		Thymol	C10 H14 O	150.105			579536	1.49229e+07	1.72974e+07	1.81649e+07	1.50646e+07	1.5346e+07	1.01627e+07	1.92892e+07	6.20999e+06	1.80775e+07	1.16427e+07	1.33178e+07
3_4-Dihydroxymandelaldehyde	C8 H8 O4	168.042		66.8	13106.3	1.30229e+06	1.30819e+06	1.27519e+06	1.06802e+06	1.12931e+06	1.09961e+06	2.98026e+06	3.01278e+06	2.41231e+06	1.09157e+06	2.03347e+06	677173	7.58262e+06	3.76919e+06	7.58262e+06	1.32899e+07	7.13737e+06	3.76919e+06	6.89374e+06	1.94598e+06	36.7465	59.535	2.012	1.01	0.120592	0.792956		2-methyl-2,3,4,5-tetrahydro-1,5-benzoxazepin-4-one	C10 H11 N O2	159.068	60.5		54120.1	1.61797e+07	1.65141e+07	1.6009e+07	1.46978e+07	1.60081e+07	1.39592e+07	1.92319e+07	1.62564e+07	1.64085e+07	1.37345e+07	1.82175e+07
	C31 H56 N2 O2 P2 S	582.354			12664.5	280735	296957	279615	164501	209256	194289	996263	687188	107758	68078.2	93346.1	47402.9	2.68461e+06	252465	2.68461e+06	3.30276e+06	303235	252465	297895	125722	75.5308	39.594	10.634	3.41	0.120697	0.792956			C7 H17 N O	131.131			128995	1.29898e+07	1.32139e+07	1.27857e+07	1.31187e+07	1.32122e+07	1.21615e+07	1.24533e+07	1.25176e+07	1.25825e+07	1.22389e+07	1.91912e+07
	C26 H42 N10 O4	558.338			6984.36	1.81102e+06	1.77136e+06	2.20873e+06	2.20097e+06	2.31734e+06	2.16759e+06	1.94803e+06	449123	1.09643e+06	2.14011e+06	1.37657e+06	2.06219e+06	3.56728e+06	6.58986e+06	4.51248e+06	1.73051e+06	3.56728e+06	6.58986e+06	5.24242e+06	6.94872e+06	43.2586	14.3701	0.541	-0.89	0.120711	0.792956		Ethyl Linoleate	C20 H36 O2	308.271			178328	6.47736e+06	7.31277e+06	7.10181e+06	6.26951e+06	7.15973e+06	5.84088e+06	1.91886e+07	6.03403e+06	1.123e+07	4.17655e+06	2.75703e+06
	C15 H7 N5	257.069			9406.88	425704	460531	447527	357096	485763	392342	476200	186704	413330	736101	471469	407094	1.16749e+06	1.66871e+06	1.16749e+06	780195	1.26702e+06	2.42856e+06	1.66871e+06	1.23993e+06	24.0019	33.8353	0.7	-0.52	0.121076	0.792956		3beta,17beta-Diacetoxy-5alpha-androstane	C23 H36 O4	376.261			250049	1.22718e+07	1.14974e+07	1.21211e+07	1.02408e+07	1.11373e+07	8.02151e+06	3.39256e+06	2.97011e+06	8.85328e+06	6.15108e+06	1.91711e+07
Ethyl(R)-3-hydroxyhexanoate	C8 H16 O3	160.11			71774.4	3.62782e+06	3.76341e+06	3.43761e+06	2.72152e+06	3.72264e+06	3.72757e+06	4.20136e+06	5.02912e+06	4.23593e+06	2.93179e+06	2.78805e+06	1.95777e+06	1.30592e+07	9.60497e+06	1.02415e+07	2.08419e+07	1.30592e+07	9.60497e+06	9.93713e+06	6.01999e+06	37.3149	25.4913	1.36	0.44	0.121116	0.792956			C8 H22 N5 O2 P	251.152			304984	1.20954e+07	1.30031e+07	1.25604e+07	1.34397e+07	1.42189e+07	1.06796e+07	1.15212e+07	1.13989e+07	1.13631e+07	1.28709e+07	1.91022e+07
	C29 H68 N8 O13	736.489			10007.1	793979	735804	752116	507761	472792	401153	1.35004e+06	1.08332e+06	636320	343623	714619	384664	3.82087e+06	1.35553e+06	3.82087e+06	5.61381e+06	1.72241e+06	1.35553e+06	2.17714e+06	960263	52.3712	41.4492	2.819	1.5	0.121209	0.792956			C47 H82 N9 O4 P3 S2	993.515			25344.4	6.83841e+06	7.41179e+06	6.98938e+06	7.37773e+06	7.96202e+06	7.06909e+06	1.54741e+06	46907	7.60547e+06	1.90912e+07	2.11288e+06
	C37 H76 N8 O12	824.557			25482.2	529162	441548	381213	273701	338268	331587	853787	1.24895e+06	491720	309247	331022	253319	2.53566e+06	1.15551e+06	2.53566e+06	6.62876e+06	1.5145e+06	1.26517e+06	1.15551e+06	734027	76.0339	26.6661	2.194	1.13	0.121388	0.792956		1-(beta-D-Ribofuranosyl)-1,2-dihydropyrimidine	C9 H14 N2 O4	214.095			136489	8.18709e+06	9.04162e+06	7.72977e+06	7.68106e+06	8.23396e+06	5.99782e+06	7.29287e+06	9.59367e+06	1.90818e+07	7.73871e+06	1.05666e+07
	C15 H35 N8 P	358.272			27410.8	8.35328e+06	9.46106e+06	8.53241e+06	6.92345e+06	8.66787e+06	9.23121e+06	5.9032e+06	6.30061e+06	6.10628e+06	7.70989e+06	9.42779e+06	9.40885e+06	1.88316e+07	2.89473e+07	1.43853e+07	2.60989e+07	1.88316e+07	2.52487e+07	3.36159e+07	2.89473e+07	29.9069	14.3248	0.651	-0.62	0.121969	0.795489		MFCD01318772	C8 H13 N3 O2	183.101			81816.1	1.32503e+07	1.35122e+07	1.2981e+07	1.24573e+07	1.30379e+07	1.09571e+07	8.27964e+06	4.27909e+06	3.6848e+06	1.63645e+07	1.9077e+07
	C32 H45 O3 P S	540.285			22038.9	1.25178e+06	1.53146e+06	1.45377e+06	917832	1.4926e+06	1.21003e+06	1.29423e+06	871806	1.15506e+06	1.51965e+06	1.82373e+06	1.27179e+06	3.52063e+06	5.04925e+06	3.19144e+06	3.67371e+06	3.52063e+06	5.04925e+06	6.41021e+06	3.83725e+06	7.11856	25.2446	0.697	-0.52	0.122716	0.796848		Deferiprone	C7 H9 N O2	139.063			104115	5.63628e+06	9.01056e+06	1.01941e+07	9.12176e+06	1.03462e+07	9.49689e+06	1.80736e+07	9.62385e+06	1.90503e+07	6.47688e+06	1.22105e+07
	C30 H34 N4 O3	498.265			10848.7	3.25156e+06	2.43929e+06	2.94659e+06	2.96503e+06	3.24185e+06	3.19174e+06	3.45534e+06	1.75773e+06	2.83404e+06	4.08491e+06	3.40149e+06	2.62694e+06	8.19502e+06	1.25511e+07	8.19502e+06	7.00322e+06	8.9877e+06	1.29429e+07	1.25511e+07	8.47135e+06	12.3903	21.8721	0.653	-0.61	0.123196	0.796848		1733342	C8 H14	110.11			312472	1.75228e+07	1.70779e+07	1.33651e+07	1.28928e+07	1.32451e+07	8.87619e+06	1.90431e+07	1.42403e+07	1.40664e+07	1.30772e+07	1.7535e+07
L-Tyrosine	C9 H11 N O3	181.074			93983.2	1.42127e+06	928531	850249	674482	950549	917126	1.72756e+06	920148	1.08065e+06	493513	934934	1.08025e+06	4.23286e+06	2.97989e+06	4.52156e+06	4.23286e+06	3.11721e+06	1.76488e+06	3.07381e+06	2.97989e+06	18.7416	28.0145	1.42	0.51	0.123437	0.796848		Xanthine	C5 H4 N4 O2	152.033		67.4	155373	6.11584e+06	6.21555e+06	6.21787e+06	5.63879e+06	6.28133e+06	5.01592e+06	1.86641e+07	9.91947e+06	5.5873e+06	3.56606e+06	1.90261e+07
		196.111			12114	334965	341178	455350	373109	388661	457164	135007	109277	230137	905126	359773	180764	420819	1.37087e+06	312612	420819	749090	2.78576e+06	1.37087e+06	609563	45.9954	69.5103	0.307	-1.7	0.123527	0.796848		5-Methylcytosine	C5 H7 N3 O	125.059			89638.4	1.87879e+07	1.80543e+07	1.70872e+07	1.57209e+07	1.87663e+07	1.40036e+07	1.37803e+07	6.36805e+06	1.06308e+07	1.69778e+07	1.8915e+07
	C18 H38 N2 O6 S	410.244			12375	452443	418791	414352	497892	304706	340160	1.03307e+06	686899	477261	520401	290121	285803	2.70499e+06	953426	2.70499e+06	3.16181e+06	1.3762e+06	1.86199e+06	953426	787940	38.421	48.1451	2.837	1.5	0.123605	0.796848			C35 H66 N6 O2	602.527			100204	6.89152e+06	7.87348e+06	6.36595e+06	5.35664e+06	4.54197e+06	3.85861e+06	1.88995e+07	1.30414e+07	6.9323e+06	2.6245e+06	6.32364e+06
	C13 H20 O5 S2	320.075			16591.5	9.55936e+06	8.25779e+06	8.50955e+06	7.32465e+06	9.12189e+06	8.46409e+06	1.31128e+07	9.09733e+06	1.27556e+07	7.25148e+06	9.25616e+06	6.10861e+06	3.80791e+07	2.3958e+07	3.21856e+07	3.80791e+07	3.90564e+07	2.3958e+07	3.27155e+07	1.85704e+07	10.2003	28.4639	1.589	0.67	0.123629	0.796848		Propoxur	C11 H15 N O3	209.105			63053.7	1.18215e+07	1.08097e+07	1.24562e+07	1.13744e+07	1.14035e+07	1.17859e+07	1.28639e+07	1.11566e+07	7.982e+06	1.1039e+07	1.8877e+07
N-Undecanoylglycine	C13 H25 N O3	243.183			74887.3	9.25823e+06	8.6706e+06	1.5057e+07	1.29806e+07	9.79822e+06	1.01613e+07	8.95477e+06	7.01185e+06	9.50112e+06	1.11646e+07	9.13406e+06	1.02464e+07	2.82209e+07	3.33968e+07	2.13888e+07	2.82209e+07	2.99078e+07	3.56804e+07	3.33968e+07	3.26282e+07	17.0189	4.68275	0.845	-0.24	0.124193	0.796848		Thymine	C5 H6 N2 O2	126.043			79579.7	9.3927e+06	9.89594e+06	1.03324e+07	9.27701e+06	1.01223e+07	7.38151e+06	1.88124e+07	1.22593e+07	1.01479e+07	6.51339e+06	1.51549e+07
	C30 H71 N7 O P2	607.518			14507.8	1.04442e+06	1.40335e+06	1.01199e+06	829237	983420	825573	1.23871e+06	1.40986e+06	1.17998e+06	438510	1.08605e+06	678369	3.37117e+06	1.84281e+06	3.27838e+06	6.59461e+06	3.37117e+06	1.59005e+06	3.52952e+06	1.84281e+06	42.7753	45.4323	1.829	0.87	0.12426	0.796848			C23 H34 O	326.261			148944	1.68388e+07	1.62957e+07	1.63082e+07	1.47331e+07	1.63987e+07	1.2843e+07	1.05601e+07	8.05503e+06	9.45433e+06	1.56001e+07	1.57139e+07
	C16 H45 N9 O2 P2 S3	553.235			7657.02	1.23623e+06	1.12267e+06	1.12493e+06	1.1824e+06	1.11189e+06	1.0906e+06	1.16643e+06	979831	1.00705e+06	1.446e+06	1.21112e+06	1.36692e+06	3.04847e+06	4.22148e+06	2.89669e+06	4.17154e+06	3.04847e+06	4.84634e+06	4.22148e+06	4.07773e+06	20.6501	9.32549	0.722	-0.47	0.124339	0.796848		sphinganine	C18 H39 N O2	301.298			114334	1.39964e+07	1.63285e+07	1.48886e+07	1.39628e+07	1.31777e+07	9.99317e+06	1.76332e+07	1.55376e+07	1.62568e+07	1.22904e+07	1.87977e+07
anticapsin	C9 H13 N O4	199.084			7884.99	326490	382996	250459	269048	320308	224212	230915	235873	201735	427523	441471	311524	605791	1.44788e+06	605791	1.08886e+06	580738	1.53334e+06	1.44788e+06	856552	37.7613	28.8104	0.418	-1.26	0.124387	0.796848		L-(+)-Leucine	C6 H13 N O2	131.095			1.69436e+06	1.14621e+07	1.23037e+07	1.07205e+07	9.38728e+06	1.37215e+07	1.03818e+07	1.87934e+07	7.17883e+06	1.34316e+07	1.0485e+07	9.8702e+06
	C3 H8 N10 O4	248.072			10737.5	558860	459005	741130	597427	497797	599891	468368	239048	185931	907244	773062	312850	970255	2.80543e+06	1.12532e+06	970255	581712	2.92025e+06	2.80543e+06	986007	31.379	48.5024	0.346	-1.53	0.124809	0.796848		n-Hexanamide	C6 H13 N O	115.1			694638	1.03756e+07	1.15276e+07	1.14906e+07	1.04367e+07	1.12922e+07	1.04778e+07	1.85848e+07	1.87511e+07	6.15267e+06	1.06177e+07	1.56587e+07
	C31 H42 N2 O18 S	762.215			14971.7	3.25993e+07	2.7783e+07	3.45025e+07	2.57126e+07	3.12298e+07	2.58195e+07	2.50509e+07	1.80666e+07	7.70167e+06	4.24856e+07	3.62538e+07	2.96743e+07	6.22727e+07	1.26218e+08	6.22727e+07	7.70287e+07	2.32915e+07	1.42567e+08	1.26218e+08	8.83829e+07	51.2269	23.3445	0.493	-1.02	0.124933	0.796848			C17 H36 N6 O3 S	404.256			121196	1.27524e+07	1.36583e+07	1.48771e+07	1.24949e+07	1.47508e+07	1.15641e+07	1.25828e+07	1.02948e+07	1.20592e+07	1.29724e+07	1.87487e+07
	C7 H8 N6 O11	352.025			79457.9	489003	491319	455404	383419	564811	394753	549505	415741	622004	382506	391236	274841	1.74844e+06	1.26882e+06	1.35318e+06	1.74844e+06	1.8984e+06	1.26882e+06	1.37739e+06	831083	16.8994	24.9512	1.378	0.46	0.125642	0.796848		Cytosine	C4 H5 N3 O	111.044		88	75667.8	1.35151e+07	1.40756e+07	1.38781e+07	1.29327e+07	1.48295e+07	1.26517e+07	1.42338e+07	1.64767e+07	1.00055e+07	1.12522e+07	1.87482e+07
	C25 H35 N3 O4	441.263			16244.2	4.76481e+06	5.54112e+06	4.99842e+06	4.70904e+06	5.51484e+06	5.15644e+06	729780	41374.9	562959	4.48434e+06	929706	955833	1.74977e+06	3.34683e+06	1.76467e+06	169487	1.74977e+06	1.45475e+07	3.34683e+06	2.97941e+06	74.652	94.5015	0.523	-0.94	0.125708	0.796848		isonixin	C14 H14 N2 O2	242.105			81787	5.92327e+06	6.05144e+06	6.08293e+06	5.54526e+06	5.36655e+06	5.19894e+06	7.37927e+06	4.16336e+06	4.04802e+06	1.8747e+07	7.49852e+06
Chenodeoxycholic acid 3-sulfate	C24 H40 O7 S	472.249			26380.1	9.42837e+06	8.03399e+06	8.8658e+06	7.17182e+06	8.64509e+06	8.46926e+06	179353	111545	2.76172e+06	6.68103e+06	825854	1.5305e+07	468193	2.21249e+07	441064	468193	8.4402e+06	2.21249e+07	2.91225e+06	4.6383e+07	147.939	91.504	0.021	-5.56	0.125902	0.796848		ACETYL PROLINE	C7 H11 N O3	157.074			380393	1.34503e+07	1.38921e+07	1.35937e+07	1.06936e+07	1.41129e+07	1.09613e+07	1.32867e+07	1.50869e+07	1.59245e+07	1.03032e+07	1.87194e+07
		653.55			15792.7	8.69407e+06	8.73194e+06	8.19368e+06	7.14103e+06	8.53752e+06	6.68491e+06	1.31408e+07	8.61048e+06	5.26059e+06	3.46484e+06	4.35264e+06	5.08056e+06	3.32872e+07	1.46969e+07	3.32872e+07	3.77374e+07	1.56282e+07	1.18994e+07	1.48291e+07	1.46969e+07	40.4849	11.9828	2.265	1.18	0.126024	0.796848		Gly-Lys	C8 H17 N3 O3	203.127			47621.7	1.23769e+07	1.23066e+07	1.14657e+07	1.25949e+07	1.17049e+07	1.0935e+07	8.81051e+06	1.79016e+07	1.47287e+07	9.62076e+06	1.86689e+07
	C28 H40 N4 O2	464.314			9424.35	1.65758e+06	2.40574e+06	2.07144e+06	1.76334e+06	2.19516e+06	3.03871e+06	1.1929e+06	1.10212e+06	1.23527e+06	3.2349e+06	2.79354e+06	1.16364e+06	4.09361e+06	9.76755e+06	2.71873e+06	4.15051e+06	4.09361e+06	9.76755e+06	1.08843e+07	4.04877e+06	22.1852	44.5359	0.419	-1.25	0.126138	0.796848			C25 H33 P S	396.205			182831	4.70053e+06	3.36947e+06	4.2557e+06	3.43474e+06	4.45951e+06	4.05237e+06	1.86495e+07	981678	1.04458e+07	1.89474e+06	381318
	C12 H16 O2 S2	256.058			25312.1	894825	1.10165e+06	726276	831855	855205	766244	600279	360242	360382	1.21755e+06	1.25258e+06	555206	1.5455e+06	4.19127e+06	1.5455e+06	1.61717e+06	1.05482e+06	4.26628e+06	4.19127e+06	1.56783e+06	21.7729	45.9859	0.369	-1.44	0.126316	0.796848		Methyl picolinate	C7 H7 N O2	137.048	76.1	74.9	68075.3	1.06966e+07	1.00871e+07	1.07657e+07	9.35451e+06	9.4067e+06	8.72026e+06	6.85412e+06	5.50353e+06	3.49789e+06	1.27841e+07	1.86456e+07
	C36 H80 N4 O9 P2	774.541			20907.9	5.43023e+06	3.79449e+06	4.78009e+06	4.13744e+06	3.25025e+06	4.37594e+06	8.50457e+06	7.70932e+06	3.79425e+06	2.51671e+06	3.9454e+06	2.46863e+06	2.18012e+07	8.77123e+06	2.18012e+07	3.43862e+07	1.11493e+07	8.77123e+06	1.32646e+07	7.01549e+06	51.8225	33.2821	2.486	1.31	0.126511	0.796848		(-)-Andrographolide	C20 H30 O5	350.209			367992	1.63609e+07	1.71856e+07	1.69328e+07	1.18572e+07	1.07722e+07	1.09713e+07	1.27714e+07	1.3399e+07	1.86408e+07	8.27876e+06	1.412e+07
	C5 H11 N O4 S2	213.013			14619.6	2.03134e+06	1.86103e+06	1.86041e+06	1.50296e+06	1.54761e+06	1.91692e+06	1.57718e+06	1.81614e+06	1.15235e+06	1.77827e+06	3.5538e+06	3.41338e+06	3.96899e+06	9.97364e+06	3.96899e+06	7.88324e+06	3.44451e+06	6.05786e+06	1.21982e+07	9.97364e+06	47.5692	33.0368	0.398	-1.33	0.126694	0.796848			C19 H35 N5 O6 S2	493.203			81237.1	1.18038e+07	1.32832e+07	1.23159e+07	1.39428e+07	1.33197e+07	1.3108e+07	1.77119e+07	1.71432e+07	4.52413e+06	9.43049e+06	1.8554e+07
Adenosine	C10 H13 N5 O4	267.097	95.5	86.9	16173.3	1.61171e+06	1.53603e+06	1.4945e+06	1.36586e+06	1.46763e+06	1.3853e+06	4.14215e+06	2.56801e+06	1.31005e+06	936030	1.53929e+06	795583	1.03785e+07	3.17167e+06	1.03785e+07	1.10761e+07	3.93201e+06	3.17167e+06	5.30997e+06	2.34033e+06	46.545	42.4693	3.272	1.71	0.126756	0.796848			C20 H42 N2 P2 S	404.256			166795	4.90893e+06	5.87457e+06	5.35132e+06	5.32152e+06	6.53134e+06	5.00608e+06	4.99323e+06	3.89158e+06	5.14137e+06	4.71801e+06	1.85207e+07
Bicyclo(3.3.1)nonane-2,6-dione	C9 H12 O2	152.084			42334.2	5.99149e+06	5.89876e+06	6.74865e+06	4.93964e+06	6.5648e+06	6.17758e+06	9.11416e+06	6.94091e+06	7.84468e+06	4.61023e+06	6.46265e+06	4.71121e+06	2.45271e+07	1.4851e+07	2.1912e+07	2.81978e+07	2.45271e+07	1.4851e+07	2.34339e+07	1.48318e+07	12.692	28.0188	1.652	0.72	0.127432	0.796848		NP-022229	C27 H43 N O3	451.304	82.1		77479.7	1.13976e+07	1.11543e+07	1.12015e+07	1.24143e+07	1.13688e+07	1.05211e+07	1.21514e+07	1.34571e+07	1.85171e+07	7.10007e+06	1.33513e+07
	C44 H79 N6 O2 P3	816.548			6217.63	212949	227292	154762	79207.8	327988	174005	1.13725e+06	1.10948e+06	195835	91044.8	183177	89745.4	5.04197e+06	579023	5.04197e+06	9.56915e+06	700024	579023	727589	285387	86.8952	42.4056	8.708	3.12	0.127556	0.796848			C43 H67 N O2 S	661.488			485133	4.43881e+06	5.25929e+06	3.37051e+06	3.68452e+06	3.77773e+06	4.15711e+06	4.67751e+06	1.84626e+07	2.68149e+06	5.57071e+06	4.33039e+06
	C34 H48 O S2	536.317			19508.9	3.72531e+06	3.54695e+06	3.41193e+06	3.11396e+06	3.31478e+06	3.35784e+06	862771	1.38374e+06	982507	2.09544e+06	8.87781e+06	2.15537e+06	2.95883e+06	7.0696e+06	2.15415e+06	5.93759e+06	2.95883e+06	7.0696e+06	3.07501e+07	6.3753e+06	54.1088	94.1965	0.419	-1.26	0.127922	0.796848			C33 H63 N O2	505.486			127415	1.17888e+07	1.3825e+07	1.06304e+07	1.24569e+07	1.14471e+07	9.28901e+06	9.90705e+06	7.57158e+06	1.84395e+07	1.03585e+07	7.43053e+06
	C3 H10 N O2 P	123.045			14086.9	1.08597e+06	1.11445e+06	1.11209e+06	798728	1.0213e+06	923170	2.30774e+06	2.67102e+06	2.37686e+06	907259	1.73533e+06	490140	7.07882e+06	3.10553e+06	5.8301e+06	1.16603e+07	7.07882e+06	3.10553e+06	5.93007e+06	1.42365e+06	37.4831	65.3172	2.279	1.19	0.127982	0.796848			C17 H35 N O2	285.266			90693.5	1.4218e+07	1.50121e+07	1.56806e+07	1.36546e+07	1.42379e+07	1.11625e+07	1.60335e+07	1.65621e+07	8.77038e+06	8.77942e+06	1.84332e+07
	C23 H38 N10 S	486.298			32522.2	992653	944126	972335	978406	1.00646e+06	922441	1.01373e+06	319171	1.13202e+06	2.27086e+06	912145	1.35038e+06	2.47898e+06	4.13284e+06	2.47898e+06	1.32868e+06	3.48045e+06	7.46827e+06	3.24005e+06	4.13284e+06	44.3218	45.0491	0.6	-0.74	0.128032	0.796848			C6 H4 N2 O	120.033			280155	1.4921e+07	1.52398e+07	1.23073e+07	1.19764e+07	1.3936e+07	1.1537e+07	9.04724e+06	1.83983e+07	1.77562e+07	1.52288e+07	1.06848e+07
		575.119			10621.2	455079	533663	460140	393301	384124	449344	469429	428826	183455	762025	1.18973e+06	569703	1.19578e+06	2.63514e+06	1.19578e+06	1.89494e+06	542200	2.63514e+06	4.02803e+06	1.63424e+06	55.8641	43.4677	0.454	-1.14	0.128149	0.796848			C26 H55 N4 P3	516.366			283788	1.00104e+07	9.88003e+06	6.40728e+06	5.74008e+06	7.83207e+06	7.38522e+06	1.83834e+07	7.4315e+06	3.81786e+06	5.5389e+06	1.00078e+07
	C5 H17 N10 O9 P3	454.041			6542.95	351396	149948	76571.9	293977	75335.3	322146	74698.9	59555.8	64729.6	377792	93387.1	154508	194484	456019	186002	254835	194484	1.27108e+06	322733	456019	17.7232	75.1372	0.426	-1.23	0.12823	0.796848				289.84			34459	1.07458e+07	1.18048e+07	1.17091e+07	1.13266e+07	1.10728e+07	1.16509e+07	1.25979e+07	1.56799e+07	1.17542e+07	1.19719e+07	1.83175e+07
3082	C13 H24 O	196.182			20385.5	2.12866e+06	2.00943e+06	2.18327e+06	1.92912e+06	1.90655e+06	2.16407e+06	3.71198e+06	1.79159e+06	1.36756e+06	1.31035e+06	871809	1.36025e+06	7.48352e+06	4.14504e+06	9.09797e+06	7.48352e+06	4.19332e+06	4.32161e+06	3.08674e+06	4.14504e+06	36.0953	17.3414	1.805	0.85	0.128291	0.796848			C18 H38 O8	382.257			298421	947570	976902	645695	813921	1.15961e+06	899995	678372	1.83111e+07	604040	555262	1.02139e+06
Cryptocaryone	C17 H14 O4	282.089			20237.4	5.90936e+06	5.60756e+06	5.09013e+06	4.55168e+06	5.00627e+06	5.4269e+06	3.76571e+06	3.38505e+06	1.82448e+06	5.17644e+06	6.18712e+06	5.22452e+06	9.43513e+06	1.75396e+07	9.43513e+06	1.45996e+07	5.47615e+06	1.75396e+07	2.13437e+07	1.53692e+07	46.5082	16.7231	0.538	-0.89	0.128476	0.796848		Aminohippuric acid	C9 H10 N2 O3	194.069			417602	1.81042e+07	1.82849e+07	1.77359e+07	1.69809e+07	1.66083e+07	1.47521e+07	5.45109e+06	1.10588e+06	9.66767e+06	1.58068e+07	4.29273e+06
	C34 H72 N9 O8 P	765.524			11772	2.31047e+06	3.12497e+06	2.23199e+06	1.87507e+06	1.76189e+06	1.64804e+06	5.56643e+06	3.17281e+06	2.07669e+06	1.81557e+06	1.85194e+06	1.18254e+06	1.5358e+07	5.77642e+06	1.5358e+07	1.58076e+07	5.73327e+06	6.93536e+06	5.77642e+06	3.04379e+06	46.2702	38.0458	2.659	1.41	0.128737	0.796848		4-Hydroxy-3-nitrosobenzamide	C7 H6 N2 O3	166.038			214497	1.13522e+07	1.13984e+07	1.16596e+07	1.18542e+07	1.17869e+07	1.03256e+07	9.83926e+06	1.50383e+07	1.13943e+07	1.82237e+07	1.68321e+07
	C5 H11 N7 O3 S	249.064			18203.2	1.09759e+06	981518	822962	802539	1.03998e+06	1.00163e+06	877282	380881	286489	1.08848e+06	1.3605e+06	574490	1.59478e+06	3.59717e+06	2.15378e+06	1.59478e+06	877009	3.59717e+06	4.80735e+06	1.74584e+06	41.5102	45.5718	0.443	-1.17	0.128769	0.796848		2-Isobutyl-3-methoxypyrazine	C9 H14 N2 O	166.111			139057	1.18469e+07	1.16993e+07	1.09186e+07	1.03591e+07	1.14233e+07	9.61167e+06	1.82145e+07	9.05574e+06	1.20633e+07	7.76938e+06	1.17076e+07
	C10 H22 N6 O2 P2 S2	384.072			18868.3	790519	719028	793933	698711	637275	673421	659075	124718	466290	1.20566e+06	420925	1.07735e+06	1.3867e+06	3.12184e+06	1.66763e+06	545701	1.3867e+06	4.13487e+06	1.43588e+06	3.12184e+06	48.6495	47.0541	0.444	-1.17	0.129103	0.796848			C11 H19 N3 O2	225.147			30818.6	1.82019e+07	1.78289e+07	1.74388e+07	1.68214e+07	1.80914e+07	1.69091e+07	1.75534e+07	2.58662e+06	9.15331e+06	9.98291e+06	3.42857e+06
	C59 H84 N4 P2	910.617			10667.5	4.76298e+06	4.56638e+06	3.73905e+06	3.36417e+06	4.60748e+06	4.4033e+06	2.46128e+06	1.11528e+06	2.11284e+06	7.05722e+06	2.50771e+06	2.99271e+06	6.06992e+06	9.02797e+06	6.06992e+06	4.70045e+06	6.43921e+06	2.34519e+07	8.81315e+06	9.02797e+06	15.9691	60.9571	0.672	-0.57	0.129152	0.796848			C34 H58 N4	522.465			96477.5	6.7645e+06	6.51695e+06	6.37257e+06	6.25687e+06	5.60428e+06	5.02016e+06	1.80618e+07	1.0839e+07	8.53787e+06	5.73834e+06	8.08469e+06
	C41 H82 N8 O5 P2	828.588			19667.2	9.13992e+06	1.04712e+07	7.77363e+06	5.82046e+06	7.58041e+06	6.47124e+06	1.49018e+07	9.99791e+06	9.48262e+06	4.02433e+06	9.56564e+06	3.29237e+06	3.99273e+07	1.48179e+07	3.99273e+07	4.76392e+07	2.68113e+07	1.48179e+07	3.07011e+07	8.79763e+06	27.6193	62.4988	2.695	1.43	0.129399	0.796848		N-Methylcaprolactam	C7 H13 N O	127.1	63		207946	1.53525e+07	1.44244e+07	1.45433e+07	1.36549e+07	1.6525e+07	1.25138e+07	1.80211e+07	1.18127e+07	1.10672e+07	1.0689e+07	1.67129e+07
	C27 H42 N4 O2	454.329			23825.7	1.42403e+08	1.38794e+08	1.29401e+08	1.07416e+08	1.36972e+08	1.40034e+08	1.43809e+08	8.77382e+07	1.37477e+08	1.65295e+08	1.61114e+08	1.29743e+08	3.66821e+08	5.45576e+08	3.52696e+08	3.66821e+08	4.21276e+08	5.45576e+08	5.70004e+08	3.94946e+08	9.52294	18.8295	0.672	-0.57	0.129403	0.796848		1794967	C16 H31 N O3	285.23			138420	1.5335e+07	1.53192e+07	1.52143e+07	1.36037e+07	1.47199e+07	1.33084e+07	1.80209e+07	1.66803e+07	1.53458e+07	1.32855e+07	1.76179e+07
	C8 H20 N2 O3 S3	288.063			3993.69	153839	535033	461181	323953	397476	485849	1.44755e+06	535704	460757	289194	328823	481666	2.34045e+06	1.11475e+06	3.65409e+06	2.34045e+06	1.36225e+06	989895	1.11475e+06	1.38611e+06	46.8955	17.4093	2.1	1.07	0.12961	0.796848		7,8-Didehydro-4,5-epoxymorphinan-3,6-diol	C16 H17 N O3	271.121			127396	5.71115e+06	3.74002e+06	5.21782e+06	4.36159e+06	4.61541e+06	4.41848e+06	1.79953e+07	1.21323e+06	1.48086e+07	1.89933e+06	415139
	C38 H68 N6 O3	656.538			15749.8	2.91699e+07	2.74662e+07	2.6324e+07	2.34538e+07	2.31881e+07	2.14857e+07	4.16211e+07	2.61885e+07	1.6731e+07	1.06361e+07	1.39168e+07	1.6302e+07	1.08133e+08	4.54403e+07	1.08133e+08	1.19151e+08	4.85768e+07	3.76885e+07	4.61152e+07	4.54403e+07	41.2896	10.869	2.38	1.25	0.12971	0.796848			C14 H31 N4 O5 P	366.202			178227	6.6027e+06	4.90365e+06	7.40153e+06	5.13231e+06	6.03163e+06	6.20907e+06	8.70412e+06	7.49195e+06	1.7983e+07	3.80383e+06	6.96548e+06
	C7 H9 P S	156.017			9438.35	284389	268192	250531	236963	257617	224109	487670	589433	311024	197881	218392	213269	1.23497e+06	679344	1.23497e+06	2.58222e+06	924239	679344	744284	617209	55.7643	9.34067	1.818	0.86	0.13016	0.796848		ALA-PRO	C8 H14 N2 O3	186.1			333846	1.35175e+07	1.48786e+07	1.25695e+07	1.22398e+07	1.3621e+07	1.09536e+07	1.1939e+07	1.1953e+07	1.26037e+07	1.27071e+07	1.79207e+07
	C44 H76 O7 S	748.534			21092.1	3.61032e+06	2.6783e+06	3.5009e+06	2.43343e+06	3.17247e+06	2.8237e+06	7.12458e+06	5.21199e+06	2.5847e+06	2.07595e+06	2.88606e+06	1.4552e+06	1.76905e+07	6.95648e+06	1.76905e+07	2.21851e+07	7.82529e+06	6.95648e+06	1.00613e+07	4.34207e+06	46.1965	40.2124	2.543	1.35	0.130229	0.796848		2,4-dihydroxyheptadec-16-en-1-yl acetate	C19 H36 O4	310.251	72.7		277057	1.3345e+07	1.26613e+07	1.11036e+07	9.3649e+06	1.1532e+07	8.42028e+06	1.79058e+07	1.55479e+07	1.09139e+07	1.02187e+07	1.37047e+07
	C21 H40 Cl N4 O5 P S	526.216			7728.56	4.15844e+06	3.81515e+06	3.79162e+06	3.83084e+06	3.75227e+06	3.57499e+06	3.88483e+06	3.21076e+06	3.18628e+06	4.72454e+06	4.02384e+06	4.45659e+06	9.69139e+06	1.39511e+07	9.69139e+06	1.37603e+07	9.60327e+06	1.59231e+07	1.39511e+07	1.31995e+07	21.5555	9.79693	0.695	-0.53	0.1303	0.796848		Pilocarpine	C11 H16 N2 O2	208.121			52128.9	1.33213e+07	1.36754e+07	1.32401e+07	1.29774e+07	1.23813e+07	1.27115e+07	1.6196e+07	1.12876e+07	1.32857e+07	1.01572e+07	1.77977e+07
	C14 H39 N10 O3 P S2	490.24			15090.4	4.629e+06	4.30045e+06	4.21007e+06	4.27049e+06	4.2044e+06	4.02856e+06	4.33826e+06	3.58767e+06	3.5443e+06	5.26911e+06	4.50797e+06	4.94909e+06	1.08123e+07	1.56468e+07	1.08123e+07	1.53545e+07	1.0692e+07	1.77379e+07	1.56468e+07	1.468e+07	21.6325	9.75541	0.691	-0.53	0.130448	0.796848			C16 H28 O3	268.204			501869	1.20665e+07	1.11529e+07	1.32328e+07	1.00639e+07	1.10522e+07	8.92491e+06	1.24929e+07	1.0713e+07	1.36444e+07	8.07739e+06	1.77973e+07
	C21 H40 N10 O S2	512.28			24611.6	2.25444e+06	2.06037e+06	2.07727e+06	1.56337e+06	2.14643e+06	1.89081e+06	1.56341e+06	826662	787964	2.11534e+06	1.83528e+06	1.17711e+06	3.53591e+06	6.37304e+06	3.89498e+06	3.53591e+06	2.37792e+06	7.11763e+06	6.37304e+06	3.49371e+06	24.248	33.8055	0.555	-0.85	0.130463	0.796848			C21 H43 N O3	357.324			81036	1.54678e+07	1.61423e+07	1.11489e+07	1.08075e+07	1.19087e+07	8.24384e+06	1.77056e+07	1.25486e+07	1.03952e+07	9.20812e+06	1.49386e+07
	C7 H15 N O4 S	209.072			10755.5	523700	508860	419390	419312	386331	410732	108384	116867	153168	426675	177356	232314	442660	642780	283063	535882	442660	1.52177e+06	584426	642780	30.4026	57.3097	0.689	-0.54	0.13091	0.797608		tranexamic acid	C8 H15 N O2	157.11			207996	7.11222e+06	6.64055e+06	6.02631e+06	6.84072e+06	6.95739e+06	6.6752e+06	1.76848e+07	5.13781e+06	1.05165e+07	5.47407e+06	7.62458e+06
	C22 H34 P2 S	392.187			12015.3	837340	1.26815e+06	807250	570474	655393	749972	883240	243006	85872.8	1.57224e+06	2.19084e+06	756363	1.18769e+06	5.9118e+06	2.40648e+06	1.18769e+06	239474	5.9118e+06	6.91629e+06	1.97771e+06	85.0089	52.8866	0.201	-2.32	0.131171	0.797608			C13 H22	178.172			166105	1.03112e+07	1.14375e+07	1.09041e+07	9.46524e+06	9.54097e+06	7.33944e+06	1.38793e+07	1.17786e+07	1.09211e+07	9.22289e+06	1.76842e+07
6-(2-Hydroxy-16,19-dimethylhexacosyl)-4-methyltetrahydro-2H-pyran-2-one	C34 H66 O3	522.501			15076.4	1.42111e+06	1.42716e+06	1.7396e+06	1.19562e+06	1.34365e+06	1.17154e+06	279510	547350	838761	923613	1.31767e+06	1.86825e+06	2.38705e+06	4.50634e+06	705649	2.38705e+06	2.49963e+06	3.15884e+06	4.50634e+06	5.43215e+06	53.9042	26.1845	0.53	-0.92	0.131188	0.797608		N-(3-cyclopropyl-1-methyl-1H-pyrazol-5-yl)-2-(1,3-dioxo-1,3-dihydro-2H-isoindol-2-yl)acetamide	C17 H16 N4 O3	324.118	86.8		1.56161e+07	8.78759e+06	9.87754e+06	1.23115e+07	9.31907e+06	1.17564e+07	1.39299e+07	1.62607e+07	1.75032e+07	1.61563e+07	9.69452e+06	1.76688e+07
Ovalitenin A	C18 H14 O3	278.094			11262.5	455145	449998	446327	419625	450445	466357	349646	163340	240295	614416	519782	273198	742331	1.85722e+06	850591	674942	742331	2.00794e+06	1.85722e+06	842922	11.7221	40.3739	0.4	-1.32	0.131364	0.797608		MFCD00045988	C20 H38 O3	326.282			117218	1.09328e+07	1.17465e+07	1.15525e+07	9.59931e+06	9.57371e+06	6.81714e+06	1.76603e+07	1.34776e+07	1.15031e+07	6.94916e+06	1.04393e+07
3-[(3-Hydroxyheptanoyl)oxy]-4-(trimethylammonio)butanoate	C14 H27 N O5	289.189			10112.6	2.56822e+06	2.04989e+06	2.28073e+06	1.94065e+06	2.21908e+06	2.53236e+06	3.04143e+06	3.05491e+06	2.4033e+06	1.48005e+06	2.18324e+06	1.43369e+06	7.44429e+06	4.8212e+06	7.37934e+06	1.25751e+07	7.44429e+06	4.8212e+06	7.82647e+06	4.44333e+06	32.6422	32.5404	1.544	0.63	0.131552	0.797608		Cytosine	C4 H5 N3 O	111.044		88.5	39283.7	1.55305e+07	1.62392e+07	1.62119e+07	1.61409e+07	1.59059e+07	1.5994e+07	1.0877e+07	1.66113e+07	1.74392e+07	1.51011e+07	1.29927e+07
	C5 H3 Br Cl O2 P	239.874			11701.3	2.18062e+06	2.14874e+06	1.98627e+06	1.72622e+06	2.03881e+06	2.05855e+06	2.83396e+06	2.8375e+06	5.3633e+06	1.50142e+06	2.65746e+06	1.41158e+06	1.20399e+07	5.01786e+06	7.02157e+06	1.20399e+07	1.62717e+07	5.01786e+06	9.28803e+06	4.22651e+06	39.3169	44.0752	2.399	1.26	0.131903	0.797665			C36 H78 N9 O4 P	731.59			140414	1.4565e+07	1.45964e+07	1.39788e+07	1.23773e+07	1.36481e+07	1.03718e+07	1.58832e+07	1.36586e+07	1.40261e+07	1.0418e+07	1.76072e+07
		963.614			10925.6	138924	96934.8	174455	159863	170681	174660	977256	949962	201382	138948	172420	161511	2.19389e+06	579802	2.19389e+06	3.50272e+06	679276	411992	686752	579802	66.4835	24.7534	3.784	1.92	0.132025	0.797665		Metirosine	C10 H13 N O3	195.089			106382	1.35646e+07	1.41176e+07	1.49717e+07	1.38566e+07	1.3326e+07	1.13098e+07	1.60966e+07	1.70955e+07	1.49309e+07	7.71245e+06	1.2063e+07
	C20 H35 Cl N6 O3	442.246			11169.6	485115	515917	660529	371878	464122	411248	84138.2	67517	78831.3	753081	99099.8	462544	234210	1.3382e+06	213113	295871	234210	2.58605e+06	337657	1.3382e+06	17.3591	79.2926	0.175	-2.51	0.132348	0.797665		2-Formylpyridine	C6 H5 N O	107.037			308395	1.0146e+07	1.03294e+07	9.99785e+06	8.952e+06	1.10715e+07	9.31799e+06	1.20504e+07	5.67309e+06	1.0386e+07	4.99824e+06	7.20366e+06
	C4 H8 O4 S	152.014			15533.1	3.08439e+06	3.58547e+06	3.08196e+06	2.89199e+06	3.00641e+06	3.50557e+06	3.41915e+06	2.35504e+06	2.62655e+06	3.12629e+06	5.15646e+06	3.88021e+06	8.37959e+06	1.18256e+07	8.37959e+06	9.83588e+06	8.05436e+06	1.03097e+07	1.82588e+07	1.18256e+07	10.8343	31.3447	0.709	-0.5	0.132404	0.797665		tranexamic acid	C8 H15 N O2	157.11			477328	1.46766e+07	1.49966e+07	1.29489e+07	1.08477e+07	1.24787e+07	1.16277e+07	9.14297e+06	4.58504e+06	1.74559e+07	1.21915e+07	7.97439e+06
	C19 H14 O P2 S	352.025			17843.1	2.76172e+06	2.76676e+06	2.22348e+06	2.20994e+06	2.22337e+06	2.62065e+06	2.35599e+06	1.93057e+06	2.34868e+06	2.61115e+06	3.82939e+06	2.83917e+06	7e+06	8.92937e+06	5.94738e+06	8.41829e+06	7e+06	8.92937e+06	1.30976e+07	8.25635e+06	17.4105	25.9794	0.784	-0.35	0.13275	0.797665				157.957			2.8493e+06	1.57201e+07	1.34315e+07	1.28341e+07	1.74058e+07	1.38162e+07	1.31734e+07	1.74477e+07	1.53591e+07	1.24638e+07	1.28181e+07	1.07528e+07
2-Dehydro-D-gluconate	C6 H10 O7	194.042			10300.2	709265	739916	664413	712743	718931	744444	749081	308730	611683	879486	639350	596655	1.82142e+06	2.28581e+06	1.82142e+06	1.27482e+06	1.89056e+06	2.87249e+06	2.28581e+06	1.84242e+06	20.2925	22.1418	0.797	-0.33	0.132927	0.797665			C9 H28 N8	248.243			64474.1	1.11798e+07	1.32466e+07	1.01188e+07	1.14401e+07	1.12002e+07	8.78404e+06	9.16372e+06	7.26112e+06	1.7369e+07	9.68585e+06	6.80913e+06
		631.432			10707.4	523586	631865	725940	726594	459273	751022	715890	455267	631093	636022	568298	835619	1.8491e+06	2.06112e+06	1.72083e+06	1.8491e+06	1.97351e+06	2.04841e+06	2.06112e+06	2.63146e+06	6.83747	14.8205	0.897	-0.16	0.133107	0.797665		Stearoylethanolamide	C20 H41 N O2	327.313			68620.6	8.9045e+06	8.51912e+06	7.61865e+06	6.85959e+06	7.1549e+06	5.81118e+06	1.13874e+07	1.0416e+07	5.08425e+06	1.02445e+07	1.73662e+07
	C20 H38 O6	374.267			30916.3	5.51147e+06	5.02908e+06	4.70655e+06	4.12054e+06	4.73881e+06	4.80901e+06	4.8923e+06	2.35538e+06	2.47512e+06	1.75571e+06	348623	1.42491e+06	1.01725e+07	4.18571e+06	1.22692e+07	1.01725e+07	7.42251e+06	5.95574e+06	1.20136e+06	4.18571e+06	24.4173	63.553	2.43	1.28	0.133163	0.797665		N(1)-acetylspermidine	C9 H21 N3 O	187.168			185851	8.90849e+06	1.08762e+07	9.84246e+06	1.01143e+07	8.04933e+06	9.44023e+06	1.67328e+07	7.11923e+06	8.42685e+06	7.77333e+06	1.58909e+07
	C46 H80 O5 P2	774.549			16571.4	757592	975790	988943	886625	866454	779176	1.62458e+06	1.57693e+06	3.02098e+06	631816	1.02639e+06	156613	6.66206e+06	2.10383e+06	4.01309e+06	6.66206e+06	9.19212e+06	2.10383e+06	3.60009e+06	471189	39.1057	76.0285	3.167	1.66	0.133298	0.797665				379.308			124734	1.13319e+07	1.10459e+07	1.19519e+07	1.02491e+07	1.02895e+07	6.99826e+06	1.73392e+07	1.46846e+07	1.12304e+07	7.2515e+06	1.25517e+07
	C12 H17 N4 O4 P3 S2	437.99			6923.26	1.26514e+06	1.26581e+06	1.16577e+06	1.03022e+06	1.08708e+06	1.17948e+06	2.04298e+06	1.51402e+06	2.28435e+06	448814	1.27066e+06	1.20839e+06	6.5527e+06	3.54169e+06	5.13097e+06	6.5527e+06	6.84103e+06	1.52519e+06	4.37139e+06	3.54169e+06	14.826	46.5262	1.85	0.89	0.133917	0.800212			C14 H23 N O4	269.162			87381.4	1.38743e+07	1.32029e+07	1.23187e+07	1.17693e+07	1.30777e+07	1.03895e+07	1.21238e+07	7.94619e+06	8.9902e+06	1.25049e+07	1.73308e+07
	C24 H47 O9 P	510.296			8578.11	284994	269765	192425	190693	208660	225951	674153	811492	161087	120457	195096	53010.9	1.75992e+06	429395	1.75992e+06	3.71867e+06	465720	429395	643174	146761	82.6546	61.2633	4.099	2.04	0.134316	0.800779			C17 H31 N2 O7 P	406.187			128168	7.6173e+06	7.15307e+06	6.51548e+06	6.49258e+06	5.74402e+06	5.80114e+06	537659	252867	275302	1.73141e+07	1.68671e+07
	C31 H42 N4 O	486.334			22067.6	6.31942e+06	4.90631e+06	6.8638e+06	4.94127e+06	6.57198e+06	6.13003e+06	4.24837e+06	2.35389e+06	3.94085e+06	8.06763e+06	3.4586e+06	4.79756e+06	1.00989e+07	1.54079e+07	1.00989e+07	9.40907e+06	1.24677e+07	2.56329e+07	1.27241e+07	1.54079e+07	15.0515	38.0077	0.655	-0.61	0.134581	0.800779		2-amino-3-({[1-(dimethylamino)-1H-pyrrol-2-yl]methylidene}amino)but-2-enedinitrile	C11 H12 N6	161.048	77.1	87.5	74885.8	3.50923e+06	3.24669e+06	3.41429e+06	2.44945e+06	3.05017e+06	2.92395e+06	980208	1.53163e+06	444392	3.93618e+06	1.72614e+07
	C13 H20 Br N3	297.085			14241.2	535664	465534	503821	435709	604539	519902	260129	192336	210803	1.18286e+06	807715	259770	667289	2.9736e+06	618029	768230	667289	3.75583e+06	2.9736e+06	835073	11.1857	59.9624	0.224	-2.16	0.134758	0.800779			C34 H75 N10 O4 P	718.572			115923	1.29963e+07	8.94782e+06	8.42642e+06	1.02761e+07	1.03366e+07	8.80391e+06	1.72062e+07	8.64961e+06	1.04795e+07	8.33118e+06	1.28148e+07
	C19 H40 N6 O10	512.28			15669.6	1.7061e+06	1.55652e+06	1.65171e+06	1.48025e+06	1.7142e+06	1.28621e+06	1.62816e+06	507054	1.51663e+06	2.7298e+06	1.52894e+06	1.59935e+06	4.07098e+06	5.287e+06	4.07098e+06	2.18031e+06	4.56112e+06	9.226e+06	5.287e+06	4.72008e+06	34.8819	38.2819	0.77	-0.38	0.134872	0.800779			C23 H32	308.25			70977.4	1.48582e+07	1.45466e+07	1.44124e+07	1.34786e+07	1.4745e+07	1.16289e+07	9.01354e+06	7.7009e+06	9.0947e+06	1.39993e+07	1.41994e+07
		502.313			35846.1	900632	1.18231e+06	1.29862e+06	1.22631e+06	1.25587e+06	1.08344e+06	1.7702e+06	1.20255e+06	1.55755e+06	591266	1.09669e+06	841212	4.79813e+06	2.70784e+06	4.20259e+06	4.79813e+06	4.93427e+06	1.87569e+06	4.04138e+06	2.70784e+06	8.37755	37.9996	1.772	0.83	0.13498	0.800779			C16 H23 N5 O4 S	381.147			68165.7	1.18501e+07	1.20891e+07	1.18669e+07	1.07014e+07	1.30023e+07	1.18757e+07	1.71736e+07	1.04141e+07	1.38181e+07	9.16073e+06	1.63851e+07
4-(Dimethylsulfonio)-2-hydroxybutanoate	C6 H12 O3 S	164.051			24067.8	1.64622e+06	1.16062e+06	1.18783e+06	1.02177e+06	1.25014e+06	1.12052e+06	1.84423e+06	1.68999e+06	1.86365e+06	861042	1.60972e+06	1.10821e+06	5.47471e+06	3.14792e+06	4.72912e+06	7.54145e+06	5.47471e+06	3.00207e+06	5.41008e+06	3.14792e+06	24.6314	35.0378	1.739	0.8	0.135333	0.801722			C14 H23 N4 O7 P	390.131			937942	1.47253e+07	1.44245e+07	1.41617e+07	1.23554e+07	1.42785e+07	1.06503e+07	1.71718e+07	1.15566e+07	1.65326e+07	1.20803e+07	1.10297e+07
	C13 H20 N5 O4 P	341.126			13207	201460	174307	241196	208638	160007	152827	139542	174286	88254.2	677665	156241	440106	356042	1.25939e+06	356042	772026	260441	2.34819e+06	528008	1.25939e+06	58.7679	66.4419	0.283	-1.82	0.135562	0.801929		Serotonin	C10 H12 N2 O	176.095	72.4	87.2	53445.1	1.20009e+07	1.11712e+07	1.11225e+07	1.06808e+07	1.07937e+07	9.81113e+06	1.71377e+07	1.36776e+07	1.18908e+07	7.81118e+06	1.36785e+07
	C12 H17 N8 O4 P	368.112			37856.4	1.63053e+06	1.55669e+06	1.46845e+06	1.57069e+06	1.47873e+06	1.65206e+06	1.64542e+06	444949	1.2478e+06	1.99435e+06	1.24432e+06	1.78685e+06	3.82941e+06	5.45284e+06	4.02937e+06	1.85622e+06	3.82941e+06	6.57045e+06	4.41032e+06	5.45284e+06	37.0906	19.7209	0.702	-0.51	0.136845	0.804193			C31 H49 O3 P S	532.317			144974	1.19187e+07	7.78094e+06	1.01407e+07	6.19454e+06	6.678e+06	5.89915e+06	1.71152e+07	1.3566e+07	1.2214e+07	4.54819e+06	1.17413e+07
	C5 H13 N8 O P S	264.067			12079.9	5.80528e+06	5.90984e+06	5.51724e+06	4.3561e+06	6.14955e+06	5.43902e+06	4.75404e+06	3.26574e+06	3.01618e+06	5.67431e+06	6.54152e+06	4.02423e+06	1.16588e+07	1.87274e+07	1.16588e+07	1.36525e+07	9.24311e+06	1.87274e+07	2.31448e+07	1.22512e+07	19.1703	30.3703	0.623	-0.68	0.1371	0.804193		NERIIFOLIN	C30 H46 O8	534.318			124554	1.15376e+07	1.26408e+07	1.11681e+07	1.01146e+07	1.00099e+07	6.90074e+06	1.708e+07	1.54456e+07	1.23556e+07	5.95231e+06	1.24923e+07
	C15 H30 N P S	287.185			10971.8	310882	280262	272131	280197	280647	302517	347658	183506	302406	370440	263500	540651	851238	1.22021e+06	851238	765383	928192	1.22021e+06	934102	1.65026e+06	9.60132	28.4249	0.698	-0.52	0.137211	0.804193		Pivagabine	C9 H17 N O3	187.121			222399	8.33395e+06	8.90702e+06	8.0978e+06	7.21797e+06	6.9085e+06	5.98803e+06	5.4923e+06	2.35656e+06	4.9219e+06	1.23647e+07	1.69999e+07
	C23 H38 O17	586.212			11455.9	980085	905959	933443	926542	837793	868187	295659	56999.7	729332	2.38444e+06	405416	1.13535e+06	739937	3.34588e+06	739937	245426	2.19147e+06	8.06792e+06	1.40042e+06	3.34588e+06	95.5179	80.2723	0.221	-2.18	0.137404	0.804193				158.962			616549	1.3685e+07	1.69215e+07	1.01871e+07	9.65254e+06	1.08438e+07	1.10516e+07	8.79907e+06	1.06889e+07	9.63522e+06	1.34116e+07	1.04542e+07
Methyl trimellitate	C12 H12 O6	252.063			26745.8	3.69041e+06	2.84948e+06	2.26899e+06	2.01207e+06	2.85657e+06	2.95774e+06	2.66023e+06	1.78256e+06	1.15917e+06	3.42381e+06	3.80271e+06	2.42631e+06	6.7267e+06	1.17327e+07	6.7267e+06	7.79208e+06	3.44935e+06	1.17327e+07	1.29815e+07	7.03771e+06	37.7887	29.6107	0.573	-0.8	0.137418	0.804193		Hexadecanedioic acid mono-L-carnitine ester	C23 H43 N O6	429.309			57933.5	7.0273e+06	6.83972e+06	6.43316e+06	6.54121e+06	6.63678e+06	6.31432e+06	3.25321e+06	1.21299e+06	1.69133e+07	7.59505e+06	3.59351e+06
	C21 H42 N6 O11	554.291			14677.1	7.98744e+06	5.2118e+06	6.21565e+06	8.30964e+06	6.61209e+06	6.6483e+06	1.11124e+06	401347	5.62602e+06	8.12113e+06	3.54908e+06	1.00125e+07	2.71019e+06	2.66224e+07	2.71019e+06	1.66449e+06	1.73361e+07	2.66224e+07	1.26418e+07	3.07619e+07	121.07	40.6778	0.102	-3.3	0.137675	0.804193			C18 H22 N2 O6	362.147			437384	1.16373e+07	1.11258e+07	1.18331e+07	1.18022e+07	1.21e+07	1.23891e+07	1.11123e+07	9.56811e+06	6.66244e+06	1.1433e+07	1.68763e+07
		472.339			45749.5	1.43522e+08	1.39575e+08	1.30573e+08	1.08168e+08	1.38041e+08	1.40897e+08	1.45714e+08	8.87513e+07	1.38447e+08	1.6619e+08	1.6224e+08	1.3007e+08	3.71047e+08	5.48519e+08	3.57361e+08	3.71047e+08	4.24258e+08	5.48519e+08	5.74003e+08	3.95953e+08	9.19804	19.0231	0.676	-0.56	0.137761	0.804193		Octylamine	C8 H19 N	129.152			1.21547e+06	1.30079e+07	1.63345e+07	1.10738e+07	1.01834e+07	1.68753e+07	1.40957e+07	1.20004e+07	1.29544e+07	1.12155e+07	1.23707e+07	1.52925e+07
	C25 H44 O14	568.27			11118.7	1.84587e+06	1.65509e+06	1.74264e+06	1.61175e+06	1.80759e+06	1.91285e+06	1.87774e+06	373720	1.56372e+06	4.68389e+06	1.2009e+06	2.95292e+06	4.51557e+06	9.29224e+06	4.51557e+06	1.51881e+06	4.88784e+06	1.5093e+07	4.35311e+06	9.29224e+06	50.7327	56.1171	0.486	-1.04	0.137938	0.804193		azolimine	C10 H11 N3 O	189.09			67823.2	1.21493e+07	1.16198e+07	1.14187e+07	1.15292e+07	1.10898e+07	1.14519e+07	9.16395e+06	6.34893e+06	5.02073e+06	1.53408e+07	1.68234e+07
	C16 H17 N6 O7 P	436.088			27130.6	9.35836e+06	9.33753e+06	8.26615e+06	7.26098e+06	9.59674e+06	9.04687e+06	8.72245e+06	7.33931e+06	2.38093e+06	1.41951e+07	2.03139e+07	8.92787e+06	2.13249e+07	4.66724e+07	2.13249e+07	3.05452e+07	7.31883e+06	4.66724e+07	7.21436e+07	2.73187e+07	59.2767	46.1531	0.457	-1.13	0.138018	0.804193		(2S)-2-Amino-8-hydroxyoctanoic acid	C8 H17 N O3	175.121			160558	1.0395e+07	1.21291e+07	1.01223e+07	9.36629e+06	1.08067e+07	9.14114e+06	1.46508e+07	8.2195e+06	8.56749e+06	9.46953e+06	1.68022e+07
Hydroxycarteolol	C16 H24 N2 O4	308.174			8699.03	1.43209e+06	1.07999e+06	1.27848e+06	1.34203e+06	1.23535e+06	1.28421e+06	933459	1.03994e+06	725948	1.5663e+06	1.79813e+06	1.08848e+06	2.27894e+06	5.14107e+06	2.27894e+06	4.3193e+06	2.23464e+06	5.14107e+06	6.39689e+06	3.33845e+06	40.4509	31.0024	0.443	-1.17	0.138128	0.804193		(4S)-4-{[(9Z)-3-Hydroxy-9-hexadecenoyl]oxy}-4-(trimethylammonio)butanoate	C23 H43 N O5	413.314			327814	1.15069e+07	9.07954e+06	1.21378e+07	1.00922e+07	1.15924e+07	8.9418e+06	1.67967e+07	1.17388e+07	1.39174e+07	8.09271e+06	3.62566e+06
	C16 H31 N3 O5	345.226			8840.93	571954	513255	561107	528039	507751	504314	678607	293745	348185	597042	438674	623460	1.25228e+06	1.85714e+06	1.6868e+06	1.25228e+06	1.05306e+06	2.00329e+06	1.52737e+06	1.85714e+06	24.3528	13.5747	0.674	-0.57	0.138293	0.804193				68.0268			169077	1.07939e+07	1.1295e+07	1.04392e+07	1.01019e+07	9.64999e+06	8.59912e+06	2.94098e+06	1.36663e+07	1.67887e+07	7.73307e+06	1.39677e+07
	C47 H77 N4 P3	790.536			9083.47	7.72936e+06	1.05855e+07	7.0616e+06	7.58172e+06	6.63901e+06	7.52444e+06	2.76687e+07	1.37718e+07	6.49165e+06	4.31387e+06	8.87934e+06	2.51163e+06	6.27766e+07	1.53101e+07	7.19749e+07	6.27766e+07	1.88268e+07	1.53101e+07	2.93831e+07	6.98841e+06	55.4855	65.7087	4.1	2.04	0.138363	0.804193			C31 H57 N3 O3	519.44			43866.5	691974	652499	4.26801e+06	4.66636e+06	5.86934e+06	4.6414e+06	242159	130745	167843	7.84372e+06	1.50437e+06
	C9 H12 N10 O S	308.091			52464.3	2.73543e+06	2.56667e+06	2.57415e+06	2.19587e+06	2.44157e+06	2.69679e+06	2.87277e+06	768536	2.00017e+06	3.35685e+06	1.97896e+06	3.04716e+06	6.10658e+06	9.21908e+06	7.07202e+06	3.23064e+06	6.10658e+06	1.11306e+07	6.96985e+06	9.21908e+06	36.5337	22.8702	0.662	-0.59	0.138473	0.804193			C39 H86 N5 O8 P	783.622			78938.8	1.0535e+07	1.05082e+07	1.00704e+07	8.70682e+06	9.25181e+06	6.25077e+06	1.6764e+07	1.17347e+07	9.8149e+06	6.17627e+06	1.19546e+07
	C10 H4 N10 S	296.035			13143.8	1.2253e+06	1.19504e+06	1.10841e+06	1.06922e+06	1.21552e+06	1.29638e+06	1.07702e+07	334946	2.41762e+06	482184	249807	177722	7.51905e+06	899964	2.60274e+07	1.37086e+06	7.51905e+06	1.56307e+06	899964	554555	110.268	50.9541	8.355	3.06	0.138847	0.805234			C7 H12 N2 O	140.095			130352	1.46287e+07	1.44844e+07	1.22762e+07	1.2167e+07	1.43058e+07	1.50947e+07	1.38362e+07	9.46695e+06	1.2737e+07	1.21018e+07	1.67592e+07
	C7 H5 N2 O2 P	180.009			23941.8	5.86451e+06	5.02418e+06	4.30009e+06	4.68121e+06	4.63873e+06	5.42951e+06	2.85556e+06	1.93821e+06	2.35328e+06	4.9068e+06	3.99964e+06	2.73007e+06	7.10975e+06	1.38989e+07	7.10975e+06	8.28284e+06	7.10598e+06	1.64976e+07	1.38989e+07	8.11095e+06	9.0456	33.4471	0.512	-0.97	0.139167	0.805961		OI1695000	C9 H16 O3	172.11			647370	1.44371e+07	1.43729e+07	1.67383e+07	1.58211e+07	1.21888e+07	1.00656e+07	4.2628e+06	7.44073e+06	1.02913e+07	1.36152e+07	8.88178e+06
	C13 H14 N10 O5 P2	452.062			14985.6	5.77645e+06	5.70859e+06	5.50218e+06	4.60434e+06	5.16951e+06	5.53566e+06	5.14771e+06	3.66966e+06	889215	1.06216e+07	1.18516e+07	5.26991e+06	1.2801e+07	3.5658e+07	1.2801e+07	1.56541e+07	2.68826e+06	3.5658e+07	4.12442e+07	1.56872e+07	65.631	43.5349	0.359	-1.48	0.139936	0.809277		Dezaguanine	C6 H6 N4 O	150.054			89729.3	1.05191e+07	1.08438e+07	1.06066e+07	9.35723e+06	1.07451e+07	8.26736e+06	1.33846e+07	1.11583e+07	1.67023e+07	7.57975e+06	7.22887e+06
	C44 H82 O11	786.586			21322.6	8.03895e+07	7.13809e+07	6.14201e+07	5.19131e+07	6.33439e+07	6.01592e+07	1.1944e+08	8.91128e+07	6.59761e+07	3.69858e+07	7.49548e+07	3.04017e+07	3.08923e+08	1.30333e+08	3.08923e+08	4.02757e+08	1.92318e+08	1.30333e+08	2.49568e+08	8.52856e+07	34.986	54.7438	2.37	1.25	0.140343	0.80994		Xanthine	C5 H4 N4 O2	152.033			277351	7.92731e+06	8.03418e+06	8.31166e+06	7.84154e+06	8.8665e+06	7.10932e+06	1.06881e+07	1.66417e+07	9.9598e+06	6.60414e+06	1.48909e+07
	C9 H10 N3 O2 P	223.052			11175.9	227752	188102	194938	182913	166641	182814	99533.1	70124.9	108298	276385	677203	140059	311082	958877	254211	311082	319301	958877	2.28608e+06	400199	12.0212	79.7239	0.324	-1.62	0.140442	0.80994			C9 H14 N2 O2	182.106			269429	1.43922e+07	1.25288e+07	1.34792e+07	1.29621e+07	1.31468e+07	1.24701e+07	1.42267e+07	9.24962e+06	7.40121e+06	1.47434e+07	1.66157e+07
		390.088			8828.36	530585	492371	427662	461122	493983	548205	353922	127311	174192	809107	268276	303607	539508	961590	858800	524137	539508	2.63597e+06	961590	940783	29.4839	64.3032	0.561	-0.83	0.140671	0.810133			C11 H34 N9 O2 P	355.259			83490.7	1.51744e+07	1.55225e+07	1.6114e+07	1.37167e+07	1.34822e+07	1.12238e+07	8.37041e+06	8.00666e+06	7.65952e+06	1.38167e+07	1.48574e+07
	C21 H32 N10	424.283			17083.7	5.44472e+06	5.04166e+06	5.35509e+06	5.08011e+06	5.51576e+06	5.46783e+06	193025	632995	2.35056e+06	1.81384e+06	7.13906e+06	4.09219e+06	2.58698e+06	1.27909e+07	466000	2.58698e+06	7.31794e+06	5.87267e+06	2.57515e+07	1.27909e+07	101.471	68.1614	0.202	-2.31	0.1412	0.81205		Fusarochromanone	C15 H20 N2 O4	292.142		55.3	100062	1.08362e+07	1.05404e+07	1.0662e+07	9.07824e+06	8.73205e+06	8.38618e+06	5.23086e+06	2.10094e+06	1.4383e+06	1.65316e+07	1.40048e+07
		640.456			17048.6	839175	640953	733534	557309	557779	863083	758527	615886	818880	893593	790786	994635	2.49412e+06	2.97181e+06	1.87184e+06	2.59811e+06	2.49412e+06	2.97181e+06	2.77705e+06	2.99738e+06	16.9189	4.13351	0.839	-0.25	0.141581	0.812651		Hippuric acid	C9 H9 N O3	179.058			246597	1.06264e+07	1.2026e+07	1.02422e+07	1.00865e+07	1.10293e+07	8.1472e+06	1.65306e+07	9.35128e+06	1.26976e+07	6.02229e+06	1.5501e+07
	C18 H44 N4 O2 P2	410.294			14577.1	1.1839e+07	1.16995e+07	1.21392e+07	8.68271e+06	1.22738e+07	1.18787e+07	8.95559e+06	2.65619e+06	7.7075e+06	1.17123e+07	1.04748e+07	7.08814e+06	2.17586e+07	3.74861e+07	2.17586e+07	1.09555e+07	2.3841e+07	3.82167e+07	3.74861e+07	2.19168e+07	36.6922	28.2949	0.58	-0.78	0.141698	0.812651		3336	C9 H14 N2	150.116			117605	9.38531e+06	1.05491e+07	9.85193e+06	9.52722e+06	1.13393e+07	1.17507e+07	6.06902e+06	5.83943e+06	3.82592e+06	7.08026e+06	1.64932e+07
	C40 H72 N10 O3	740.58			70081.4	8.90249e+07	8.01997e+07	7.10514e+07	5.75385e+07	7.23813e+07	6.49876e+07	1.32281e+08	1.01541e+08	7.2027e+07	4.17635e+07	8.32814e+07	3.49761e+07	3.42448e+08	1.47336e+08	3.42448e+08	4.5955e+08	2.09786e+08	1.47336e+08	2.77019e+08	9.79896e+07	37.0523	53.1087	2.324	1.22	0.142287	0.814257				85.0533			96866	9.90227e+06	1.02003e+07	9.52822e+06	1.0081e+07	9.04968e+06	7.20494e+06	2.54187e+06	1.33786e+07	1.6467e+07	7.35796e+06	1.30381e+07
	C18 H44 N6 O11 S	552.276			12340.6	6.36728e+06	5.99917e+06	7.2588e+06	7.02013e+06	6.17185e+06	4.00094e+06	5.04863e+06	4.28943e+06	4.17565e+06	9.62702e+06	9.25377e+06	5.40432e+06	1.29344e+07	3.11318e+07	1.29344e+07	1.91157e+07	1.22766e+07	3.35277e+07	3.11318e+07	1.53716e+07	25.5357	36.9749	0.415	-1.27	0.142372	0.814257		Nicotinamide	C6 H6 N2 O	122.048			29160.8	9.05206e+06	9.46187e+06	9.80451e+06	9.21996e+06	9.27586e+06	8.91999e+06	1.63809e+07	7.88941e+06	1.26682e+07	6.02026e+06	9.50988e+06
	C9 H12 N10 S	292.098			20271.5	977103	1.01881e+06	976702	864114	1.01236e+06	927751	906092	534751	828126	741802	1.1697e+06	1.41319e+06	2.24623e+06	4.12218e+06	2.22942e+06	2.24623e+06	2.52957e+06	2.45813e+06	4.12218e+06	4.27911e+06	7.22233	27.8771	0.545	-0.88	0.142855	0.814725		6-Ketoprostaglandin F1α	C20 H34 O6	352.225	90.9	57.4	89772	3.71638e+06	4.08334e+06	3.95291e+06	3.33614e+06	4.277e+06	3.03797e+06	1.59915e+07	1.63692e+07	1.79525e+06	646793	2.76222e+06
	C4 H10 O5 S	170.025			10289	4.84327e+06	4.33784e+06	3.92015e+06	3.9643e+06	4.36908e+06	4.39968e+06	5.01054e+06	1.50036e+06	1.60138e+06	2.60782e+06	4.94086e+06	6.76674e+06	6.34201e+06	1.73225e+07	1.23818e+07	6.34201e+06	4.87085e+06	8.68751e+06	1.73225e+07	2.03464e+07	50.6089	39.1551	0.366	-1.45	0.143239	0.814725			C16 H32 N2 O2	284.246			118062	1.02807e+07	1.09663e+07	1.63609e+07	1.54467e+07	1.15286e+07	1.00632e+07	8.04035e+06	5.32046e+06	6.64174e+06	8.06797e+06	1.20917e+07
	C20 H39 N8 O3 P	470.288			18643.7	6.00725e+06	6.02986e+06	5.70153e+06	4.29981e+06	4.65099e+06	5.37961e+06	4.48452e+06	3.36764e+06	3.61164e+06	6.11547e+06	8.02399e+06	4.6069e+06	1.14885e+07	2.12965e+07	1.14885e+07	1.50064e+07	1.06189e+07	2.12965e+07	2.69964e+07	1.31047e+07	18.7786	34.1202	0.539	-0.89	0.143449	0.814725		Hecogenin	C27 H42 O4	430.308			109180	8.67742e+06	1.07998e+07	7.86678e+06	9.18051e+06	7.72646e+06	6.16696e+06	1.81867e+06	1.23084e+06	3.29668e+06	1.63388e+07	6.26827e+06
	C22 H46 N6 O7 S2	570.286			16185.5	1.14323e+06	983046	1.07432e+06	928705	1.01371e+06	845109	567699	211611	962970	1.27656e+06	668628	1.18319e+06	1.43785e+06	3.4234e+06	1.43785e+06	927247	2.86115e+06	4.38337e+06	2.27831e+06	3.4234e+06	57.5291	31.3499	0.42	-1.25	0.143451	0.814725		4-Aminobenzoic acid	C7 H7 N O2	137.048			656486	1.17395e+07	1.3477e+07	1.31424e+07	1.18561e+07	1.35448e+07	6.77594e+06	8.15808e+06	7.40591e+06	1.12315e+07	9.50363e+06	8.43784e+06
	C28 H57 N8 O14 P	760.372			4648.64	233723	200397	231251	176350	166297	200666	65026.8	7657.07	124367	219099	108715	283636	165851	758832	165851	33898.4	367143	758832	367559	812117	88.8106	37.5676	0.219	-2.19	0.143524	0.814725		Drostanolone propionate	C23 H36 O3	360.266			144993	5.56545e+06	4.59672e+06	4.97364e+06	5.50473e+06	4.36745e+06	3.00901e+06	1.62975e+07	3.73405e+06	3.69299e+06	4.72462e+06	4.32451e+06
	C46 H79 O2 P3	756.531			19036.6	1.71503e+06	1.49529e+06	1.82939e+06	1.12646e+06	1.38512e+06	1.6223e+06	2.38902e+06	2.42236e+06	1.97167e+06	1.21369e+06	1.7726e+06	873349	5.95595e+06	4.07868e+06	5.9458e+06	1.03459e+07	5.95595e+06	4.07868e+06	6.16274e+06	2.59632e+06	34.2165	41.8683	1.46	0.55	0.143636	0.814725		Triethanolamine	C6 H15 N O3	149.105	73.5	77.4	2.54069e+06	1.18344e+07	1.02877e+07	7.57161e+06	9.78629e+06	1.02391e+07	1.23747e+07	8.5807e+06	1.25622e+07	1.62879e+07	9.91818e+06	9.71582e+06
	C22 H50 N3 O8 P	515.332			8748.45	642399	601615	515447	546017	527883	538906	505891	41156	216732	479004	957481	434556	642341	1.65025e+06	1.28476e+06	181055	642341	1.65025e+06	3.25269e+06	1.25223e+06	78.8828	51.612	0.389	-1.36	0.144121	0.815279			C35 H65 N5	555.523			74250.3	1.32908e+07	1.37349e+07	1.21584e+07	1.1768e+07	1.1765e+07	9.25579e+06	8.36139e+06	8.44219e+06	8.45714e+06	6.98055e+06	1.62657e+07
(10E,15Z)-9,12,13-Trihydroxy-10,15-octadecadienoic acid	C18 H32 O5	328.225			57201.9	6.02763e+07	3.44197e+07	5.96346e+07	4.58787e+07	4.18205e+07	5.90211e+07	5.33473e+07	2.52198e+07	4.59755e+07	4.55254e+07	7.42146e+07	5.23088e+07	1.28605e+08	1.63907e+08	1.28605e+08	1.02857e+08	1.43346e+08	1.47138e+08	2.68186e+08	1.63907e+08	16.4022	33.9681	0.785	-0.35	0.144159	0.815279		tp	C22 H32 O3	344.235			278864	8.78866e+06	8.47347e+06	8.48071e+06	7.73755e+06	7.51168e+06	5.3295e+06	6.28442e+06	8.05611e+06	7.34251e+06	8.13029e+06	1.62649e+07
	C13 H11 N O4 S2	309.013			9189.39	2.70287e+07	2.5252e+07	2.34982e+07	2.0356e+07	2.3751e+07	2.40311e+07	3.4138e+07	1.71368e+07	2.69588e+07	2.16378e+07	1.65784e+07	1.45817e+07	8.10342e+07	5.72914e+07	8.54036e+07	7.37456e+07	8.10342e+07	7.31786e+07	5.72914e+07	4.29978e+07	7.35633	26.1099	1.414	0.5	0.144416	0.815279		Pardoprunox	C12 H15 N3 O2	233.116		61.4	111853	1.13461e+07	1.22441e+07	1.12151e+07	1.20571e+07	1.19184e+07	9.08875e+06	1.26799e+07	1.11561e+07	9.51851e+06	1.17742e+07	1.6245e+07
	C14 H13 N O2 P2	289.041			9562.44	495098	528033	542675	504063	576182	484158	1.17059e+06	618376	519692	437530	517445	449356	2.53847e+06	1.42192e+06	2.83476e+06	2.53847e+06	1.61288e+06	1.42192e+06	1.85933e+06	1.39717e+06	27.3705	16.6709	1.785	0.84	0.144522	0.815279		3-Hydroxypyridine	C5 H5 N O	95.0377	93	88.9	91483.6	1.08508e+07	1.09754e+07	1.04902e+07	1.03648e+07	1.06428e+07	8.88158e+06	1.00027e+07	1.02516e+07	8.06155e+06	7.74794e+06	8.93666e+06
	C21 H48 N2 O15 P2	630.253			19035.2	2.20132e+06	2.02489e+06	1.99204e+06	1.56121e+06	1.92915e+06	2.39808e+06	384455	353682	542455	481296	1.79211e+06	1.08981e+06	1.45568e+06	3.37811e+06	932701	1.45568e+06	1.68043e+06	1.56762e+06	6.4251e+06	3.37811e+06	28.2871	64.7665	0.431	-1.21	0.144866	0.816103		Civetone	C17 H30 O	250.23			504915	7.22635e+06	8.15081e+06	7.69066e+06	7.09537e+06	6.33118e+06	5.69982e+06	1.6121e+07	8.95836e+06	6.61082e+06	6.82853e+06	1.1945e+07
	C6 H19 N4 O2 P	210.125			25014.9	2.55702e+06	2.90337e+06	2.16765e+06	2.04133e+06	2.70055e+06	2.33606e+06	2.8907e+06	2.33898e+06	2.51554e+06	1.86169e+06	2.11265e+06	2.04129e+06	7.58169e+06	6.27445e+06	7.21136e+06	1.00241e+07	7.58169e+06	6.27445e+06	7.32478e+06	6.04589e+06	18.4747	10.4153	1.208	0.27	0.145661	0.818018			C22 H48 N6 O2 S	460.355			236287	7.58826e+06	7.68184e+06	9.17466e+06	7.5527e+06	7.96812e+06	6.49183e+06	1.61168e+07	6.52765e+06	6.39646e+06	1.19842e+07	1.28896e+07
	C32 H56 O3 P2	550.372			14891.4	927822	824265	765341	648316	809930	593689	544476	355772	369010	404164	1.00111e+06	1.25899e+06	1.41466e+06	3.31704e+06	1.41466e+06	1.61885e+06	1.07132e+06	1.43227e+06	3.31704e+06	3.50897e+06	20.2225	41.689	0.426	-1.23	0.14572	0.818018		PEG-4	C8 H18 O5	194.115			1.2386e+06	1.36433e+07	1.39496e+07	1.16788e+07	1.09452e+07	1.24278e+07	1.01539e+07	9.97436e+06	1.60888e+07	1.22127e+07	1.09163e+07	1.30086e+07
	C25 H55 O7 P3 S	592.29			8533.57	782408	832849	742774	688417	778943	770237	955797	1.03017e+06	998590	564105	546605	878645	3.04266e+06	1.92045e+06	2.35772e+06	4.34327e+06	3.04266e+06	1.87512e+06	1.92045e+06	2.64954e+06	31.0528	20.2301	1.584	0.66	0.145821	0.818018		noradrenaline	C8 H11 N O3	169.074			133475	1.41319e+07	1.41478e+07	1.07818e+07	1.39309e+07	1.1443e+07	1.1354e+07	8.87229e+06	1.3698e+07	9.74781e+06	1.15621e+07	1.60785e+07
GLYCERYL 1-(5-HYDROXYDODECANOATE)	C15 H30 O5	290.209			24978.4	1.32534e+06	1.19378e+06	1.21583e+06	1.15778e+06	1.27741e+06	1.28563e+06	3.04511e+06	1.55841e+06	1.93407e+06	808970	1.40416e+06	375407	6.43589e+06	2.64248e+06	7.40498e+06	6.43589e+06	5.97718e+06	2.64248e+06	5.01959e+06	1.15905e+06	11.0346	66.2309	2.436	1.28	0.145997	0.818018			C35 H53 N P2 S	581.335			486520	6.03778e+06	5.32805e+06	5.48739e+06	4.07318e+06	6.46962e+06	4.74186e+06	3.94553e+06	1.63144e+06	1.21345e+06	1.60758e+07	7.48773e+06
2646	C15 H26 O2	238.193			21389.8	3.43617e+06	3.89775e+06	3.2491e+06	2.79188e+06	3.70818e+06	3.26091e+06	1.18308e+06	1.72352e+06	981295	1.90446e+06	3.09568e+06	2.25901e+06	2.97981e+06	6.77386e+06	2.92857e+06	7.30334e+06	2.97981e+06	6.35767e+06	1.08314e+07	6.77386e+06	57.0201	30.9423	0.44	-1.18	0.146615	0.819257			C32 H44 O10	588.294			99143.6	6.64044e+06	5.67104e+06	6.19627e+06	5.32171e+06	4.44373e+06	4.56898e+06	1.63384e+06	2.68187e+06	1.60573e+07	4.38939e+06	916318
Tranexamic Acid	C8 H15 N O2	157.11			14114.1	5.37371e+06	4.87773e+06	4.35221e+06	3.72988e+06	5.01843e+06	5.13088e+06	7.13839e+06	3.28629e+06	3.81232e+06	3.88633e+06	2.67921e+06	3.37761e+06	1.37201e+07	1.02982e+07	1.74901e+07	1.37201e+07	1.16935e+07	1.2812e+07	9.48995e+06	1.02982e+07	20.5691	15.9428	1.332	0.41	0.146922	0.819257		VIRILON	C27 H40 O3	412.298			173473	5.53992e+06	5.89492e+06	4.87448e+06	4.12179e+06	5.10453e+06	4.25929e+06	2.15797e+06	2.40856e+06	2.13156e+06	3.84616e+06	1.6057e+07
	C9 H17 N4 O5 P3	354.041			34153.1	3.72622e+06	3.53932e+06	3.21801e+06	2.94943e+06	3.9446e+06	3.40331e+06	4.51085e+06	3.43908e+06	1.25651e+07	1.97532e+06	1.53542e+06	4.20455e+06	1.42522e+07	6.47138e+06	1.09958e+07	1.42522e+07	3.8738e+07	6.47138e+06	5.47257e+06	1.29289e+07	71.0995	48.8182	2.202	1.14	0.147065	0.819257		Bis(2-ethylhexyl) amine	C16 H35 N	241.277	74.9	53.3	321067	1.32403e+07	1.34965e+07	1.21178e+07	1.15138e+07	1.30868e+07	1.07592e+07	1.60382e+07	1.24247e+07	1.13517e+07	1.23035e+07	1.17811e+07
	C7 H11 N8 P	238.084			32428.6	885074	728303	739824	577452	702873	766665	1.47504e+06	938788	954645	991750	554430	702681	3.71693e+06	2.06555e+06	3.71693e+06	4.07692e+06	2.86758e+06	3.38159e+06	1.91311e+06	2.06555e+06	17.4729	32.9103	1.799	0.85	0.147204	0.819257			C23 H46 N6 S	438.349			212945	9.53635e+06	1.04158e+07	1.17395e+07	9.08443e+06	1.27474e+07	7.81893e+06	1.60249e+07	7.39838e+06	8.47872e+06	7.97512e+06	9.03874e+06
	C40 H81 N8 O7 P	816.596			19544.4	1.47066e+06	2.07638e+06	1.84897e+06	1.32622e+06	1.47862e+06	1.28994e+06	2.79763e+06	3.53589e+06	1.5996e+06	741779	1.94917e+06	479994	7.27501e+06	2.63147e+06	7.27501e+06	1.61095e+07	4.64051e+06	2.63147e+06	6.45247e+06	1.33619e+06	64.3067	76.583	2.765	1.47	0.147209	0.819257		Acetophenone	C8 H8 O	120.058		66.7	486107	8.57052e+06	1.24423e+07	8.98514e+06	7.85048e+06	1.04748e+07	6.19675e+06	1.46926e+07	1.12532e+07	1.59761e+07	4.65205e+06	6.10331e+06
	C H2 Cl N5 O3 S3	262.9			669306	3.47488e+06	3.39735e+06	2.70144e+06	2.18691e+06	2.95224e+06	2.62523e+06	2.88838e+06	2.36068e+06	3.83513e+06	1.96392e+06	2.17328e+06	2.6897e+06	1.06917e+07	7.22514e+06	7.48112e+06	1.06917e+07	1.11653e+07	6.93268e+06	7.22514e+06	7.53016e+06	20.496	4.13264	1.48	0.57	0.147559	0.81971		5-Indolol	C8 H7 N O	133.053		76.4	236468	8.29019e+06	8.83815e+06	8.50486e+06	7.796e+06	8.40247e+06	6.58488e+06	7.97459e+06	7.41223e+06	1.14067e+07	6.8555e+06	1.5972e+07
	C24 H42 O12	522.265			20815.9	2.14924e+06	1.81239e+06	1.77581e+06	1.34006e+06	901918	1.47886e+06	134806	476072	987005	1.21968e+06	2.59453e+06	1.79382e+06	2.41373e+06	4.72634e+06	376184	2.41373e+06	2.7007e+06	4.72634e+06	8.00694e+06	4.55358e+06	69.2473	33.7686	0.511	-0.97	0.148615	0.81971		g-Guanidinobutyrate	C5 H11 N3 O2	145.085			108247	1.19709e+07	1.17887e+07	9.39515e+06	8.97123e+06	1.06601e+07	8.79069e+06	9.6556e+06	7.90014e+06	8.37905e+06	9.53458e+06	1.59598e+07
		786.548			11178	152001	355051	151423	96427.3	170018	187073	353611	231423	1.05781e+06	146373	224060	81827.1	890729	450719	820049	890729	3.4852e+06	450719	865342	280458	87.6871	56.5285	1.976	0.98	0.148935	0.81971			C21 H34 N4 O	358.272			304505	1.0741e+07	9.85016e+06	9.65799e+06	9.05646e+06	1.0492e+07	6.57981e+06	1.59592e+07	1.00286e+07	1.45432e+07	5.57673e+06	7.21117e+06
	C26 H46 N6 O6 P2 S	632.269			10219.5	3.10447e+06	2.81786e+06	2.91408e+06	2.63112e+06	3.05659e+06	3.17623e+06	612972	317553	1.89337e+06	1.46681e+06	3.65746e+06	1.50329e+06	1.47786e+06	4.74134e+06	1.47786e+06	1.29531e+06	5.90266e+06	4.74134e+06	1.32151e+07	4.7096e+06	90.2145	64.8746	0.312	-1.68	0.149015	0.81971		(3R,4S,9R,11R)-29-(4-Hydroxyphenyl)-4-methyl-3,9,11-nonacosanetriol	C36 H66 O4	562.496			103296	4.66248e+06	4.39407e+06	4.80813e+06	3.95302e+06	3.40064e+06	2.46046e+06	1.59558e+07	7.68474e+06	3.57138e+06	2.43499e+06	6.17598e+06
[6]-Gingerol	C17 H26 O4	294.183			21534.3	2.44721e+07	2.3596e+07	2.38401e+07	2.08987e+07	2.51098e+07	2.58981e+07	3.81182e+07	1.80088e+07	3.31514e+07	1.87068e+07	2.27952e+07	1.46671e+07	9.16894e+07	6.02978e+07	9.16894e+07	7.32149e+07	1.03597e+08	6.02978e+07	8.26035e+07	4.61342e+07	17.1046	29.1779	1.521	0.6	0.149042	0.81971		Butylphthalide	C12 H14 O2	190.099			222122	1.01173e+07	1.03948e+07	1.0828e+07	1.12277e+07	1.08267e+07	7.472e+06	5.70817e+06	8.5526e+06	1.59415e+07	3.48954e+06	1.12568e+07
	C40 H75 N10 O7 P	838.557			11574.7	5.5836e+06	5.78563e+06	5.68453e+06	4.99735e+06	5.26055e+06	5.79238e+06	4.14684e+06	2.61089e+06	3.06204e+06	6.1689e+06	5.56378e+06	3.51855e+06	1.01904e+07	1.96373e+07	1.01904e+07	1.09471e+07	9.36483e+06	2.04105e+07	1.96373e+07	1.06761e+07	7.78337	32.0014	0.519	-0.95	0.149176	0.81971				412.222			88646	1.54215e+07	1.50988e+07	1.42953e+07	1.22992e+07	1.4176e+07	1.06138e+07	1.62897e+06	1.55482e+06	3.0042e+06	1.59107e+07	4.65899e+06
	C32 H45 N2 O2 P3 S2	646.212			7992.82	500018	456158	460665	422658	497694	490643	230418	67312	436259	1.28208e+06	229222	657537	558209	2.04311e+06	558209	276475	1.3534e+06	4.16861e+06	823261	2.04311e+06	76.5727	72.1957	0.273	-1.87	0.14919	0.81971			C23 H46 N O8 P	495.296			40212.9	1.05836e+07	1.03495e+07	1.01322e+07	1.05631e+07	1.01927e+07	1.00095e+07	5.03972e+06	8.81541e+06	8.04208e+06	1.16977e+07	1.59087e+07
	C7 H8 O4 S2	219.986			17568.1	2.90047e+06	2.65897e+06	2.61556e+06	2.42773e+06	2.4811e+06	2.67029e+06	4.17638e+06	252087	1.64272e+07	511151	159485	136485	1.0398e+07	554239	1.0398e+07	1.07723e+06	4.96053e+07	1.71852e+06	554239	405513	126.483	80.5356	18.761	4.23	0.149207	0.81971			C42 H81 N4 O9 P	816.574			77910.8	1.15673e+07	1.18619e+07	1.1057e+07	1.05172e+07	8.86963e+06	7.22193e+06	137365	200128	1.95597e+06	1.58551e+07	1.62354e+06
	C30 H61 O2 P3 S	578.358			12264.2	662979	847087	790337	542179	753240	682456	2.91817e+06	1.6468e+06	352651	136828	582081	285500	6.97818e+06	856108	7.22348e+06	6.97818e+06	1.07087e+06	456769	2.03665e+06	856108	68.4279	73.5777	8.151	3.03	0.149263	0.81971		5-Methoxybenzimidazole	C8 H8 N2 O	148.064			180070	9.05557e+06	8.92607e+06	8.90894e+06	8.14259e+06	9.61373e+06	8.47171e+06	1.12078e+07	5.14042e+06	9.3937e+06	4.55119e+06	6.51286e+06
	C13 H24 O S2	260.126			43095.9	1.68041e+06	1.40941e+06	1.67649e+06	1.27845e+06	1.88414e+06	1.53957e+06	922614	1.08533e+06	1.58526e+06	1.75402e+06	2.08221e+06	1.85699e+06	4.36608e+06	5.91678e+06	2.20297e+06	4.36608e+06	4.99184e+06	5.6033e+06	7.6164e+06	5.91678e+06	37.9734	16.9808	0.738	-0.44	0.149273	0.81971				712.601			77175.7	1.35887e+07	1.18843e+07	1.04075e+07	9.99255e+06	1.18692e+07	9.76938e+06	1.58215e+07	9.65024e+06	1.21321e+07	1.05461e+07	1.30991e+07
Zearalenone	C18 H22 O5	318.147			23876.1	1.11087e+07	1.06605e+07	9.08807e+06	8.74632e+06	1.02115e+07	1.06316e+07	1.47806e+07	1.2116e+07	1.09892e+07	7.3832e+06	1.06555e+07	6.91524e+06	3.64911e+07	2.45679e+07	3.64911e+07	5.11452e+07	3.34558e+07	2.45679e+07	3.73992e+07	2.08241e+07	23.435	31.4992	1.485	0.57	0.149504	0.81989		dopamine	C8 H11 N O2	153.079			379293	1.10527e+07	1.03886e+07	1.18165e+07	1.09464e+07	1.0912e+07	1.0213e+07	1.5777e+07	1.10464e+07	1.2548e+07	6.01143e+06	1.30183e+07
	C7 H12 O4 S	192.046			13120.8	812883	754061	986358	600968	726543	710813	1.01412e+06	724626	1.16906e+06	486701	834403	682740	3.12091e+06	2.01145e+06	2.53847e+06	3.12091e+06	3.51213e+06	1.64716e+06	2.88163e+06	2.01145e+06	16.0263	29.0941	1.552	0.63	0.149928	0.821129		Pardoprunox	C12 H15 N3 O2	233.116			64864.9	9.54651e+06	9.52284e+06	8.66813e+06	9.14872e+06	9.04043e+06	7.52323e+06	9.27206e+06	9.05088e+06	9.32146e+06	9.28505e+06	1.57667e+07
(S)-Abscisicacid	C15 H20 O4	264.136			15117.9	1.94653e+06	2.2019e+06	2.15613e+06	2.1487e+06	2.02474e+06	2.39995e+06	1.51391e+06	776963	807906	2.79112e+06	2.70814e+06	1.04122e+06	3.14259e+06	8.95755e+06	3.62856e+06	3.14259e+06	2.53401e+06	8.95755e+06	9.85815e+06	3.29553e+06	17.6811	48.2682	0.351	-1.51	0.150436	0.822439		Cytosine	C4 H5 N3 O	111.044		87.2	117263	8.57514e+06	8.46708e+06	8.21893e+06	7.17501e+06	7.31199e+06	6.04384e+06	5.6838e+06	6.53262e+06	1.57079e+07	5.0218e+06	6.1722e+06
	C39 H74 O12	734.518			19027.6	715054	478453	391587	533089	511736	422662	1.41199e+06	1.31907e+06	474794	158343	801397	184431	3.68819e+06	564844	3.68819e+06	6.04979e+06	1.372e+06	564844	2.64038e+06	510194	63.1577	98.0559	6.53	2.71	0.150591	0.822439			C23 H45 N4 O P	424.334			196183	1.10644e+07	9.69676e+06	1.1165e+07	9.10326e+06	1.12581e+07	5.64334e+06	1.57073e+07	7.46541e+06	1.1043e+07	1.46807e+07	1.12854e+07
FL1AUNGS0001_a	C15 H14 O4	258.089			21046.3	7.38515e+06	7.21191e+06	7.04611e+06	5.91289e+06	6.82986e+06	6.92601e+06	1.16616e+07	6.43606e+06	1.63484e+07	6.44783e+06	6.11722e+06	8.01371e+06	2.89292e+07	2.15819e+07	2.89292e+07	2.73583e+07	4.954e+07	2.15819e+07	2.13489e+07	2.3947e+07	35.0894	6.44806	1.34	0.42	0.150808	0.822439		N,N-Dimethyl-N-phenylurea	C9 H12 N2 O	164.095			236554	8.60459e+06	8.45307e+06	6.51845e+06	6.63563e+06	8.25652e+06	5.36406e+06	1.56686e+07	8.55975e+06	1.11792e+07	4.26969e+06	1.06747e+07
	C20 H31 N O6 S	413.187			11387.9	881315	829501	814759	780323	857319	880567	257395	176156	432012	1.12884e+06	472180	344101	727381	1.68816e+06	625861	727381	1.33525e+06	3.68687e+06	1.68816e+06	1.06257e+06	42.8085	63.8771	0.431	-1.21	0.150963	0.822439		g-Tokoferol	C28 H48 O2	416.365			124412	1.24888e+07	1.14985e+07	1.11634e+07	9.6229e+06	9.44901e+06	7.37546e+06	1.56529e+07	1.10139e+07	1.49291e+07	9.06019e+06	1.26703e+07
NP-008607	C28 H46 O7	530.291	89		9075.23	2.4634e+06	2.2938e+06	2.46105e+06	2.48918e+06	4.00215e+06	2.38472e+06	2.43356e+06	2.05678e+06	2.04301e+06	3.56174e+06	4.7788e+06	2.21645e+06	6.77379e+06	1.07489e+07	5.54396e+06	7.74105e+06	6.77379e+06	1.07489e+07	1.86308e+07	7.71864e+06	16.4689	45.5516	0.63	-0.67	0.151217	0.822742			C22 H34 N4 O2	386.267			122894	2.00146e+06	2.45354e+06	2.46769e+06	2.25619e+06	2.43002e+06	1.77764e+06	2.58358e+06	4.50122e+06	1.46736e+06	3.04283e+06	1.56502e+07
2-Hydroxyethyl laurate	C14 H28 O3	244.204			35697.5	4.24833e+06	3.64388e+06	3.44487e+06	3.1856e+06	3.70541e+06	3.43652e+06	9.16446e+06	3.89273e+06	2.75985e+06	3.20505e+06	2.13287e+06	1.85271e+06	1.68363e+07	7.34154e+06	2.30059e+07	1.68363e+07	8.26867e+06	1.08854e+07	7.34154e+06	5.43404e+06	46.15	35.0743	2.293	1.2	0.151533	0.823177		Aceclidine	C9 H15 N O2	169.11			745560	1.33253e+07	1.403e+07	1.56445e+07	1.37331e+07	1.40548e+07	1.00231e+07	1.34596e+07	1.21931e+07	1.34299e+07	1.34964e+07	1.46308e+07
	C19 H45 N9 O9 P2 S	637.254			11229.1	692343	656168	807684	593264	771056	780194	62275	334278	327247	647589	982356	842468	1.04217e+06	2.73625e+06	147117	1.32438e+06	1.04217e+06	2.04206e+06	3.64355e+06	2.73625e+06	73.3562	28.6079	0.381	-1.39	0.151764	0.823177		Valerophenone	C11 H14 O	162.104			639170	6.79128e+06	1.2611e+07	8.77363e+06	9.15278e+06	8.49952e+06	7.94504e+06	9.38054e+06	1.06929e+07	8.00962e+06	1.01335e+07	1.56221e+07
Xanthosine	C10 H12 N4 O6	238.07	65.5	85.6	25868.3	4.07455e+06	3.96344e+06	3.7386e+06	4.03282e+06	3.68044e+06	3.65907e+06	6.71088e+06	8.22454e+06	2.8261e+06	1.67817e+06	3.51527e+06	1.6021e+06	1.67469e+07	5.65818e+06	1.67469e+07	3.52645e+07	8.51506e+06	5.65818e+06	1.21832e+07	4.7427e+06	67.9059	53.8975	2.96	1.57	0.151895	0.823177			C13 H17 N3 O3	263.127			196682	4.56984e+06	5.18286e+06	4.43757e+06	3.48434e+06	4.79638e+06	3.71944e+06	1.56801e+06	1.40527e+06	1.07283e+06	9.06067e+06	1.55969e+07
	C20 H40 O5	360.288			54217.3	1.30173e+07	1.5293e+07	1.2113e+07	1.1596e+07	1.39859e+07	1.48051e+07	2.94824e+07	2.01458e+07	2.16408e+07	9.99352e+06	1.95204e+07	1.14223e+07	7.15248e+07	3.54066e+07	7.15248e+07	8.29144e+07	6.70403e+07	3.25493e+07	6.99859e+07	3.54066e+07	11.0848	45.3196	2.02	1.01	0.152437	0.823445		methyl 3,5-ditert-butyl-4-hydroxybenzoate	C16 H24 O3	264.172			132316	8.48798e+06	1.32074e+07	1.20057e+07	1.05249e+07	8.2176e+06	1.1652e+07	1.10317e+07	8.25316e+06	1.55912e+07	9.68146e+06	1.21464e+07
		503.333			51390.5	3.92025e+06	3.96762e+06	3.27166e+06	2.44618e+06	3.47287e+06	3.53217e+06	3.01166e+06	1.98255e+06	2.50167e+06	6.51421e+06	3.44268e+06	3.36889e+06	7.60252e+06	1.17749e+07	7.60252e+06	8.64493e+06	7.45598e+06	2.22766e+07	1.17749e+07	9.7968e+06	8.20507	45.8913	0.646	-0.63	0.152574	0.823445		2224119	C27 H44 O	384.339			146719	1.16435e+07	1.13886e+07	1.04798e+07	9.06313e+06	8.27011e+06	6.55765e+06	1.55904e+07	9.62335e+06	1.30549e+07	8.40832e+06	1.02e+07
	C7 H Cl2 O11 P3 S	455.784			13548.7	1.19689e+06	1.34899e+06	1.29472e+06	1.04513e+06	956126	1.3769e+06	1.45415e+06	441566	1.21747e+06	1.39368e+06	1.61114e+06	1.3241e+06	3.62109e+06	4.68674e+06	3.62109e+06	1.88745e+06	3.67573e+06	4.68674e+06	5.59777e+06	3.93288e+06	33.2218	17.5914	0.773	-0.37	0.152851	0.823445		{2-[2-(Isobutyryloxy)-4-methylphenyl]-2-oxiranyl}methyl 2-methylbutanoate	C19 H26 O5	334.178			263225	1.43878e+07	1.30322e+07	1.21879e+07	1.13623e+07	1.20157e+07	9.41948e+06	1.20303e+07	8.95972e+06	1.12804e+07	1.26476e+07	1.5567e+07
3-Hydroxy-2-methylpyridine-4_5-dicarboxylate	C8 H7 N O5	197.032			11114.2	5.17221e+06	4.77381e+06	3.90236e+06	3.73741e+06	4.72238e+06	4.64104e+06	3.64109e+06	4.08109e+06	3.95407e+06	5.38696e+06	6.68998e+06	5.15035e+06	1.19734e+07	1.80471e+07	9.03909e+06	1.73662e+07	1.19734e+07	1.80471e+07	2.33279e+07	1.53727e+07	33.0153	21.4006	0.663	-0.59	0.152872	0.823445		Isophorone	C9 H14 O	138.105			614841	8.19838e+06	1.05888e+07	1.05378e+07	9.407e+06	8.51165e+06	7.65466e+06	1.55324e+07	6.63597e+06	7.90641e+06	9.13636e+06	1.22494e+07
	C17 H20 N10	364.189			34659.6	1.04599e+06	1.08412e+06	1.1588e+06	967552	1.17298e+06	906276	650622	684482	712460	1.1339e+06	1.77256e+06	814243	2.17537e+06	3.75936e+06	1.60151e+06	2.87692e+06	2.17537e+06	3.75936e+06	6.24362e+06	2.46384e+06	28.8001	46.2217	0.579	-0.79	0.15294	0.823445		Glycidyl Stearate	C21 H40 O3	340.298			149814	1.29864e+07	1.12948e+07	1.16485e+07	1.03761e+07	1.11462e+07	7.40647e+06	1.55189e+07	1.30065e+07	7.21395e+06	8.50255e+06	1.2409e+07
WJ2510000	C29 H44 O8	520.303			29734.4	7.20725e+06	6.68931e+06	6.73197e+06	5.87188e+06	6.74619e+06	7.41301e+06	6.59615e+06	4.75392e+06	2.99216e+06	6.26349e+06	2.35106e+07	8.76468e+06	1.60289e+07	2.70926e+07	1.60289e+07	1.96127e+07	9.25377e+06	2.04419e+07	8.41188e+07	2.70926e+07	35.1535	79.7603	0.592	-0.76	0.153791	0.823595		Etamiphylline	C13 H21 N5 O2	279.168	86.5		27891.6	6.95415e+06	6.69272e+06	7.17126e+06	6.81919e+06	7.1967e+06	7.0454e+06	1.55028e+07	5.72283e+06	1.16886e+07	4.94632e+06	8.76763e+06
N-[(1S,3aS,5S,7aR)-7a-{3-[(2-Furylmethyl)amino]-3-oxopropyl}-5-hydroxy-3,3,5-trimethyloctahydro-1H-inden-1-yl]benzamide	C27 H36 N2 O4	488.244	92.9		8744.76	2.67799e+06	2.84998e+06	2.66948e+06	2.22117e+06	2.35614e+06	2.37345e+06	1.88942e+06	531752	2.32777e+06	4.2617e+06	1.52117e+06	3.85519e+06	4.37738e+06	9.75955e+06	4.37738e+06	2.14961e+06	6.11308e+06	1.34423e+07	4.56561e+06	9.75955e+06	47.1553	48.1829	0.449	-1.16	0.1538	0.823595		[Similar to: 17beta-Trenbolone; ΔMass: -43.1216 Da]	C13 H9 N O S	227.04			183908	1.25867e+07	1.31878e+07	1.07038e+07	9.82818e+06	1.10706e+07	9.10465e+06	1.54158e+07	7.5479e+06	7.20068e+06	1.14877e+07	1.40341e+07
	C6 H22 N8 O5 P2	348.121			13062.7	202735	158655	192937	176694	171937	288749	397460	123163	93835.1	203158	311873	403393	450348	1.25341e+06	886943	450348	318795	598059	1.25341e+06	1.46681e+06	53.8757	40.9301	0.359	-1.48	0.153818	0.823595			C24 H41 N5 O2	431.324			196611	1.14592e+07	1.15233e+07	1.15893e+07	1.2193e+07	1.27197e+07	1.06964e+07	1.54069e+07	1.14086e+07	1.44356e+07	7.72683e+06	1.45211e+07
	C14 H27 N3 O4	301.2			7208.4	861551	765439	913359	904022	759213	842061	1.0953e+06	501457	672115	1.14511e+06	655093	1.31762e+06	2.09312e+06	3.77437e+06	2.68324e+06	2.09312e+06	2.06188e+06	3.77437e+06	2.32081e+06	4.01837e+06	15.358	27.2248	0.555	-0.85	0.153833	0.823595		1,3,7-Octanetriol	C8 H18 O3	162.126			5.66492e+06	6.37092e+06	6.46466e+06	6.24839e+06	5.58949e+06	6.41587e+06	5.75052e+06	9.25142e+06	5.62986e+06	1.54051e+07	4.24573e+06	8.25854e+06
Acetyl-L-carnitine	C9 H17 N O4	203.116			22903.9	3.24684e+06	2.84774e+06	2.8931e+06	2.27147e+06	2.48328e+06	2.55017e+06	3.03052e+06	2.85307e+06	3.86191e+06	1.97112e+06	2.40288e+06	2.73153e+06	1.1317e+07	7.72829e+06	7.79223e+06	1.27828e+07	1.1317e+07	6.89553e+06	8.05184e+06	7.72829e+06	24.1293	7.89235	1.464	0.55	0.154083	0.823595		delta-guanidinovaleric acid	C6 H13 N3 O2	159.101			104674	1.53817e+07	1.51503e+07	1.34512e+07	1.25842e+07	1.38512e+07	1.13753e+07	1.09273e+07	7.1723e+06	1.43874e+07	1.12154e+07	1.02734e+07
	C18 H42 N3 O8 P3	521.22			8986.12	812724	780616	761503	681605	825126	759422	13609.7	13977.7	134023	782506	34185.2	577837	58261	1.76509e+06	33308.2	58261	411550	2.57611e+06	121252	1.76509e+06	126.139	84.0851	0.033	-4.92	0.154197	0.823595		UNII:OUT5YHB7BO	C18 H35 N O2	297.267			265007	7.14762e+06	6.13492e+06	7.43944e+06	4.96657e+06	7.11062e+06	6.33921e+06	1.11485e+07	5.62679e+06	6.69304e+06	7.2503e+06	1.53429e+07
	C13 H24 O6 S	308.129			11182.4	858813	791310	775345	793862	756993	717395	461522	545197	506418	1.17974e+06	966720	597337	1.5162e+06	3.32475e+06	1.15943e+06	2.36054e+06	1.5162e+06	4.01041e+06	3.32475e+06	1.75002e+06	36.7439	38.2701	0.456	-1.13	0.154362	0.823595			C20 H39 N O6	389.277			131035	1.50889e+07	1.50373e+07	1.5316e+07	1.05162e+07	9.23247e+06	8.67157e+06	1.04021e+07	5.40034e+06	5.11669e+06	1.01267e+07	5.13601e+06
	C18 H30 O7 S	390.171			17841.2	3.51085e+06	3.2834e+06	2.75545e+06	3.10798e+06	3.37244e+06	3.27425e+06	3.2323e+06	1.87068e+06	3.34553e+06	3.50128e+06	3.7337e+06	2.94599e+06	7.9316e+06	1.1564e+07	7.9316e+06	7.82718e+06	1.02463e+07	1.1564e+07	1.32008e+07	8.95985e+06	15.7765	19.0258	0.686	-0.54	0.154792	0.824824			C10 H15 N O5	229.095			520758	1.29467e+07	1.21032e+07	1.12948e+07	1.03946e+07	1.21672e+07	9.36754e+06	1.14031e+07	8.1596e+06	9.12903e+06	1.31072e+07	1.52948e+07
		220.853			67723.3	5.1479e+06	6.95009e+06	6.77561e+06	5.34501e+06	5.41913e+06	6.30232e+06	7.08542e+06	2.50475e+06	5.54573e+06	5.084e+06	6.33103e+06	7.95277e+06	1.69727e+07	2.23643e+07	1.73993e+07	1.04913e+07	1.69727e+07	1.68064e+07	2.23643e+07	2.41585e+07	25.8858	18.1586	0.759	-0.4	0.155102	0.825413			C35 H43 N5 O4	597.33			269314	6.72179e+06	5.21754e+06	4.43004e+06	6.09673e+06	4.69995e+06	4.91091e+06	1.88902e+06	643468	471175	1.52739e+07	6.5417e+06
p-cresolsulfatepotassium;p-Cresolsulfate	C7 H8 O4 S	188.014			8088.34	2.61129e+07	2.13347e+07	2.19488e+07	2.04537e+07	2.22601e+07	2.24451e+07	7.75231e+07	4.89724e+06	5.86524e+07	1.0477e+07	1.55958e+06	8.9459e+06	1.77614e+08	2.67032e+07	1.92446e+08	2.0838e+07	1.77614e+08	3.50977e+07	5.43847e+06	2.67032e+07	72.9749	68.2097	6.651	2.73	0.155401	0.825785			C12 H18 O5	242.115			451028	9.81237e+06	1.16169e+07	1.20143e+07	9.61194e+06	9.79278e+06	6.82289e+06	7.89996e+06	1.29216e+07	1.52325e+07	7.95312e+06	1.33737e+07
Alliin	C6 H11 N O3 S	177.046			24296.6	1.27056e+07	1.30805e+07	1.38617e+07	1.29686e+07	1.47634e+07	1.34195e+07	1.20042e+07	9.68029e+06	1.42749e+07	1.50757e+07	1.30522e+07	1.63498e+07	3.89801e+07	4.81998e+07	2.86826e+07	3.89801e+07	4.49185e+07	4.81998e+07	4.77014e+07	5.20313e+07	21.8907	4.80459	0.809	-0.31	0.155571	0.825785		DL-Lysine	C6 H14 N2 O2	146.106			801147	7.07939e+06	8.89111e+06	7.12325e+06	5.99173e+06	7.26242e+06	5.11957e+06	1.52325e+07	1.10471e+07	7.30103e+06	4.04756e+06	1.17276e+07
	C6 H15 N S3	197.036			8254.59	197657	184770	203776	179732	179469	197968	99405.5	39004.4	136262	156085	119526	757315	243505	514427	243505	162792	418047	514427	423480	2.30984e+06	47.4814	98.2659	0.473	-1.08	0.155792	0.825899		Itopride	C20 H26 N2 O4	358.189			215548	7.29272e+06	6.90187e+06	6.02262e+06	5.04942e+06	7.46731e+06	5.96835e+06	1.52262e+07	5.18265e+06	1.09167e+07	9.72259e+06	1.02929e+07
GibberellinA20	C19 H24 O5	332.162			27684.9	4.03567e+06	3.877e+06	4.30968e+06	2.97066e+06	3.37044e+06	4.00898e+06	3.31482e+06	941153	3.69602e+06	3.22113e+06	5.76738e+06	4.04001e+06	8.2466e+06	1.2018e+07	8.2466e+06	4.01728e+06	1.11691e+07	1.08194e+07	2.00608e+07	1.2018e+07	46.0347	35.1438	0.686	-0.54	0.156618	0.826821		24-methylenecholesterol	C28 H46 O	398.355			72021.1	1.23035e+07	1.12648e+07	1.0938e+07	9.35584e+06	9.32668e+06	7.30991e+06	1.52227e+07	1.04988e+07	1.45886e+07	8.85766e+06	1.22162e+07
	C6 H9 N O6 S	223.015			10708.5	1.94599e+06	1.56267e+06	1.62593e+06	1.45943e+06	1.2962e+06	1.50628e+06	988331	993364	1.46247e+06	1.40517e+06	2.19409e+06	1.62943e+06	4.25909e+06	4.95805e+06	2.55892e+06	4.49662e+06	4.25909e+06	4.95805e+06	7.29714e+06	4.56416e+06	28.0218	26.3512	0.859	-0.22	0.157115	0.826821		8-Methyl-8-azabicyclo[3.2.1]octan-3-ol	C8 H15 N O	141.115			212563	8.04772e+06	7.47583e+06	7.4158e+06	7.98499e+06	7.89333e+06	7.37476e+06	7.99823e+06	2.65618e+06	4.64311e+06	5.86975e+06	7.8322e+06
	C13 H20 O6 S	304.098			25124.6	4.20434e+06	4.2879e+06	3.85516e+06	3.96127e+06	3.98204e+06	4.37542e+06	5.98662e+06	3.11319e+06	6.6683e+06	3.40281e+06	1.0385e+06	3.27633e+06	1.46528e+07	1.00066e+07	1.46528e+07	1.29778e+07	2.04749e+07	1.12036e+07	3.68313e+06	1.00066e+07	24.5403	48.6996	1.464	0.55	0.157555	0.826821			C29 H54 O8	530.382			273892	6.45119e+06	5.259e+06	5.50891e+06	4.49193e+06	5.05112e+06	4.23342e+06	1.5189e+07	5.04577e+06	1.78312e+06	3.1355e+06	6.36597e+06
	C45 H70 N10 O2	782.57			13063.4	748125	986797	696105	614421	659945	896423	537274	468764	1.0953e+06	1.17476e+06	991270	1.2075e+06	2.01952e+06	3.55637e+06	1.34514e+06	2.01952e+06	3.28991e+06	3.97675e+06	3.42259e+06	3.55637e+06	44.518	7.91834	0.568	-0.82	0.157713	0.826821			C28 H49 N3 O6	523.364			78813.6	9.42054e+06	8.90772e+06	9.94705e+06	8.81551e+06	7.38858e+06	6.76758e+06	6.31098e+06	6.72697e+06	1.49864e+07	7.91233e+06	7.2783e+06
	C24 H37 N4 O4 P	476.254			29434.7	7.36971e+06	7.73865e+06	7.96989e+06	5.20119e+06	7.27449e+06	8.34651e+06	8.39323e+06	7.79159e+06	8.2373e+06	1.03046e+07	9.90354e+06	1.05215e+07	2.55617e+07	3.34936e+07	2.03278e+07	3.19901e+07	2.55617e+07	3.34936e+07	3.55812e+07	3.27078e+07	22.5016	4.37708	0.763	-0.39	0.157963	0.826821		VIRILON	C27 H40 O3	412.298			175428	7.64007e+06	6.94229e+06	7.31023e+06	8.27546e+06	6.9636e+06	4.6628e+06	9.57575e+06	5.17114e+06	3.98682e+06	8.99104e+06	1.51765e+07
1,5-Dihydroxy-3,4-dimethoxy-10-methyl-9(10H)-acridinone	C16 H15 N O5	301.095			14033	4.69026e+06	3.92993e+06	4.36806e+06	3.41527e+06	3.99877e+06	4.11474e+06	2.02265e+06	1.64262e+06	1.92779e+06	7.73606e+06	5.49729e+06	2.15622e+06	5.83187e+06	1.9146e+07	5.0264e+06	7.00019e+06	5.83187e+06	2.59493e+07	1.9146e+07	6.42544e+06	16.6718	57.7064	0.305	-1.72	0.157967	0.826821			C5 H16 N9 O P	249.121			325211	8.7923e+06	8.68195e+06	8.49058e+06	7.62309e+06	8.37621e+06	6.81704e+06	1.5158e+07	5.19502e+06	8.78881e+06	1.0992e+07	6.03529e+06
	C11 H18 O6	246.11			16431.2	805846	563714	877382	543487	857407	805933	586121	381478	357919	655362	734493	427905	1.37065e+06	2.0413e+06	1.37065e+06	1.48974e+06	1.1524e+06	2.0413e+06	2.76127e+06	1.4161e+06	12.7903	32.4737	0.671	-0.57	0.158323	0.826821		mephentermine	C11 H17 N	163.136			223857	1.13222e+07	1.13705e+07	9.93692e+06	1.08706e+07	1.20619e+07	1.04203e+07	1.51511e+07	5.86879e+06	1.36473e+07	8.6725e+06	1.14405e+07
	C22 H40 O5	384.288			47087.2	6.37342e+06	7.62126e+06	8.45104e+06	4.98981e+06	5.65806e+06	4.9024e+06	1.02587e+07	7.23897e+06	8.42261e+06	2.79173e+06	8.14504e+06	3.47439e+06	2.69358e+07	1.00232e+07	2.69358e+07	3.34593e+07	2.42285e+07	1.00232e+07	2.66895e+07	9.54186e+06	16.8218	63.3291	2.687	1.43	0.15837	0.826821		Uracil	C4 H4 N2 O2	112.028	65.2	92.8	81960.4	1.18803e+07	1.22914e+07	1.16336e+07	1.04165e+07	1.09465e+07	9.58409e+06	1.51479e+07	1.2303e+07	1.06331e+07	9.89913e+06	1.44725e+07
	C32 H41 N6 O P	556.307			13329.2	572253	466668	564405	465740	422613	497328	139121	243909	232451	256462	825328	421759	694077	1.23019e+06	350499	1.0605e+06	694077	874897	2.82919e+06	1.23019e+06	50.6007	63.293	0.564	-0.83	0.15864	0.826821			C52 H103 N8 O7 P	982.769			74721	4.49203e+06	4.82251e+06	5.70057e+06	5.17381e+06	5.32973e+06	4.83481e+06	186922	206264	183888	4.71926e+06	1.51324e+07
	C25 H33 P S	396.205			18715.8	1.79584e+06	1.81256e+06	1.52966e+06	1.36886e+06	1.61595e+06	2.11124e+06	7.64753e+06	217865	5.18698e+06	208200	166052	337823	1.61387e+07	674577	1.84736e+07	891153	1.61387e+07	674577	598526	1.05485e+06	80.6866	31.506	23.924	4.58	0.158687	0.826821			C11 H18 N2 O2 P2 S2	336.029			109646	5.6935e+06	5.2424e+06	5.17523e+06	5.45673e+06	5.38799e+06	4.41614e+06	7.32924e+06	3.98115e+06	4.31923e+06	1.23911e+07	1.51119e+07
NP-002047	C20 H28 O5	394.203	60.2		15099.3	2.16147e+06	1.84584e+06	1.75992e+06	1.55682e+06	2.45326e+06	1.96363e+06	1.10552e+06	1.50221e+06	1.09823e+06	2.14466e+06	2.43005e+06	1.44432e+06	3.46034e+06	6.84635e+06	2.63816e+06	6.03807e+06	3.46034e+06	6.84635e+06	8.89544e+06	4.60668e+06	43.8482	31.6252	0.505	-0.98	0.158906	0.826821		5-Nitro-2-propoxyaniline	C9 H12 N2 O3	196.085			149023	9.10052e+06	9.48084e+06	8.26406e+06	8.77742e+06	9.64271e+06	7.04767e+06	1.50861e+07	8.0114e+06	1.14171e+07	4.80555e+06	1.39265e+07
	C22 H48 N6 O5 P2 S2	602.258			7674.09	1.65682e+06	1.49596e+06	1.33781e+06	1.33734e+06	1.46025e+06	1.44417e+06	500291	458338	777773	674743	2.15581e+06	1.06811e+06	1.96475e+06	3.16275e+06	1.24826e+06	1.96475e+06	2.34381e+06	2.27453e+06	7.47304e+06	3.16275e+06	30.0369	64.6146	0.621	-0.69	0.159035	0.826821			C9 H11 N5 O	205.096			151192	9.57876e+06	1.04644e+07	9.30211e+06	8.39597e+06	9.9305e+06	7.94905e+06	3.47717e+06	2.18754e+06	1.72575e+06	1.5047e+07	1.10667e+07
	C25 H50 N2 O8 S	538.327			13396.8	4.45515e+06	4.26969e+06	3.53613e+06	3.23891e+06	3.67095e+06	3.97202e+06	8.97905e+06	6.25859e+06	1.55213e+06	1.28571e+06	947255	1.86858e+06	2.27087e+07	4.40687e+06	2.27087e+07	2.73655e+07	4.61793e+06	4.40687e+06	3.23303e+06	5.41845e+06	65.9149	25.1267	5.153	2.37	0.159258	0.826821		(-)-pinellic acid	C18 H34 O5	330.24			643561	1.15932e+07	1.26984e+07	8.74439e+06	9.26877e+06	1.11203e+07	9.37829e+06	1.37951e+07	1.41463e+07	1.50277e+07	8.02343e+06	1.46433e+07
2,2'-Sulfinyldiacetic acid	C4 H6 O5 S	165.993			19992.6	4.72255e+06	4.45398e+06	4.21162e+06	3.56264e+06	4.52364e+06	4.50192e+06	3.79325e+06	1.83678e+06	2.68559e+06	6.05912e+06	3.00798e+06	3.50313e+06	8.22362e+06	1.0651e+07	9.30988e+06	7.68746e+06	8.22362e+06	2.00168e+07	1.06325e+07	1.0651e+07	9.8324	39.3169	0.772	-0.37	0.159267	0.826821			C19 H22 N10 O2	422.194			329701	9.38136e+06	8.51429e+06	7.91752e+06	8.62672e+06	8.42957e+06	6.24903e+06	2.36758e+06	2.17272e+06	1.50123e+07	8.67671e+06	1.71064e+06
	C21 H28 N4 O2	368.22			22648.3	9.97058e+06	9.83776e+06	9.15724e+06	7.12031e+06	9.54612e+06	9.6433e+06	9.32343e+06	6.22421e+06	8.65345e+06	7.97174e+06	7.73734e+06	1.01031e+07	2.62057e+07	2.72152e+07	2.29769e+07	2.62057e+07	2.6391e+07	2.6468e+07	2.72152e+07	3.05123e+07	7.62124	7.66777	0.963	-0.05	0.159452	0.826821		3-Methyladenine	C6 H7 N5	149.07			115081	6.80234e+06	7.44824e+06	6.90094e+06	5.94532e+06	7.21333e+06	5.06542e+06	1.49879e+07	5.23993e+06	3.7749e+06	3.86254e+06	1.2847e+07
Dihydrouridine	C9 H14 N2 O6	246.085			36277.5	1.50833e+07	1.55304e+07	1.48221e+07	1.44357e+07	1.6481e+07	1.35849e+07	2.40164e+07	2.48756e+07	2.06302e+07	9.74845e+06	1.93002e+07	1.29003e+07	6.31713e+07	3.92213e+07	5.89451e+07	1.04114e+08	6.31713e+07	3.22054e+07	6.82205e+07	3.92213e+07	33.0833	41.017	1.611	0.69	0.159596	0.826821			C14 H20 N2 O5	296.137			304929	5.25465e+06	5.42775e+06	5.30541e+06	5.10286e+06	4.52216e+06	4.54957e+06	3.8626e+06	1.98137e+06	6.96095e+06	3.67074e+06	3.22602e+06
4-[(2R)-2-(Aminomethyl)-2-(hydroxymethyl)-5-oxo-1-pyrrolidinyl]-3-(3-pentanylamino)benzoic acid	C18 H27 N3 O4	349.2			18498.2	2.49738e+06	2.35992e+06	2.24991e+06	2.40478e+06	2.3816e+06	2.38341e+06	672203	143737	395732	1.2151e+06	432291	6.00164e+06	1.21307e+06	4.00889e+06	1.64804e+06	600646	1.21307e+06	4.00889e+06	1.53003e+06	1.82797e+07	45.6008	113.863	0.303	-1.72	0.159815	0.826821		8-hydroxy-deoxyguanosine	C10 H13 N5 O5	283.091			92781.4	9.9497e+06	9.81725e+06	9.96003e+06	9.94726e+06	9.50575e+06	9.46802e+06	1.49692e+07	1.11364e+07	7.86419e+06	8.88935e+06	1.14258e+07
	C35 H78 N5 O12 P	791.538			8091.63	2.15209e+06	1.67948e+06	1.72476e+06	1.23057e+06	1.81121e+06	1.29945e+06	3.86087e+06	4.16522e+06	1.20345e+06	1.15093e+06	1.29567e+06	585285	1.00279e+07	4.0769e+06	1.00279e+07	1.8943e+07	3.49494e+06	4.0769e+06	4.29464e+06	1.63207e+06	71.6562	44.3358	2.46	1.3	0.159912	0.826821			C5 H12 N5 O2 P	205.074			108543	1.1859e+07	1.19054e+07	1.14649e+07	9.98505e+06	9.84131e+06	8.55184e+06	1.05773e+07	5.92489e+06	7.20321e+06	1.26704e+07	1.49652e+07
		254.834			11646.9	2.40728e+06	2.59411e+06	2.21911e+06	1.69652e+06	1.87448e+06	2.16445e+06	2.30988e+06	886814	1.99091e+06	1.93661e+06	2.04944e+06	2.4721e+06	5.80902e+06	6.83168e+06	5.96791e+06	4.00168e+06	5.80902e+06	6.81529e+06	6.83168e+06	6.9457e+06	20.7667	1.03488	0.85	-0.23	0.159939	0.826821		Tyramine	C8 H11 N O	137.084			372296	1.07844e+07	1.25668e+07	1.00676e+07	8.90205e+06	1.0153e+07	8.83362e+06	1.49528e+07	5.85088e+06	1.2188e+07	9.52817e+06	6.82953e+06
	C19 H26 N4 O2	342.204			36000.8	286073	2.14214e+06	444860	328491	445915	279963	378330	1.02886e+06	231845	969203	1.25506e+06	1.75701e+06	896020	4.68042e+06	896020	4.08441e+06	742143	3.06314e+06	4.68042e+06	5.74137e+06	98.9139	30.0048	0.191	-2.39	0.159965	0.826821		N-acetyl-L-2-aminoadipic acid	C8 H13 N O5	203.079			243326	9.50615e+06	1.05037e+07	8.88715e+06	8.26617e+06	9.62378e+06	7.39871e+06	1.49518e+07	4.67306e+06	9.44583e+06	1.11998e+07	7.62442e+06
	C35 H73 N10 O4 P S	760.525			15031.8	7.77052e+06	8.12175e+06	8.06941e+06	5.71441e+06	5.81252e+06	6.28583e+06	1.38876e+07	1.09438e+07	6.88096e+06	5.5593e+06	7.45198e+06	3.30492e+06	3.64095e+07	1.99225e+07	3.64095e+07	5.04702e+07	1.98196e+07	1.99225e+07	2.44569e+07	9.09534e+06	43.1381	44.2788	1.828	0.87	0.160448	0.828065		(2R,3S,4S,5R,6R)-2-({[(2R,3R,4R,5S)-3,4-dihydroxy-5-(hydroxymethyl)oxolan-2-yl]oxy}methyl)-6-{[(2E)-3,7-dimethylocta-2,6-dien-1-yl]oxy}oxane-3,4,5-triol	C21 H36 O10	470.216	76.1		35105.9	9.25361e+06	9.55483e+06	9.01413e+06	8.54647e+06	9.41993e+06	9.50291e+06	8.83367e+06	9.83439e+06	1.11672e+07	9.47281e+06	1.30231e+07
	C13 H15 N3 O4	277.106			32598.6	1.14983e+07	1.01923e+07	1.01723e+07	8.05684e+06	9.88879e+06	9.57281e+06	9.12218e+06	9.9235e+06	9.7803e+06	1.17008e+07	1.63416e+07	1.40942e+07	2.9228e+07	4.11675e+07	2.29614e+07	4.30891e+07	2.9228e+07	3.98714e+07	5.60766e+07	4.11675e+07	32.4308	19.7029	0.71	-0.49	0.160741	0.828065		Dihydroxyindole	C8 H7 N O2	149.048			133123	5.33222e+06	3.9737e+06	4.97729e+06	4.13903e+06	4.14345e+06	3.69745e+06	5.94869e+06	185695	3.49686e+06	2.24349e+06	5.53727e+06
	C47 H83 O4 P3	804.552			13860.9	9.64228e+06	9.17955e+06	8.82257e+06	8.32144e+06	6.83636e+06	4.87224e+06	1.37939e+07	1.4482e+07	4.94001e+06	3.40272e+06	6.46259e+06	2.39945e+06	3.79845e+07	1.29667e+07	3.79845e+07	7.19397e+07	1.36591e+07	1.29667e+07	2.01945e+07	6.19079e+06	71.0596	53.3879	2.929	1.55	0.160875	0.828065		(Z,Z)-1,8,11-Heptadecatriene	C17 H30	234.235			282499	1.25206e+07	1.29801e+07	1.03304e+07	9.91048e+06	1.03199e+07	8.07849e+06	1.49361e+07	1.16084e+07	9.87496e+06	8.85072e+06	1.19553e+07
	C7 H20 N6 O8	316.135			11405.2	2.34238e+06	2.31439e+06	1.98424e+06	1.92008e+06	2.20725e+06	2.19968e+06	514641	322968	1.43267e+06	1.30819e+06	2.59818e+06	953496	1.3694e+06	4.36939e+06	1.27446e+06	1.3694e+06	4.34868e+06	4.36939e+06	9.08623e+06	2.85722e+06	75.0003	59.7504	0.313	-1.67	0.161007	0.828065			C22 H53 N7 O12	607.377			278605	1.26308e+07	1.23858e+07	1.26875e+07	1.14529e+07	1.26162e+07	1.10962e+07	9.10706e+06	8.22214e+06	5.04955e+06	1.45917e+07	1.49165e+07
	C10 H20 O4 S	236.108			57240.8	1.22845e+06	1.7427e+06	1.32052e+06	1.26638e+06	1.58619e+06	1.34619e+06	1.01938e+06	336871	283852	1.91785e+06	1.31139e+06	517553	1.40274e+06	4.65527e+06	2.49311e+06	1.40274e+06	872230	6.30852e+06	4.65527e+06	1.58274e+06	51.9956	57.3422	0.301	-1.73	0.161406	0.829088			C34 H65 N O5	567.486			257399	1.13478e+07	1.28162e+07	1.48889e+07	1.20894e+07	1.18302e+07	7.5432e+06	6.72416e+06	1.20723e+07	1.39798e+07	7.8904e+06	1.0885e+07
	C5 H11 Cl O5	186.029			16646.7	978422	967287	1.25385e+06	1.15021e+06	1.09762e+06	1.03706e+06	1.63334e+06	1.42969e+06	2.95734e+06	997365	1.11143e+06	1.04665e+06	5.76151e+06	3.32764e+06	3.90477e+06	5.76151e+06	9.30051e+06	3.19088e+06	4.05906e+06	3.32764e+06	43.3583	13.2394	1.731	0.79	0.162656	0.83351			C36 H70 O9	646.501			230437	1.26092e+07	9.96579e+06	1.36543e+07	1.06483e+07	1.4369e+07	1.12129e+07	1.08175e+07	9.46718e+06	1.44521e+07	1.36077e+07	1.48438e+07
	C26 H65 N10 O7 P S	692.45			8908.45	625430	647698	545177	345834	539818	549179	210415	153727	239370	584561	211375	417881	681678	1.19452e+06	537261	681678	705925	2.02736e+06	713768	1.19452e+06	14.2122	50.6611	0.571	-0.81	0.16267	0.83351		Indole	C8 H7 N	117.058			994906	3.70802e+06	3.47884e+06	3.32018e+06	3.22551e+06	3.71843e+06	2.03111e+06	3.76206e+06	3.0913e+06	3.35649e+06	4.71766e+06	1.4835e+07
3_5-Dihydroxy-phenylglycine	C8 H9 N O4	183.053		81.4	68505.6	3.28873e+08	3.13964e+08	3.03423e+08	2.67475e+08	2.95441e+08	2.83073e+08	3.09027e+08	2.06477e+08	1.84775e+08	3.26011e+08	3.50864e+08	2.65855e+08	7.7595e+08	1.10757e+09	7.7595e+08	8.93342e+08	5.53468e+08	1.10757e+09	1.20738e+09	7.79468e+08	23.2985	21.7044	0.701	-0.51	0.163248	0.835434			C19 H32 N4 O3	364.246			573608	1.10639e+07	9.7481e+06	9.77189e+06	8.30174e+06	9.08902e+06	8.28857e+06	1.32592e+07	1.41431e+07	1.47623e+07	5.96978e+06	9.98944e+06
	C34 H48 O5 P2 S2	662.243			9697.41	536328	472647	517170	475259	407166	413470	189342	107687	628006	810536	436362	579521	486966	1.63904e+06	486966	482653	1.83991e+06	2.83635e+06	1.46182e+06	1.63904e+06	83.5412	37.7802	0.297	-1.75	0.16345	0.835436		NP-011878	C15 H26 O5	268.167	76.3		409554	1.14863e+07	1.15264e+07	1.23147e+07	1.20705e+07	9.7701e+06	1.02657e+07	1.04199e+07	8.25189e+06	1.32775e+07	1.22218e+07	1.0558e+07
1-Thio-beta-D-glucopyranose	C6 H12 O5 S	196.04			9378.19	5.19552e+06	5.2196e+06	3.73564e+06	3.74135e+06	4.18264e+06	3.97129e+06	1.41783e+07	1.78369e+06	2.40841e+06	874276	1.01186e+06	2.72807e+06	8.17063e+06	3.33671e+06	3.70038e+07	8.17063e+06	6.96455e+06	3.11553e+06	3.33671e+06	7.55545e+06	97.8483	53.5846	2.449	1.29	0.165135	0.841259		Traumatin	C12 H20 O3	212.141			727758	1.04836e+07	1.4135e+07	7.35724e+06	1.02866e+07	1.04678e+07	8.19088e+06	1.07847e+07	9.04081e+06	1.07311e+07	1.23546e+07	1.47532e+07
	C6 H12 O7 S	228.03			26410.3	2.79681e+06	2.97015e+06	2.604e+06	2.93867e+06	2.60602e+06	2.77389e+06	2.4595e+06	882749	2.92697e+06	2.90425e+06	3.26299e+06	2.88981e+06	6.09647e+06	9.71153e+06	6.09647e+06	3.74805e+06	8.87631e+06	9.71153e+06	1.13984e+07	8.64643e+06	41.1385	13.9901	0.628	-0.67	0.165163	0.841259		Rimexolone	C24 H34 O3	370.25			130061	8.38028e+06	9.08264e+06	8.84506e+06	8.10822e+06	9.07253e+06	7.9857e+06	5.89769e+06	1.21943e+06	1.12895e+07	1.47394e+07	5.7863e+06
	C25 H34 N4 O3	438.262			18347.7	691287	713661	882901	556597	743636	608899	313251	352087	616819	1.193e+06	2.76112e+06	505727	1.49057e+06	3.97948e+06	774914	1.49057e+06	1.87421e+06	3.97948e+06	9.6682e+06	1.51803e+06	40.4336	82.6909	0.375	-1.42	0.1652	0.841259			C24 H41 N5 O	415.329			335489	1.3839e+07	1.00063e+07	1.27697e+07	1.28467e+07	1.389e+07	1.14378e+07	1.3835e+07	8.47316e+06	1.25081e+07	1.29607e+07	1.47194e+07
10-hydroxydecanoicacid	C10 H20 O3	188.141			65470.6	3.93174e+06	4.59146e+06	4.69127e+06	3.39902e+06	4.16896e+06	3.68518e+06	5.88484e+06	3.03061e+06	4.44803e+06	3.19125e+06	3.87322e+06	3.21652e+06	1.3401e+07	1.07607e+07	1.46866e+07	1.29957e+07	1.3401e+07	1.07607e+07	1.34227e+07	9.5208e+06	6.44619	17.7459	1.245	0.32	0.165766	0.84152			C6 H12 N5 O2 P	217.074			330040	1.14737e+07	1.28022e+07	1.24213e+07	9.93009e+06	1.23441e+07	8.73025e+06	1.46963e+07	1.09694e+07	1.36395e+07	7.14046e+06	1.28594e+07
	C18 H19 N O8	377.111			20212.5	5.15698e+06	5.10159e+06	5.90918e+06	4.63627e+06	6.46165e+06	5.60564e+06	9.13848e+06	1.1416e+07	6.62776e+06	5.02903e+06	5.23514e+06	4.38937e+06	2.1475e+07	1.57571e+07	2.1475e+07	4.48916e+07	2.12269e+07	1.57571e+07	1.9553e+07	1.43948e+07	46.5506	16.1337	1.363	0.45	0.165841	0.84152		DL-Ornithine	C5 H12 N2 O2	132.09			480337	9.3132e+06	9.97724e+06	9.05033e+06	8.64127e+06	9.81901e+06	7.83564e+06	1.46863e+07	1.00502e+07	9.72347e+06	6.13474e+06	1.09624e+07
	C7 H16 N8 O8	340.109			12007.4	1.77882e+06	1.87486e+06	1.69388e+06	1.60379e+06	2.00988e+06	1.71467e+06	1.33381e+06	722275	552662	2.99736e+06	1.79897e+06	875494	2.98094e+06	6.43447e+06	3.24208e+06	2.98094e+06	1.70875e+06	9.78551e+06	6.43447e+06	2.70505e+06	31.0275	56.1465	0.463	-1.11	0.165862	0.84152		1774244	C7 H15 N3 O2	173.116			40228.4	8.80014e+06	8.07116e+06	8.52497e+06	8.78792e+06	8.79007e+06	8.30681e+06	1.46774e+07	8.46158e+06	8.60762e+06	3.55559e+06	6.56108e+06
	C48 H80 O10	816.575			40400.7	4.15244e+07	4.31153e+07	3.19928e+07	3.56687e+07	4.58274e+07	4.41792e+07	2.6127e+07	1.3767e+07	2.33994e+07	4.92249e+07	4.41154e+07	2.05807e+07	6.26747e+07	1.58141e+08	6.26747e+07	5.57515e+07	7.3328e+07	1.58141e+08	1.60415e+08	6.50424e+07	13.8521	42.5593	0.396	-1.34	0.166245	0.841559			C33 H63 N O5	553.47			247588	1.46629e+07	1.37124e+07	1.46269e+07	1.40412e+07	1.30789e+07	6.47684e+06	7.04381e+06	1.10447e+07	1.46637e+07	8.1281e+06	1.37501e+07
[truncated: 3,377 more rows]
[truncated: 72 more columns]

[truncated: 94 more sheets: Fig 2a, Fig 2b, Fig 2c, Fig 2e, Fig 2f, Fig 2g, Fig 2h, Fig 2j, Fig 2k, Fig 2l, Fig 2m, Fig 2n, Fig 3b, Fig 3c, Fig 3e, Fig 4b, Fig 4c, Fig 4d, Fig 4e, Fig 4f …]
